# Supplementary material for: Aggregative trans-eQTL analysis detects trait-specific target gene sets in whole blood
Source: Nat Commun. 2022 Jul 26;13:4323. doi: 10.1038/s41467-022-31845-9 (PMC9325868; doi:10.1038/s41467-022-31845-9)
Supplement: Supplementary file 6 — Source Data [file 41467_2022_31845_MOESM6_ESM.zip]

Archive with 20 entries (19 files):
- data/
- __MACOSX/._data
- data/5A.txt
- __MACOSX/data/._5A.txt
- data/4D.txt
- __MACOSX/data/._4D.txt
- data/5B.txt
- __MACOSX/data/._5B.txt
- data/5C.txt
- __MACOSX/data/._5C.txt
- data/5D.txt
- __MACOSX/data/._5D.txt
- data/4A.txt
- __MACOSX/data/._4A.txt
- data/3B.txt
- __MACOSX/data/._3B.txt
- data/3A.txt
- __MACOSX/data/._3A.txt
- data/3D.txt
- __MACOSX/data/._3D.txt
