# Supplementary material for: Aggregative trans-eQTL analysis detects trait-specific target gene sets in whole blood
Source: Nat Commun. 2022 Jul 26;13:4323. doi: 10.1038/s41467-022-31845-9 (PMC9325868; doi:10.1038/s41467-022-31845-9)
Supplement: Supplementary file 6 — Source Data [file 41467_2022_31845_MOESM6_ESM.zip › data/5A.txt]

0.0281163235601169 0.0198318989871685 0.0182480506098368 0.0166734174287454 0.0140281226264092 0.0115773971207912 0.0107890512789381 0.0102878659646676 0.00980624921094446 0.00920600300251328 0.00866665079499869 0.00848716901202842 0.00815426640354192 0.00791849211193249 0.00778678907884691 0.00759730198448123 0.00739316502284915 0.0071652652091237 0.00691907116919216 0.0068824519719542 0.00672537425875979 0.00660184105319544 0.00643280763258855 0.00627404461435784 0.00615929213750869 0.00607834975221258 0.00594973659074815 0.00587896949148456 0.00581078677656567 0.00569622381915275 0.00564228178243653 0.00553697853007634 0.00549412707840083 0.00545065574534232 0.00538289775692799 0.00533454716289483 0.00520575491757737 0.00518302029607218 0.005167317748584 0.00509562068540199 0.00505381900708621 0.00500802084441685 0.00495529456508246 0.00492662542052115 0.00488904777888866 0.00482742282246386 0.00478985702151861 0.00468763072701173 0.00465778090008161 0.00464801052653148 0.00460390176338992 0.00458692658290291 0.00453280942895748 0.00452524132505135 0.00447752996260766 0.00445305913487224 0.00444607268389104 0.00442360774018383 0.00435590455890213 0.0043339290959604 0.00432617284401398 0.00429309057119489 0.00428373162897979 0.00426556408791581 0.00422680377567075 0.00422219565914591 0.00419850890053262 0.00417717567125954 0.00416023033446243 0.0041260661035716 0.00409689917586784 0.00408151927084812 0.00406903672518483 0.00404428187917359 0.00402787825093732 0.00400175161094763 0.00399659144083141 0.00398945242194837 0.00395750028282293 0.00394859767696508 0.00393495586076751 0.00390652840688525 0.00390335587519588 0.00389774477762704 0.00388300052953938 0.00383937936178819 0.00383270495781294 0.00382993101499246 0.00382339915411883 0.00380304676435834 0.00378697909195555 0.00378003928144369 0.00376277378735555 0.00375493803924055 0.00373581262348162 0.0037060788991835 0.00369199554415795 0.00367518149345216 0.00366947187360907 0.0036580558211647 0.0036482467831326 0.00363438824440713 0.00362408210556721 0.00362039207567524 0.0035948164823807 0.00358636222657993 0.00357700420524482 0.00357291129235541 0.00355139793571936 0.00354139844479423 0.00353497444342377 0.0035223842885725 0.00350538288797883 0.00349931354281407 0.00347953473978612 0.0034585761961087 0.00344837659479549 0.00344137785120252 0.00342525498653151 0.00341274260872347 0.003408994985353 0.00339897539583833 0.00337564440714916 0.00336452869226793 0.0033559927275352 0.00334141659706607 0.00331849206501131 0.00331002250954777 0.00330022267579456 0.00328968686301162 0.0032825802972694 0.00325561228218654 0.00325298106091271 0.00324294344680429 0.00323062480335532 0.00322683406396371 0.0032172672612684 0.00320517760826485 0.00318951313906935 0.00317046230201603 0.00315678473099964 0.00315043051844484 0.00313399484986605 0.00313283378412297 0.00312040329226472 0.00311622239932204 0.00309884107435275 0.00308747375095467 0.00308459059146757 0.00306857580261503 0.00306175462920882 0.00305622579872628 0.00303846584371776 0.00303158715316829 0.00302516429623017 0.00300679935561384 0.00300199940501437 0.0029940286079825 0.00298765521306907 0.00297258523506482 0.00296797834783996 0.00295659637313251 0.00294865433953921 0.00294034218667554 0.00292139846453083 0.00291921656175979 0.00290896013967748 0.00290319473015396 0.00288062146231681 0.00286971239627205 0.0028503158753352 0.00284656560587724 0.00284097329311674 0.0028333982553979 0.00280326373884885 0.00280106589903606 0.00278874290069682 0.00277865051483605 0.00277144690756607 0.00276174616869239 0.00275497257163511 0.00274951959515999 0.00273663779401291 0.00272697470038607 0.00271617932368608 0.00271021057820125 0.0027055459569038 0.00269016687959716 0.00267981009586037 0.00266845393147454 0.00266071104812141 0.00264731766966827 0.00263727227507362 0.00263168490253936 0.00262492174348408 0.00261188826007808 0.00260336162310273 0.00258008852130772 0.00256674670795848 0.00255589909316742 0.00255329938895116 0.00254960150558429 0.00253323448537325 0.00252272826188535 0.00250734815926636 0.00249995855546728 0.00248534961080588 0.00247988364156027 0.00246750693013215 0.00245821591628419 0.00244454100525101 0.00242872687475702 0.00242159085666458 0.00240530202645094 0.00239875044865974 0.00239276363201065 0.00237093199142267 0.00236573248689135 0.00236285991554319 0.0023550416493409 0.00232963832023541 0.00232021488036167 0.002300213415825 0.00229855531550703 0.00227744753001139 0.00226442389950216 0.00225352483917111 0.00223897738030178 0.00222744953110507 0.00217905815872336 0.00215823999433569 0.00214642992916735 0.00207949742809386 0.002056003940616 0.00201413550998887 0.00188575570425571 0.00162280911059354 0.00158494047455709 0.00155552275909774 0.00150454061226152 0.00147846089361441 0.0013057947608013 0.00124686181467912 0.00079085385939311 0.000716157427529777 0.000635862242522294 0.000570701598730575 0.00052718768563815 0.00051056955429372 0.000419256432613656 0.000378246539764199 0.000312836170918774 0.000267003960353065 5.84023586341399e-05
0.0332759919143232 0.0263913267849846 0.0179727722769753 0.0162955415827281 0.0146224307023691 0.0121116916266483 0.0111970671319075 0.0102201836086021 0.00978329427717843 0.00963136044434525 0.00907254852585943 0.00853034086025643 0.00803031907171213 0.00800692790317795 0.00773292552455306 0.00759527310064441 0.00737222306393877 0.00726546023501821 0.00698846812520514 0.00691803944273302 0.00677969880287104 0.00673319148215902 0.00645335732127402 0.00624254375347819 0.00614192778849516 0.0060590953123779 0.00596231400257083 0.0058903422804317 0.00573412510840604 0.00568996772637894 0.00556931295521224 0.00551210970545804 0.00544488361756795 0.00539935232420687 0.00536699692482134 0.0052978525702744 0.00525550777978803 0.00520848622942519 0.005107097964739 0.00504604442658341 0.00502230118659805 0.00500046336851849 0.00492388865595089 0.00488438719424042 0.00485263591136897 0.00483057688903393 0.00474848581014772 0.0046962208694766 0.00465319415472329 0.00463750028678671 0.00462449079921428 0.00459251700038791 0.00452219316897648 0.00449055875712366 0.00447101685675059 0.00444265926875904 0.00442561899084445 0.00441029015806071 0.0043958947419678 0.00434767908072886 0.00430814865678675 0.00429107835664355 0.00427020838709224 0.00426398513305793 0.0042339571520382 0.00422417623262667 0.0041881420649287 0.00416506059239527 0.00414595002245887 0.0041251651454779 0.00411696389733443 0.00410505059860806 0.00406677007503945 0.00405747172874605 0.00404604095559946 0.00402297036066849 0.00400174960438147 0.00397724370655456 0.00396682985886135 0.00394485438199179 0.00392879642148937 0.00390682243435074 0.003900173702683 0.00386327151598434 0.00386027591414942 0.00384468385445658 0.00382851551165178 0.00381506382655884 0.003801142688605 0.00378364238343694 0.00376656162375952 0.00374375900648758 0.00372861130116144 0.00371847059510211 0.0037008206675272 0.00368435467024603 0.00368052312858485 0.00367296078818556 0.00366001601884237 0.00363490840961805 0.00362065409216408 0.00360819884982313 0.00359217573660183 0.0035802378789351 0.00357332410933093 0.00356784416604814 0.0035599597786993 0.00354594039051362 0.00352486482082128 0.00351810659178106 0.00350455007842152 0.00347442362577284 0.0034649869901891 0.0034550752295759 0.00344652834332886 0.00342765360647023 0.00341845552195141 0.00340680838172047 0.00339928965824137 0.00338509431967182 0.00337162518622946 0.00336328005245083 0.00333745548841825 0.0033187879660755 0.00331481011490489 0.00330431240846627 0.0032817936068038 0.00327926421181736 0.00326246009665598 0.00325754167369771 0.00324600984644426 0.00323973525496756 0.00323374183795448 0.00321546485717406 0.00319996366487414 0.00319024035808043 0.00318171005155445 0.00317215279373876 0.00315305075399463 0.00314607447721342 0.00313561673644004 0.00313226171558283 0.00311303946451539 0.00309625121088221 0.00309453943877505 0.00309374703109205 0.0030739831566254 0.0030674134590795 0.00304625775985892 0.00303633934135462 0.00303185450079712 0.00302265646265145 0.00301422482354321 0.00299281277579003 0.00297448090593229 0.00296871330139923 0.0029597788256818 0.00295376271346642 0.00295151676871104 0.00294017400467656 0.002922891969507 0.00291830682880061 0.00290301528875886 0.0028990420956445 0.00288971226194527 0.00286452300034857 0.00285772455352662 0.00285001899871936 0.00283908801960911 0.00283023469476555 0.00281890249171937 0.00281357987138849 0.00279135052664214 0.00278587110300201 0.00277079670210117 0.00276443315316887 0.00276212819997627 0.00274893145671781 0.0027346118884259 0.00273084830979134 0.00271830792939532 0.00271041926202187 0.00270042947303987 0.00268794347890099 0.0026785926144351 0.00267695234864841 0.0026519834285325 0.0026411024596911 0.0026291697986154 0.00261399294938392 0.00260150160249717 0.00259732601633371 0.00257356544937582 0.00256953540356921 0.00256253114349602 0.00255431432642406 0.00254685407518511 0.0025320675761396 0.00252322602632749 0.0025120536438818 0.00250022311532656 0.00249340499340273 0.00248316162358739 0.00247279815239153 0.00245204684604545 0.00244458680716721 0.00244081267514624 0.00242728618487873 0.00239402831686537 0.00238194439867444 0.00237286503313679 0.00236078164328559 0.00235455407517058 0.00234582071338937 0.00233777234924691 0.00232152120042606 0.00230842074159034 0.00229021279051403 0.00227205389139668 0.0022640725784015 0.00223442333703528 0.00222669107903292 0.0022108780991187 0.00220514198441885 0.00218598283360823 0.00215061222907609 0.00212370263087894 0.00208475568627845 0.00203237356618236 0.00194461328328004 0.00188789581862944 0.0018119075499525 0.00173950859562382 0.00167928941278108 0.0016530826219531 0.00149744928826377 0.0013417915902858 0.00127848712941281 0.00122056684332786 0.00109607956462932 0.00099299830906657 0.000805143768099981 0.000732372281001957 0.000676968557086347 0.000577810493443311 0.000547565802561756 0.000482332862830972 0.0004144151012083 0.000317896408784452 0.000199859628134119 0.000128553127687465 0.000114443869942975 9.50930575521902e-05 4.38349663894179e-05
0.0282626104714939 0.0223972782506206 0.0155957513495567 0.0146954380547436 0.0132708078448026 0.0124633255419436 0.0108761771187674 0.0104655248478926 0.00969938532355778 0.00895577162795564 0.00890169715201444 0.00836716761310683 0.00824772913730988 0.00778808981410229 0.00770527841974385 0.00756653005736685 0.00737497473311809 0.00715898290608042 0.00702028769950398 0.00689604135276584 0.00668105680818812 0.0066058716885421 0.00650493117326016 0.00636514572147972 0.00618979286973695 0.00614185439265082 0.00605289188338994 0.00601302272323256 0.00591569001035532 0.00582109476363559 0.00574227128458604 0.00565994486549498 0.00561174343782813 0.00548308861222263 0.00532788473563298 0.00531523766137283 0.00525586532456818 0.00522972530669151 0.00518520656237421 0.00516389709928131 0.00508898919300682 0.00506846090712978 0.00497461485196006 0.00495868983538878 0.00494701974125589 0.00485812973629104 0.00484066631755782 0.00483727220471046 0.00475305002492229 0.00471882406391147 0.00466030262447391 0.00464986212209704 0.00463412034414034 0.00458391140018709 0.00455369493463227 0.00454167260720477 0.00449214841606618 0.0044530673147293 0.0044226686460967 0.00441089738693032 0.00435503902702715 0.00431265450526544 0.0042888881187234 0.00427895751079127 0.00427268874294229 0.00423955135629087 0.00422816813513058 0.00420191122290385 0.00419252085079429 0.0041773275053476 0.00416029912359573 0.00412670423403932 0.00409839240903862 0.0040837224615506 0.00406978393174959 0.00403647189402326 0.00402307104312068 0.0040158880808738 0.00398736035768629 0.00396339739365643 0.00393644590839079 0.00392369341241432 0.00391206929078921 0.00389998905420751 0.00389269384471594 0.00386700513045885 0.0038489329490298 0.00384528759904332 0.00382541911228275 0.0038142033617248 0.00379626790015243 0.00378967937797814 0.00378386944256897 0.00375823324840753 0.00375108362792242 0.00374544235561295 0.00372402178800064 0.00370808965819216 0.00369947241085557 0.00366822727133508 0.00365762928833457 0.00364405109604187 0.00363506587221731 0.00361187847954347 0.00360150721672442 0.00358723166050758 0.00357664817465027 0.00356339874325809 0.00354641192811083 0.00353219329407636 0.00352563438593517 0.00350123739618553 0.0034978097968788 0.00348366874832745 0.00347172023188918 0.00346010347433152 0.00344795657907983 0.00343322272877739 0.00342581946355593 0.00340180021488351 0.00339857240141706 0.00339173307732549 0.00337733352633244 0.00336722663142937 0.00336322172500176 0.00333950466995252 0.00333457023463239 0.00332659595498848 0.00331682526175684 0.00330196438810886 0.00328606710168865 0.00327708475187868 0.00325340409276534 0.00324660881070322 0.00323698762701279 0.00323128588664377 0.00321201154757001 0.00320218754219444 0.00318077189338303 0.00317602916168599 0.00315973439300263 0.00314914476598367 0.00313965569473865 0.00313724370598793 0.00313260687812432 0.00312574630354109 0.00310631774564804 0.00308865947444161 0.00307344337683555 0.00306427505433759 0.00305379613830443 0.0030441910391175 0.00303913744202982 0.00302951343019668 0.00302012060238238 0.00301034010669827 0.00300322075991373 0.00298574417134635 0.00297195237417712 0.00295633427280011 0.0029537357127177 0.00294433046772988 0.00293351679000156 0.00292311049681281 0.00290597627589121 0.00290445424871014 0.00289628016332391 0.00287885403081557 0.00287081054069288 0.00286992912882345 0.00285929329723309 0.00285050320483884 0.00283472056527458 0.00282064281628746 0.00281726590132401 0.00280726604325946 0.00280261165590082 0.00279462565797493 0.00278057827474078 0.00277333331051862 0.00276846670959928 0.00275311741423455 0.00274280765166622 0.00273991201440645 0.00273258278076084 0.00271542115926843 0.00270230748231774 0.00269084377612374 0.00268007415588636 0.00267135235173161 0.0026570854171525 0.00264207009462158 0.00263717636968789 0.00262219262337511 0.00261215566764734 0.00260026899783989 0.00259570170369237 0.00258786564498173 0.00257594575219368 0.00256871762526709 0.00255596057087297 0.00254945996581021 0.00253867110708374 0.00252559832436408 0.00250715640855131 0.00250447860959355 0.00248834418134696 0.0024843740618047 0.00245810087744755 0.00245112126598621 0.00244725167446336 0.00243578831001899 0.00243250443346092 0.00242071833409897 0.00240882242303612 0.00240194987282926 0.00238091221627729 0.00236252010854028 0.00235039351517992 0.00233903843376066 0.00231589507260818 0.00229889356183304 0.00228736976362981 0.00226614034587812 0.00226275655964996 0.0022390104889739 0.00222323717064397 0.00221672853747011 0.00220621802414988 0.00219206107520238 0.00217128199659973 0.00215750974817222 0.00205448510576128 0.00200723932815885 0.00196608286432065 0.00184474677506151 0.00161257220249949 0.00153674466610278 0.00141412704921374 0.00128767257555307 0.00120931941671508 0.00116239415598836 0.00109620822223264 0.00101169951267217 0.000882344182055528 0.000828693102466712 0.000579167152875664 0.000452787179584357 0.000418333645298645 0.000395594866513173 0.000151228114711475 0.000114964457742677 8.52750507895326e-05 4.79430073328128e-05
0.030674798709886 0.0258633892614634 0.0210381037911604 0.0164834980531864 0.0163150518805303 0.0129586447750097 0.0112498550232473 0.0103911286928351 0.0100558240599759 0.00928474691799394 0.00898205257065789 0.00887058878728195 0.0083924034643551 0.00793174467994302 0.00763005391618213 0.00752257663479586 0.00725756822409495 0.00723703090200624 0.00705563061252953 0.00679246164500737 0.006724135586603 0.00650264497715666 0.00642881688890084 0.00627698846589471 0.00619597842448599 0.00611625030773345 0.00599483178548505 0.00591165076922581 0.00577840550897077 0.0056731774271542 0.00560797925895712 0.00546093665579756 0.0054532953343782 0.00541952472338426 0.00529583834469882 0.00522513312518745 0.00516542479864226 0.00509623453784963 0.00505547909505411 0.00502112616929416 0.00500766865088028 0.00494620466905606 0.00488826986461734 0.0048533147301777 0.00478623351160215 0.00477017527712306 0.00471805418249827 0.00468788210261791 0.00463665520543113 0.00461782885784299 0.00456620708676805 0.00454483986991808 0.00450008359255242 0.00447283614105586 0.00445661492861611 0.00442869094644887 0.00441894946786108 0.00438707138154055 0.00435547097631193 0.00432479271198899 0.00428412806458867 0.00424288102464238 0.00423119417170235 0.00419898871590817 0.00419577646496288 0.00415319872838475 0.00414896670504451 0.0041211280611739 0.00408862890683731 0.00408478233589804 0.00406386484099092 0.00404875965691506 0.00402456803344117 0.00398782675845863 0.0039678802853905 0.00396228654815638 0.00392537509513585 0.00392415660014538 0.00390364970749713 0.00389575655174979 0.00388926352573284 0.00385907384876949 0.0038352039941376 0.00381848390736366 0.00380917156028105 0.00380137766637294 0.00378965956779957 0.00378559534565462 0.00377415285144441 0.00374794904848626 0.00372911458191322 0.00372613459442068 0.0037057326010275 0.00368946127842407 0.00366589602420252 0.00365505390475782 0.0036501483502668 0.00363742683762911 0.00362429327470316 0.00360047027447454 0.00359455725432407 0.00358127921946038 0.00357659085025701 0.00355736203705795 0.00354656267519139 0.0035377198151633 0.00351479336790216 0.00349176876748028 0.00348974923564955 0.00348038005117829 0.00346248976692686 0.00345648210460194 0.00343671986124299 0.00341858729423666 0.00341178831347501 0.00339003150835218 0.00337461685067169 0.00336732393682893 0.00336012947147663 0.00334214319056366 0.00333761782426961 0.00332724890107928 0.00331854014487712 0.00330636452860609 0.00329502009833062 0.00328875145103964 0.00327879434381467 0.00325306093799721 0.00324842318197803 0.00324167203772207 0.00322201526478885 0.0032105780266371 0.0032034251909743 0.00318040769809791 0.00317750646153738 0.00317129466639265 0.00315983602276311 0.00314745265954138 0.00314305251702098 0.00313214292621355 0.00312395208137039 0.00310961591909447 0.00310328126047666 0.00308957730089837 0.00308275190480428 0.00307742696585821 0.00307057511020476 0.0030473284072058 0.00304531400049233 0.00302748565857272 0.00301186160876653 0.00300188219878506 0.00299097367554956 0.00297783927223654 0.00297216963456508 0.00296798456324051 0.00296017147077684 0.00294783786037092 0.00293243308215388 0.00293115191849831 0.00292094653389078 0.00290633582751338 0.00290362738970714 0.00288914288818639 0.00288359251108207 0.00286398419152577 0.00285882840381829 0.00284990349061582 0.00284380387407052 0.00283382043242046 0.00281660515161634 0.00280396918645171 0.00279861268743975 0.00278173763275242 0.00277324541543685 0.00277007921003134 0.00275598147541365 0.00274794182487884 0.00272805819719501 0.00271595759417261 0.00270831824263251 0.00269751431484589 0.00269420550746541 0.00268700900306719 0.00268103480545014 0.00267062483377585 0.00266199183788505 0.00264259817437996 0.00262475561437896 0.00261437376327476 0.00260808457235724 0.00259977968077386 0.0025881160663306 0.00257386857823507 0.00256771413232671 0.00255677133041735 0.00255140085528315 0.00253728090214116 0.00252482933008628 0.00251510132635103 0.00251226556387665 0.00250303320398511 0.00248446744296795 0.00247699867825269 0.00247145761806686 0.00244846462829781 0.00243089013767946 0.00242333717714393 0.00242002977726897 0.00241615469577843 0.00240344678539049 0.00239385424670931 0.00238820098848945 0.00235798346555661 0.00234783175849227 0.00233340718361341 0.00232399067021856 0.00231834528848955 0.00231367828644469 0.00228903645660942 0.00227977707104605 0.0022673454703387 0.00224544309472254 0.00223398305522412 0.00221836540938514 0.00219318557569859 0.00218863649040766 0.00214966815096113 0.0021348432198601 0.00210340769707367 0.00202683860681853 0.0019318422535125 0.00179798433401578 0.00176478623284839 0.00174879680505643 0.00162117551068979 0.00152735796522679 0.00134419051972657 0.00125642878561804 0.0012166241764588 0.000884994008799913 0.000670980280040817 0.00063132025503719 0.000607054434039972 0.000585229182260292 0.000507550998455802 0.00047241649009513 0.000331139476649923 0.000308829953534888 0.000141794616897427 0.000106326517648381 9.90691567382605e-05 7.28185930801163e-05 9.17118258892975e-06
0.0300841739212884 0.0214408461198644 0.0173836390293803 0.0150931081549878 0.0132166266989185 0.011796944670383 0.0109882414328292 0.0106434859664627 0.0094999458200043 0.00929309481234227 0.00853391463296124 0.00835054711874689 0.00799815020904407 0.00791071091230357 0.00774947924033516 0.00748026634054336 0.00737217198754022 0.00711145197047093 0.00703042976697681 0.00681048546577981 0.00671577334387353 0.00663165869750388 0.00660188816741293 0.00645117410335719 0.00622062277183819 0.00615378390006301 0.00607818913706498 0.00600342273601253 0.00588286699444755 0.00587257531831892 0.00580962761252767 0.00569958948350774 0.0056462194958484 0.00558369577938008 0.00552081864467193 0.0054140852433028 0.00537524008304697 0.00529548181132149 0.00522709688620247 0.00515352968503216 0.00510561617282502 0.00505278882278472 0.00503365481886745 0.00495684720217762 0.0049189955718021 0.00489362460644132 0.00485678777865229 0.00483065265005953 0.00474995226231275 0.00473201430603903 0.0046729887169686 0.00465167090091117 0.0046241355870149 0.00461701344849633 0.00455086130886787 0.00452250756514751 0.00447870249051329 0.00445443344284789 0.0044205516368552 0.00440703703434796 0.00434691269404562 0.00433020539447159 0.00428678556935265 0.00425293985378374 0.00424259414532219 0.00423670768846125 0.00423019665901608 0.00420915433177071 0.00417745451799305 0.00416269949835659 0.00414873448157913 0.00412825028852998 0.00410007639065621 0.00409638819273954 0.00404407149475323 0.00403199906642186 0.00402511782987187 0.00401561510248449 0.00398835476672955 0.0039838105419529 0.00396461380706574 0.00394423473590297 0.00391878575054057 0.00390571804736452 0.00388381364181269 0.00386734851459468 0.00384438082143558 0.00382193228988612 0.00381667043133165 0.00381117206913791 0.00379934830661066 0.00379199780032756 0.00378491813515889 0.00374878822994904 0.00374079626595215 0.00372311863863452 0.0037040490443838 0.00370077275616295 0.00368825554450722 0.00367519960829873 0.00365481575753781 0.00363923408364958 0.00362295742574905 0.00361353274107866 0.00360367417839487 0.00359735724704496 0.00358201168487864 0.00356010259287724 0.00354861938171621 0.00352922023533687 0.0035229547213988 0.00351426263966565 0.00348619213321141 0.00348167950577007 0.00347160142709063 0.0034606831672199 0.00345057300572723 0.00343153856729133 0.00342459433513938 0.00341957194688823 0.00341566898860608 0.00339777615594211 0.00337969322754776 0.00336780402984878 0.0033496259994459 0.00334314230872883 0.00332829340765456 0.00331821841189779 0.00330903059285707 0.00328786531373051 0.00328059555357694 0.00327250564339095 0.00325581939369575 0.00324285627356239 0.00323698674607483 0.00321787581977293 0.00321248568525451 0.00319618324712112 0.00317938711171453 0.00317412971552796 0.00316453027813837 0.00314465646241277 0.00313807875902606 0.00312745827093754 0.00312140377717947 0.0031167061478652 0.00310130466154417 0.00309528870678029 0.00307804002224721 0.00307315436343133 0.00306570713337564 0.00306314328574386 0.00303078444129413 0.0030235948176153 0.00301424258590716 0.00299950766647443 0.0029906344614238 0.00297545138996387 0.00297049901783773 0.00296170044740546 0.00295527183624124 0.00294617799235487 0.00292072430109067 0.00291451396824402 0.0029036642457773 0.00288974509291271 0.00287179347511081 0.00287136814472898 0.00286433886071833 0.00286101432062459 0.00285734470292538 0.00284403999682205 0.00282576688265043 0.00281469090157947 0.0028054023539017 0.00279928556240632 0.00278835228529546 0.00276901056396929 0.00276297982080891 0.00275599502924472 0.00274950219391588 0.0027433732270367 0.00270767010027792 0.00270244478994882 0.0027000302204303 0.00268289642298674 0.0026690222717318 0.00265312884978181 0.00263612560859076 0.00262903509481038 0.00261976203112484 0.00261455337683651 0.00261152995276247 0.00260019368075656 0.00259086762352984 0.00257736495558527 0.00257268033146856 0.00255964948406762 0.00255034177021049 0.00254335227240846 0.00252942116593774 0.00252179592554918 0.00250661270975705 0.00249975405436542 0.00249269106993894 0.00247206915628163 0.00245954919534684 0.00245436929909706 0.00243048342038122 0.00241399585130432 0.00240537263634669 0.00239777916698008 0.00238535806684183 0.00237477301145112 0.00236993418287451 0.00235271574246491 0.00235029377872319 0.00233326421303916 0.00231250978653686 0.00229854159404797 0.00228260929462413 0.00227559878273377 0.0022698759285895 0.00224490794144345 0.00223783786181129 0.00221872930514874 0.00220972217364364 0.00218353339921248 0.0021544723453122 0.00213417307087211 0.00213042941315221 0.00211076108092771 0.00206504249731352 0.00201795372005128 0.00191691187910128 0.00179219321588902 0.00162816689481839 0.00155714439446013 0.0013787989232313 0.00131304685399748 0.00106863210107195 0.000919411613143417 0.000877424993528086 0.000821798112997074 0.000737933577966843 0.000550609912703243 0.000544968048326911 0.000524168572394561 0.000360408963760848 0.000331133672046889 0.000311146525770784 0.000144115900426577 0.000105854079073936 1.73157901189428e-05
0.0337938737833303 0.0297456009940546 0.0213486230449081 0.0171255281539797 0.0150817072266679 0.0133246772258064 0.012559232654984 0.0115141663920727 0.0105917012327502 0.0102257941857485 0.00963211006662045 0.00924224391114708 0.00876431284820044 0.00813485831797751 0.00795073005655695 0.00781492652022777 0.00758618906061873 0.00742358376732435 0.0071787400792985 0.00703724920083825 0.00678958812947955 0.00657669189198553 0.00631846057461603 0.00619955677772893 0.00604838117597927 0.0059808995528863 0.00587091151055424 0.00581259397515355 0.00563129517305577 0.00558602725628878 0.00550773303937827 0.00542519354510127 0.00535317530901634 0.00528730949297013 0.00520014257362589 0.00518146970271862 0.00514605853214667 0.00505291947636019 0.00498415456774947 0.00493722665118837 0.0049285956668231 0.00485361274713874 0.00482072570022304 0.00480044611248825 0.00478117090698814 0.00473840154177026 0.00470796031949184 0.00467325736800774 0.00462453111363236 0.00455307968342897 0.00452148929344186 0.00450261346337553 0.00446722372065109 0.00444440760153963 0.00440840269317872 0.00436429134624925 0.00434118785754608 0.00432065045679669 0.00428819481743669 0.00426027133392978 0.00423873053884003 0.0042039190182372 0.00419429803220195 0.00416232001152947 0.00414096295288573 0.00410233670165296 0.00409502947071033 0.00406934523328745 0.00405172064355081 0.00403541309246378 0.00402190390982746 0.00401348975418463 0.00399734195218534 0.00398930939379735 0.00397113567350738 0.00395457497572029 0.0038947688935455 0.00388525208564087 0.00387841564415558 0.00385360513383677 0.00384321076183377 0.00382715930793773 0.00381871106893469 0.00380341891072899 0.0037831860116655 0.00375249708518819 0.00375049905970572 0.00374282207254603 0.00372756335821682 0.00372277685704262 0.00370561552334501 0.0036810074687621 0.00366590458839356 0.00366077115070174 0.00365394808768069 0.00365007016112267 0.00362252365370031 0.00359707016069129 0.0035775828999604 0.00357424705648078 0.00356611979759139 0.00354502807888273 0.00352941847912219 0.00351201914518144 0.00350472799991177 0.00349189243020558 0.00348165215938457 0.00347293243452204 0.00345185964149194 0.00344928991802923 0.00342006051718841 0.0034113620549213 0.00340308598549683 0.00339593585052769 0.00338935422224471 0.00336494185714478 0.00335822659632945 0.00334510173156744 0.00333826055379514 0.00330831373587743 0.00330680169063852 0.00329765401614327 0.00328892582575224 0.00327749306940487 0.00325793072778086 0.00324469997493775 0.00323214929776832 0.00321837306685486 0.0032103351163937 0.00319387955158436 0.00318416329197773 0.00317447789730696 0.0031569458450007 0.00315214312245778 0.00313531530251089 0.00312453310651297 0.0031228430912942 0.00311344460525822 0.00309645803583115 0.00308508211214636 0.00308078283327293 0.00307145305634719 0.00305353924029083 0.00303811388830172 0.00302967288635842 0.00302113677630379 0.00301387805016193 0.00300201622684657 0.00299497578376508 0.00298456358599877 0.00298077828508926 0.00297903324089417 0.00295043855764386 0.00294518428165085 0.00293581809378369 0.00292287374257479 0.00291235363301088 0.00290722273442358 0.00290019140044924 0.00287812271953008 0.00286463757808256 0.00285682488185111 0.00285422863413166 0.00284856435337957 0.00283112266232096 0.00282702494434834 0.00280921564557274 0.0028073129746602 0.00280160955488004 0.0027856570613541 0.00277130067252227 0.00276338072761892 0.0027540956509456 0.0027395427970602 0.00273086359109065 0.00271740261916953 0.0027071842277131 0.00270145711443472 0.00269824581746519 0.00268864632723104 0.00266856783966953 0.00264819652987096 0.00263746275000535 0.00262969222585949 0.00261174083687761 0.0026079428030031 0.0026022549132849 0.0025806812632528 0.0025752272251133 0.0025622309076541 0.00255064866932848 0.00254888355876112 0.00253295761653732 0.0025286261694941 0.00251582163572233 0.00250649908990206 0.00249652636434466 0.00248413144738392 0.00247472475881094 0.00246795089709798 0.00246197224755942 0.00244873647219167 0.00244077676471728 0.00241711612865376 0.00241204399181186 0.00240391259459245 0.0023977846809079 0.00239043328958449 0.00237407620792819 0.00236509390525529 0.00235013231472823 0.00234441252002628 0.00233054493765159 0.00231394700937286 0.00230505664082711 0.00227731180200742 0.00225593233108251 0.00225265777242599 0.00223472433653194 0.00221538323101538 0.00220810287879955 0.00220102228251344 0.00219083560853726 0.00216414499884016 0.00214961840320664 0.0021096449831283 0.00209801024176173 0.0020579491241831 0.00204420214620919 0.00199355110513801 0.0017558553104795 0.00166254699336334 0.00156596818176517 0.00146989676942739 0.00139240410091358 0.00132826808694303 0.00130512788236172 0.00108978401335297 0.00106841420467581 0.000607600931493191 0.000585331011543143 0.000541593510498915 0.000515877034673558 0.000497909989921053 0.000425895641128958 0.000407405340031035 0.000292596974192309 0.000267806223363188 0.000234210450228369 0.000153591557198981 0.000115747350648058 8.33152948339577e-05 7.58903318029275e-05 6.27558408620512e-05
0.0219079401583314 0.0179185065738117 0.0166426004075552 0.0156142515117998 0.014414397649252 0.0126169934535934 0.0116832318686223 0.0101857978156403 0.00942374564659845 0.00933799639356296 0.00919807175317392 0.00853642813042415 0.00811198578510914 0.00808923385370288 0.0076959691170745 0.00732203929781576 0.00724985855488542 0.00697196961075859 0.00690244463407877 0.00662804174384487 0.00661922338805539 0.006474854549233 0.00642807368651731 0.00623831862691569 0.00614381251561983 0.00607925549347802 0.00596840505513902 0.00586067389394064 0.00580841302852991 0.00573845272779399 0.00564861016103772 0.00560128686708429 0.00551446931985115 0.0054548487889421 0.00537175061077432 0.00532202767904657 0.00529867493663784 0.00523407470141383 0.00511923392036679 0.00510768243500325 0.00506700316015101 0.00503491888358727 0.00494907113020323 0.00492594958592763 0.00489808199875214 0.00484652157660667 0.00481512299484211 0.00476490431782637 0.00472973320078328 0.00472636649522507 0.00470358216445031 0.00465924229999312 0.00461398045936854 0.00459637191754804 0.00457794453654154 0.00457317089905978 0.00449235780220233 0.00446682245211118 0.00443621288426576 0.00437870810140773 0.0043745779558635 0.00434827176021426 0.00432835815315585 0.00427988307977726 0.00427186413420053 0.00426170227664886 0.00423090653715262 0.00421269305580894 0.00419409157636847 0.00417802761019596 0.00415041492691375 0.00414092536480038 0.00413385135296773 0.00412160347287886 0.00408932243883108 0.00408196999789503 0.00405017801473813 0.00403539360932704 0.00401719611720868 0.00401422899226705 0.00399870982237835 0.00396451231392044 0.00394437877648634 0.00392610296729004 0.00391090898949526 0.00390171941947446 0.00389087882037888 0.00387910300098862 0.00386384735801656 0.00384142481481853 0.00382172474793116 0.00381517700033654 0.0038087324522868 0.00377565826869025 0.00377146330157622 0.00375783267939887 0.00374268934460459 0.00373411967027859 0.00372678786579722 0.00370545235025651 0.00369283325781322 0.00368065096096251 0.00367198137841038 0.00364305752794771 0.00361711876003904 0.0036049880977983 0.00360332428918748 0.00358899095861054 0.00357463308457262 0.00356352519672104 0.00355202229764962 0.00354702443290879 0.00353117894229221 0.0035205136005859 0.00350149809556233 0.00349850522074195 0.00347587050481612 0.00346196465833228 0.0034569925719479 0.00345312036580473 0.00343103459543258 0.00340188923060101 0.0033934022376267 0.00338683395167426 0.00337769078065411 0.00336776942820959 0.00335767946352983 0.00335365412783253 0.0033328351731487 0.00332955503790804 0.00331438333068175 0.00328702048911842 0.00328228208285841 0.00327834164169287 0.00327194149136855 0.0032488449793944 0.00323158405513327 0.00322473195859894 0.00321869964215645 0.00321342313316767 0.00319805734030006 0.0031931718220967 0.00316393677926719 0.00315901028316987 0.00315860663565049 0.00314291852244565 0.00313280814873601 0.00312641356642473 0.0031168321921321 0.00309971379496939 0.00309263082379187 0.0030850755676802 0.00307705696654158 0.00305693834000212 0.00305096599720514 0.00303756276147473 0.00303383748869869 0.00301371847851552 0.00300918792498547 0.00299661087767533 0.00298966592021669 0.0029795391445694 0.00296434305330674 0.00295746009415618 0.00294754825783324 0.00292371728503288 0.00291840761475607 0.00290656510586847 0.00290376211099751 0.0028965813457675 0.00289202987556932 0.00286866762768643 0.00285816490243854 0.00285465956701384 0.00285039021066038 0.00283796756224719 0.0028309383559215 0.00282364480978216 0.00280617854129884 0.00279105610606344 0.0027826408847538 0.0027746766214397 0.00276726971038976 0.00275605483132494 0.00273999274267338 0.00272544343381217 0.00272200433152962 0.0027161242975167 0.00270285842532926 0.0026962832151333 0.0026835419906105 0.00267046493623684 0.00265988978770265 0.00265134172897285 0.00264368344085871 0.00263165245529069 0.00262077532981931 0.00259867573113064 0.0025925459108208 0.00258397904016617 0.00257879309128353 0.0025686526850634 0.00254514664716544 0.00254274942106057 0.00252912724465369 0.00251991101205433 0.00251435642852877 0.00250694804747434 0.00249711658569392 0.00249071566296059 0.0024822686864344 0.00246868708912722 0.00246758112831012 0.0024589521771567 0.00243997494664863 0.00242494024566917 0.00242099690977816 0.00239154003038583 0.00239143695710402 0.0023758998995699 0.0023660435272328 0.00235277063768421 0.00234286002698289 0.00232344214764218 0.00231595102907785 0.00230198444416714 0.00229634041466936 0.00226716483435255 0.00226366961906483 0.00224369427270402 0.00224210495423348 0.00222426063833157 0.00220625595135481 0.0021781283496373 0.00216134098882828 0.00212389073534934 0.00205470451816661 0.00191746008538291 0.00179876464392428 0.00151857113764563 0.00148541193928567 0.00136089057147818 0.00121923695580874 0.00109984020898668 0.000845956625954601 0.000782085595389834 0.000654704147823628 0.000616180586231079 0.000536999057814256 0.000484086620747238 0.000341634318603067 0.000190003575871431 0.000133975429109837 8.77672348995913e-05
0.0393671404569113 0.0205677123850597 0.0175939982248541 0.0172888964642462 0.0143628953906857 0.0131237377374408 0.011719708975866 0.0107376259911986 0.0101864190651295 0.0100994930537401 0.00958567311877488 0.00894677242130907 0.008628407397887 0.00815412449169429 0.00802609425094603 0.00776232169649442 0.0076225432836603 0.00728424260091697 0.00719239609714181 0.00695545417244258 0.006778073585797 0.00663921404151787 0.00651227261074148 0.00636088566774178 0.00619353998175144 0.00618196355177373 0.00600148908690188 0.00595358880514217 0.00583314025723864 0.00578047428418793 0.00567670928566403 0.0055839659494152 0.00549226251206674 0.0054148429867111 0.0053444264287791 0.00525722211080422 0.00523623664949768 0.00513830318285971 0.00511286438671461 0.00504247349072016 0.00499878292015932 0.00496113351031302 0.0048943383817033 0.00483193377610412 0.0048046276868628 0.00479123143754442 0.00475751785507984 0.00470741308918733 0.00464117892573233 0.00457578568538558 0.00455817383940455 0.00452407590052213 0.00452082013759327 0.00445174932486046 0.00444464544883643 0.00441831754083293 0.00440345625458397 0.00439311250153643 0.00432422203635163 0.00431581765958848 0.00426836558619132 0.00426371197973824 0.00423860329444638 0.00420648117169017 0.00418331384346221 0.00417017561923638 0.00413265854433073 0.00412018015516888 0.00410032549283274 0.00408938918730286 0.0040739594863773 0.00404380655621543 0.00403854155255586 0.00402176829959461 0.00401020194544506 0.00397378984055941 0.00396241512451181 0.00394573131040254 0.00392046737130332 0.00388631488679433 0.00387022556451985 0.0038603056180996 0.00383885833630312 0.00382923177497298 0.00382003550072907 0.00381357338646316 0.00379495671401301 0.00376532564884737 0.00376003669863796 0.00372564598757006 0.00371613453783515 0.00369776077775078 0.0036910839416279 0.00367805718531487 0.00367251729326697 0.00364837272917071 0.00363569742192014 0.00362542339753787 0.00361811492930765 0.00360438273897396 0.00357607586813658 0.0035748236364147 0.00356544038157111 0.00354785476557393 0.00353684567306323 0.00351922422963816 0.00350216667346358 0.00348988748629632 0.00346768974348217 0.00344796102491314 0.00344434491399001 0.00343470770416758 0.00342261398585406 0.00341750758308143 0.00339973900995218 0.00338248514574123 0.00336479156725243 0.00336228327648751 0.00334897447854808 0.00334179343260598 0.00333338652609619 0.00331392700841021 0.00330627826871025 0.003298279447413 0.00327434210818209 0.00326881560090354 0.00325951704396704 0.00324907289830124 0.00324168136639433 0.00323033868838587 0.00321675690845708 0.00320638333954892 0.00319516073975837 0.00317064160047014 0.00317023834670916 0.00314999952227476 0.00313917445452255 0.00312929156767908 0.00312527837038036 0.00311155226507418 0.0031018894812852 0.00309128447384376 0.00308978890190041 0.00307589761691488 0.00306956914126413 0.00306106682642768 0.0030507438416441 0.003036938907153 0.0030267153645244 0.00301377511563541 0.00300320072126305 0.00298815479503561 0.00298030389774209 0.00296899293335172 0.00295307916536354 0.00294885389187683 0.00292306365977737 0.00291911384042009 0.00291210355691047 0.00289798930838711 0.00288731433334844 0.00287498597006405 0.00286799948596013 0.00284943598381726 0.00284298683403132 0.00284200772075762 0.00282478657579197 0.00280893610527754 0.00279941818880459 0.00279339671788108 0.00278669035830432 0.00277338732843474 0.00275750929713367 0.00275356574179433 0.00273632025398787 0.00273136222724384 0.00272341844697908 0.00270778755097378 0.00270101735131052 0.00269342235105625 0.00268361006691818 0.00267402300168203 0.00266212881452715 0.00265682055885605 0.00264766350960423 0.00263875576644292 0.00263326656456211 0.00262277087879455 0.00261303126584259 0.00260216513629215 0.00260012979140794 0.00259007175543858 0.00258722429176728 0.00256866324283283 0.0025593078790116 0.00254004708629112 0.00253358369543606 0.00250945844125903 0.0024992452585405 0.0024929646286577 0.00248764701741878 0.00248252267189959 0.00246515392294292 0.00245249383449169 0.00244668286826166 0.00243145601026911 0.00241779555967579 0.00240763150126662 0.00240364394023245 0.00239422266445785 0.00238400320015555 0.00237257335874384 0.00235925049180363 0.00234566526851406 0.00233933304619694 0.00232065011641628 0.00230770197267457 0.00228846842909516 0.00228391542637523 0.00225787489698821 0.00224369889661271 0.00223441577316185 0.00222982870841354 0.00221229834611361 0.00220179090418985 0.00215967444266533 0.002142539848888 0.00212697908554961 0.00208236261753256 0.00205222358616835 0.00198972206556079 0.00195132937224414 0.00189306779453827 0.00170201315760603 0.00159277548691085 0.00150623595074683 0.00148016444621528 0.00133248540011597 0.00108405347772796 0.000768506719049991 0.000752845966816015 0.000637024682261553 0.00060440436549395 0.000579167136511589 0.000499346441389113 0.000446143563077647 0.000348277153917925 0.000203346484779346 0.000182352236551092 0.000139234851764079 0.00013582699689577 5.41003019496785e-05 4.9772807856618e-05 3.88907075044935e-05
0.0281661217692959 0.0194761961430944 0.017152481001403 0.0149458435763412 0.0134214083490666 0.0121956437469542 0.0109705510939952 0.0103562109073165 0.00984291428171968 0.00966359517073147 0.00941845230978793 0.00917681953852106 0.00857730079949462 0.00851524514297409 0.00813503540294456 0.00803074581933186 0.00770757178802298 0.00763506681554871 0.00729666830136458 0.00721993466012525 0.00712023278253081 0.00702823533895785 0.00675095513626716 0.00662226324971652 0.00646488292140975 0.00642735901221246 0.0063095922497078 0.00615142876492395 0.00605453903600814 0.00582969250260437 0.00574841703150937 0.00568013808483291 0.00564742166925384 0.0056209043868968 0.00557150342087491 0.00550092580792818 0.00541572883666662 0.00534850900519509 0.00526933935663145 0.0052354590079885 0.00517688804089264 0.00515346216428002 0.00514241445415001 0.00510109431936563 0.00500403421591343 0.00497569099781239 0.00493533929595584 0.00490232398005993 0.00485119043751804 0.00479998988433326 0.00474106065667222 0.00470915239341895 0.00465831473349622 0.00462505673783014 0.00459420430426369 0.00458855161773634 0.00454806078864634 0.00453028831786474 0.0044830599801665 0.00444740249833635 0.00441608291012006 0.00439365922879578 0.00437113142781731 0.00431793500373289 0.00430855107971169 0.00428583141601858 0.00426848998073417 0.00423326379354725 0.0042234478743426 0.00419246307928446 0.00417286464005604 0.00415213853114711 0.004129453961719 0.00411915850935434 0.00408902376162268 0.00406029391975463 0.00404111564125265 0.00402429053512151 0.00401197361618972 0.00397220709630535 0.00396397188515602 0.00395796962723405 0.00394017422525771 0.00392544321937614 0.00389568225771912 0.00388025247216206 0.00387706394454364 0.0038535243944829 0.00383685902350365 0.0038152019700771 0.00380673596073277 0.00379459141372778 0.00378304699105443 0.00375109274597258 0.00374357054249777 0.00372962621659932 0.00370838712357275 0.00370739823829765 0.00369289777148673 0.00367568940536473 0.00367000508164924 0.00364261082656897 0.00361610503839942 0.00359802652025386 0.00359014602891346 0.00357046525400171 0.00356479462694182 0.00354266339978655 0.00353446670517929 0.00352613244054003 0.00350639693023734 0.0034990812104005 0.00348340415939971 0.00346408861207641 0.00346213825912461 0.00345652513466779 0.0034446182113356 0.00343151224124513 0.00342336200157958 0.00339687723668919 0.00338194452851132 0.00337438511683519 0.00336673400721671 0.00335531086263029 0.0033395325715476 0.00332633687470843 0.00330943888321421 0.00329908968112724 0.00329302174546881 0.00328465616269498 0.00327208998271036 0.00326573737820152 0.00326255082860814 0.0032310893685161 0.00322525939449924 0.00321695954869264 0.00318977242739751 0.00317122716135871 0.00316960559881906 0.00316233923618704 0.00314394731333042 0.00313758779267684 0.00312600289907881 0.00311418291205108 0.00311279540117132 0.00309932862908493 0.00309505188229789 0.00308305483836061 0.00306632072113807 0.00305486422191692 0.00304763694036684 0.00304211574345336 0.00301975203952173 0.0030126102579553 0.00299584823455507 0.0029931763298824 0.00298176651055299 0.00296934602578178 0.00296434630756057 0.00295985469512012 0.00294977114979513 0.00293134679022687 0.00292691750375601 0.00291566453910977 0.00290325997310916 0.0028833057981783 0.00287641544493726 0.00286343874902142 0.00285789448781066 0.00285451254079404 0.00285170768244669 0.0028332453582469 0.00282704438444779 0.00281489380926666 0.00280081807338684 0.00278918952931153 0.00277449263573106 0.0027636172597987 0.00275519086374555 0.00274009542861328 0.00273406230392327 0.00271463659433618 0.0027022103009265 0.002694306271715 0.00269177308050373 0.0026828277735988 0.00266805855402261 0.00265979816160277 0.00265686994670803 0.00264317489561469 0.00263152963839918 0.00262284776184834 0.00261244766029937 0.0025961941684929 0.00259530339415071 0.00258074564854463 0.00257298282484933 0.00256016295062857 0.0025499210132377 0.00254728720603026 0.00253671237527047 0.00252568589757867 0.00252372544026181 0.00249604942456924 0.00248866024227362 0.00247764212615265 0.00247298007709118 0.00245937625519665 0.00245384539667325 0.00244487913872837 0.00242461635054907 0.00241243609345858 0.00240021320628761 0.0023823663709468 0.00237723448579236 0.0023464981261227 0.00233268487508642 0.00231078548483077 0.00230831506680615 0.00229233252157818 0.00227229937925317 0.00225798184088042 0.00224973908937139 0.00223296624257672 0.00221840964643582 0.00220027002417218 0.00216602794090139 0.00215127653560268 0.00204683257228868 0.00199578698558959 0.00192229814444468 0.00172620788242938 0.00162441598330342 0.00156405410612735 0.00152455846735822 0.00147339767644167 0.00137070864374448 0.00108657797058033 0.00093878736676485 0.000824078753902495 0.000800073015921266 0.000784334347179318 0.00055044633092917 0.000530403913603474 0.000490741405297307 0.00046775994285576 0.000355280140927333 0.000334620617791312 0.000254937271581571 0.000246115212747763 0.000188972121405969 0.00016098115651373 0.000112008904036723 4.80888125177503e-05
0.0295393686916221 0.0219737827418907 0.020025905705357 0.0161759690442201 0.012696563590967 0.0112898977057905 0.0109215883992633 0.00967476752539576 0.00931535509733452 0.00880453166930229 0.0085787784086113 0.00808127645506788 0.00798313484917801 0.00763177098545382 0.00756108152096061 0.0073161705949994 0.00720336611002281 0.00696423042969804 0.00682025472865719 0.00659233931035032 0.00648289855391946 0.0064647209301988 0.00628934033654265 0.00617312492595381 0.00607693559665428 0.00596576389203275 0.0059437367786607 0.00578603576975505 0.00568964083702062 0.00565643040775708 0.00552069947927895 0.00546543759240238 0.00545716442934083 0.00530637282469682 0.00530321319265802 0.00526615918401814 0.00519981620602693 0.00514787668867365 0.00509056487893507 0.00503476987549889 0.00500713961185984 0.00494847592470213 0.0049066162994802 0.00485690170217576 0.0047826682195565 0.00473111526536196 0.00465831747110785 0.00463657904489376 0.00463097433741678 0.00460435691829206 0.00457544335554636 0.00452639857005269 0.00448669590565929 0.00446101695351978 0.00444013187994981 0.00442675404618553 0.00440382178770798 0.00439070852987133 0.00438781282622936 0.00434802224739854 0.00434403537412222 0.0042999697834995 0.00427105598988433 0.0042635003757876 0.00422935225411474 0.00421114665374726 0.00418847787867258 0.00416781105539432 0.00413250205360904 0.00411042077807327 0.00409346640348831 0.00407567655694521 0.00407243957184434 0.0040495447815248 0.00404389701383556 0.00403493988227702 0.00401833795016286 0.00399309289696796 0.00397622068234916 0.00394967425851465 0.00393777895460379 0.00391205303320476 0.00390796478576275 0.00389512270708332 0.00388304773263648 0.00386317501406566 0.00383960565569366 0.00383696968444171 0.00381842396009483 0.00381184554396158 0.00378926023819956 0.00377347615541839 0.0037683801771854 0.00374472940735032 0.00373922992034686 0.00372741258199922 0.00370993369180471 0.00369840753459802 0.00368540635667152 0.00367579395614805 0.00367084074577318 0.00365539438187377 0.00364479294548541 0.00362418310397394 0.00360975938591357 0.00360035388030317 0.00359332504011207 0.00358339853102139 0.00358109805733225 0.00355127689099582 0.00354077490589362 0.00351925255226502 0.00350977567052218 0.00350048184429523 0.00348933675414931 0.00346954850225395 0.00346101831211943 0.00344205066929232 0.00343361261285078 0.00342241417597655 0.00341289349773113 0.00340102904158977 0.00339787167299036 0.00337404659002866 0.00336445285725899 0.00335430398601654 0.00333403150238656 0.00333339464160054 0.00332089132965275 0.00330683376678173 0.00329446100558864 0.00328302428733088 0.00328093029575736 0.003269421811202 0.00325956640294836 0.00325447156587109 0.00322793584042809 0.00322071973726049 0.00321471440146216 0.00319388576174351 0.00318775972416943 0.00317482448892598 0.00316511216751191 0.00315727965915711 0.0031500473259114 0.00312778509263604 0.00312336183132484 0.00310940593638167 0.00310130695989451 0.00307932231069196 0.00307543026103046 0.00305953736930822 0.00305640288159879 0.00304302864833381 0.00302941833321207 0.00302559595629477 0.00300739846929787 0.00300047411114059 0.00299523394778989 0.00298676721126444 0.00297400323878336 0.00295728659625573 0.0029535257866698 0.00294799493217788 0.00293179516428274 0.00292539212115578 0.00290913994117615 0.00288693634060395 0.00288355098404884 0.00287004470807479 0.00286227260047836 0.00285574142122265 0.00285034149966688 0.00284589912928878 0.00282663697129151 0.00281407878599822 0.00280651207086039 0.00279435140602659 0.00278207923143003 0.00277388281412575 0.00277139096086437 0.0027637153007529 0.00275837441788662 0.00275045134460135 0.00272780714570527 0.00271605109469224 0.00270941034575345 0.00269918756580698 0.00268413952224544 0.00267661706638042 0.0026711771157923 0.00266704491437178 0.0026518338312058 0.00264156097139689 0.00263251309230917 0.00261619358800123 0.00260572519893094 0.00259494453601588 0.00258900879016522 0.00257901761326576 0.00257161175812103 0.0025710538565436 0.00256231304032672 0.00254186269591248 0.00253422091084363 0.00251575675121473 0.00251016065366015 0.0025092458876773 0.00248770997103326 0.00247619100986318 0.00246625791612032 0.00245738471939654 0.00244730664294349 0.00243463533675401 0.00242177286806676 0.00240782386326546 0.00240317317032474 0.00238335793515308 0.00237743771831442 0.00236775295581716 0.00235011831192715 0.00234139042652386 0.00233151356002396 0.00230919610852123 0.00230521854245361 0.00227304093828836 0.00226416333747924 0.00225745634037397 0.0022372364249718 0.00221877483196555 0.00220390971448751 0.00217943742898341 0.00215718136887042 0.00214872553004416 0.00208998640261423 0.00191267842755756 0.00181422826377565 0.00178894492861723 0.00175783810054343 0.0016053446935046 0.00154847025720451 0.00151192165698167 0.00142326585074526 0.00116176020317793 0.00110891932803266 0.000757552936065819 0.000738791468852536 0.000388521741895729 0.000185479576781125 0.000144157701692866 6.85037191694766e-05 5.90824790064816e-05 4.41947717757409e-05 2.69070348484835e-05
0.0266029209183186 0.0214708070121211 0.0179403932538612 0.0170615530938339 0.0128053209048698 0.0122334241137034 0.0115937961823955 0.0109454188844314 0.0102004954859989 0.00919610467299677 0.00905651943943094 0.00877516674741284 0.00826747241610182 0.00816867107236338 0.00788821358668025 0.00763120735080731 0.00750079714848591 0.00731519409105672 0.00711925719765022 0.00703247999467595 0.00692105369828213 0.00679301269465288 0.00656268777455605 0.00646471602076745 0.00629579694142411 0.00622790832073947 0.00616920835280999 0.00599470023292029 0.00591305480401926 0.00586483675280809 0.00581322366490184 0.00572544104084294 0.00567829821386128 0.00557773921678047 0.00550040235314809 0.0053489457224302 0.00532781573585975 0.00526174703968643 0.00520108926225925 0.00518560342599783 0.00508767748339337 0.00502424656179849 0.00498249863939745 0.00493586666999139 0.00487397706595988 0.00484240471684441 0.00479220257445163 0.00478422659955054 0.00475053816290503 0.0047305049293348 0.00469597976751207 0.00465855877005395 0.00461699400003273 0.00459106418405165 0.00457726211237373 0.00453977421685461 0.00449159997822366 0.00447119292177981 0.00444370329696747 0.00443130386537942 0.00437003642582421 0.00433114558760545 0.00431922982416318 0.00427898361239675 0.00427173093969864 0.00427055843831215 0.00423780946793893 0.00422781405806924 0.00420290273569417 0.00418664259010414 0.00415982345935629 0.00415272987451135 0.00410930065511344 0.00409097380674457 0.00407594679863944 0.00406779874446743 0.00404876314171017 0.00400320044703997 0.00398776093073987 0.00397920224099034 0.0039571271011512 0.00394280231347338 0.00391224930192743 0.00390298753746616 0.00389781441577854 0.00388275550442372 0.0038633380160631 0.003841580388872 0.00383234416012899 0.0038303580807297 0.00381038007577573 0.00378462003068977 0.00377991532097338 0.00376496700860789 0.00374790313305255 0.00373613156879187 0.00372540640412188 0.00370736977870278 0.0037012735148014 0.00369248666978167 0.00368766139068115 0.00367537996221187 0.00365661574279995 0.00363438295166054 0.00362991995826094 0.00360377522171956 0.00359849233043393 0.00358191540901266 0.00356596934778465 0.00355146705377199 0.00353123525655337 0.00352147860969286 0.00350737495313668 0.00349604421873806 0.00348594248544339 0.00348327376777062 0.00346677568806395 0.00345582550514011 0.00343951418721267 0.00342772504643088 0.00342077486420269 0.00340646622473746 0.00339109192850836 0.00337723454301861 0.00336153586156943 0.00335147045006965 0.0033357125716175 0.00332307276207468 0.0033119476790959 0.00330411836062054 0.00328854229435596 0.00327914850661305 0.00326124698777625 0.00325195498668625 0.00324025744965258 0.00323762512712587 0.00322499925338538 0.00321362046616346 0.00320249974194032 0.00319062399296449 0.00318080036319851 0.00317096374523326 0.00316666696923567 0.00315120149957514 0.00312778465276326 0.00312300823569574 0.00311812548053017 0.00310557213722249 0.00309399777896061 0.00308392183989516 0.00307792216007671 0.00306060262400679 0.00305795859984433 0.00305317816008344 0.00303912746570523 0.00302043852067036 0.00301397663921289 0.00300068734216549 0.0029859198271246 0.00296947257812537 0.00296163622509329 0.00294871340791882 0.00294397995846556 0.00293375439118238 0.00292457354970204 0.00291579977708613 0.00290906038410865 0.00290448215226988 0.00288839695286437 0.00288698853574953 0.00286820241339056 0.00285932129419648 0.00284817199220543 0.0028364119302768 0.00282886034984276 0.00281127340548443 0.00280597986164142 0.00279783971410165 0.00278998275802336 0.0027813443588598 0.0027706733039718 0.0027593776302413 0.00273553448558886 0.00272661512104685 0.00272603047163 0.0027174363913452 0.00270790179526234 0.00268847464997712 0.00267808106040998 0.00267507063864589 0.00266656328558365 0.00266570306511641 0.0026468423971504 0.00262857872083571 0.00261823013250027 0.0026148063687871 0.0026100102510255 0.00260003092139836 0.00257919264559863 0.00257037821677583 0.00256422714051735 0.00254883636751569 0.00254078318408646 0.00253503515950829 0.00252521935344289 0.00250647792491345 0.00250025220646925 0.00247413038925892 0.00246332757193078 0.00246087266631394 0.00244968154506298 0.00244371051576983 0.00242099778355934 0.00241861689470411 0.00239951124742104 0.00238466402736312 0.00236676890098901 0.0023563648304507 0.00234759858836332 0.00233766457071219 0.00232958849874739 0.00230468854442064 0.00230011209611854 0.00228856153492544 0.00227874204955337 0.00226722987924397 0.00225984116655034 0.00222579401304872 0.00220238236510718 0.00218124987838102 0.00215086914568507 0.00213203559262106 0.00207204579419907 0.00199846987865523 0.00180732915639326 0.00156202046919907 0.000848009610657164 0.000749123951611701 0.00064963094501944 0.000617230087439171 0.00060917418399871 0.000540909073216756 0.000485096503659385 0.000388029913482352 0.000370672778067602 0.000347622255797825 0.000241584486607939 0.000185781620080406 0.000128456140943451 0.000126329257208803 0.000117167737813867 7.3341273861212e-05 4.59959830089938e-05 2.35630857125807e-05
0.0341657628726144 0.025033978710691 0.0167988839212796 0.0155927255685297 0.0121663338063121 0.0115528754514382 0.0104324513675148 0.0101443223400621 0.0100188614848797 0.00944410123630442 0.00927593432303415 0.00872583919692332 0.00818897903472503 0.00798111107278126 0.00763394293734164 0.00739057527341066 0.00731335039018232 0.00704612852727763 0.00691631078897523 0.00679146262878658 0.00662295338175108 0.00658829499904062 0.00644837489669134 0.00633694090736747 0.00626305318621898 0.00607337949909839 0.00596027768819832 0.0058921240178405 0.00581034169551104 0.00572858315129335 0.0056708286760278 0.005547258473402 0.00547192243893163 0.00539739139895656 0.00538222698439555 0.00532624737106498 0.00527140318315474 0.00526833105253298 0.00515024047448614 0.00505321395404365 0.00501600618304113 0.00498842625386908 0.00496831920176524 0.00489918412467802 0.00484577393275526 0.00480619884601419 0.00475166325851328 0.00473369142704806 0.00472205628359293 0.00469372224952615 0.00467214296506409 0.00464032478958316 0.0045808270526853 0.00454980662381416 0.00451021347962961 0.00447240201160535 0.0044380172377671 0.00441777860475195 0.00440345039227999 0.00437594272557452 0.00435723999601003 0.00432577432908454 0.00430886721020739 0.00427417200676272 0.00424639785340696 0.00422973154596908 0.00421274118321074 0.00420503078426023 0.00417566242645544 0.00415084564028878 0.00411015151248347 0.0040970374950158 0.00408411462609414 0.00405372008264414 0.00404987541038522 0.00403302119771936 0.00400867373216153 0.00400415320624467 0.00396129165343065 0.00395612482300048 0.00395193638332574 0.00394921045129583 0.00392506254352239 0.00390804883318124 0.00389487954436342 0.00387249167062513 0.00383929500405201 0.00383578313785108 0.00381902059416623 0.003807203522005 0.00379542673924135 0.00376891629463328 0.00376591957814738 0.00374083495674594 0.00373415534400463 0.0037181361442561 0.00370048708967883 0.00368636097372363 0.00366597625622674 0.00366209881845371 0.00364509880036431 0.0036322726325974 0.00361133945398363 0.00360643375390789 0.00359287862529291 0.00357797020644527 0.00356795432267443 0.00355043322832178 0.00352815761105992 0.00352364981041622 0.00350417649472968 0.00349533371694986 0.00347387204306475 0.00346426701389891 0.00344997561681071 0.00343674522287117 0.00343010213569432 0.00342808306027774 0.0034144349839123 0.00341012978339678 0.00338215073906236 0.0033698117917397 0.00336481688425379 0.00334949654885989 0.00334262243623 0.00333971044799541 0.00331949166304331 0.00329951074051926 0.00329582912143271 0.00328392292041349 0.003273151648615 0.00326665869291442 0.00325177096140645 0.00323703940846438 0.00322997637362991 0.00322212252977502 0.00319637821319406 0.00319168585702469 0.00317527998981422 0.00317116768638667 0.00316554263048996 0.00315043670453795 0.00313716458815251 0.00312662361864771 0.0031172840041987 0.00310892392013778 0.00309761147685152 0.00308359900163921 0.00308205980668702 0.00305519891377134 0.00305092956341072 0.00304452893586611 0.00303610367150804 0.00302834395147144 0.00301598279618585 0.00300746262171909 0.00298701916725063 0.00298130036431012 0.00296484414263028 0.0029470149621188 0.00293650220640778 0.00293440517805666 0.00292286764683309 0.00291522468301743 0.00290046859856463 0.00289571671251383 0.00288655442041683 0.00288010703017869 0.00285852668679621 0.00285406809795991 0.00284157279848263 0.00283928078913001 0.00282844798134104 0.00280989687159501 0.0027980310683344 0.0027856331326234 0.0027786797494911 0.00277640338318541 0.00276927771105547 0.00275248020577628 0.00273943175699158 0.00273209590020517 0.00272292167709152 0.00271212382302893 0.0026979175097508 0.0026910386059768 0.00268522259672646 0.00267426772253567 0.00266211361092931 0.00265119995877855 0.00263487352347087 0.00262173541269044 0.00260885749718667 0.00259988252641826 0.00259055919779844 0.00258108071686202 0.00256083020502795 0.00254978174662157 0.0025469031201888 0.0025346750801019 0.00252519322045232 0.00251695389897197 0.00250256732473842 0.00248329905868507 0.00247966009339385 0.00246944755966607 0.00244815983123771 0.00243330162342148 0.00243021564237151 0.00240973398964683 0.00240621258964605 0.00240468285648625 0.00238020608988009 0.002372047143657 0.00235444455860575 0.00234882370183228 0.00232658399885436 0.00230945195488271 0.00230232806916989 0.00229306453361661 0.00226935499691207 0.00224594759686385 0.0022419960395654 0.00223269535850408 0.00218514121428678 0.0021463197177228 0.0021437576290245 0.00211839533579688 0.00210078784255084 0.00202681081377836 0.00181688423058174 0.00177934598089165 0.00171761438065636 0.00166480929965032 0.00157676178925405 0.00156337387927416 0.00140554170322982 0.00123088860640634 0.00120256765662747 0.00111767962963332 0.000969926365567873 0.000909105970417661 0.000839531933912684 0.000819169810273959 0.000707534669813637 0.000600075409389962 0.000583862256207443 0.000485795810753836 0.000443260505000451 0.000396421824904708 0.00037958619183204 0.000312437937678136 0.000288068463733629 0.000177499655951223
0.024964669821205 0.0177511839351633 0.0158372471615573 0.0148252593413351 0.0131107318593688 0.0117011890389437 0.011504868500192 0.0106555097111811 0.0100910870991562 0.009078246103306 0.00861060039490406 0.00831463572184909 0.00820168915154229 0.0078568760298378 0.00775853749973497 0.00746854906646008 0.0072418229603726 0.00723290298068517 0.00701042006529289 0.00683847693824548 0.00673467547333491 0.00662841561057067 0.00646543033080727 0.00623993662445855 0.00610969151851495 0.00608425076598502 0.00594394726367578 0.00589014079568358 0.00583838360990897 0.00569489193035715 0.00565736720855504 0.00560286056976147 0.00553476591911428 0.00551720165783842 0.00547956587269022 0.00535054408009607 0.00530861640203987 0.00525171680849968 0.00525127856632288 0.00521979360903248 0.00515399756367059 0.00508686652727365 0.00504631009383808 0.00502623835518495 0.00491740392057129 0.00485641787604508 0.00484927198536323 0.00477941392516512 0.00472354047804622 0.00471708711876324 0.00465972166752079 0.00465024334511547 0.00461690363894152 0.00459886876866922 0.00457649260070352 0.00454126474565958 0.00451784706845712 0.0044955331270951 0.0044833853751804 0.00445735793612757 0.00439627165532298 0.00434512186375967 0.00432653635473305 0.00429034938052225 0.00428555326159418 0.00425870525231795 0.00424526107057512 0.00422659481574425 0.00419927163808096 0.00419323660347697 0.00416938168665641 0.00413650841631213 0.00412259306127171 0.00410687931696436 0.00407685436941899 0.00405830213271275 0.00403289506770301 0.0040155107396386 0.0040071158730016 0.00399417628785626 0.00399302835704908 0.00397187864469446 0.00395057739780793 0.00392690257677914 0.00391918397488682 0.00389142405207665 0.00388560045858951 0.00386818725146386 0.00383746701093958 0.00383587326282854 0.00381667999234689 0.00380292809354715 0.00379566719044788 0.00379299142059986 0.00377666029021035 0.003750274473339 0.00373413322955509 0.00372059588902442 0.00368479921701725 0.00367772940110871 0.00366641783938372 0.00365233106396591 0.00364150717235904 0.00363562349085874 0.00360849543638176 0.00359243553808541 0.00359027671423852 0.00358572891693021 0.00357919008356397 0.00356775729216394 0.00354725889072548 0.00353383112697269 0.00351636260859375 0.00350584067401549 0.00349337718311632 0.00347472516811751 0.0034609625628751 0.00343836121094055 0.00343743401898526 0.00343016349540756 0.0034178406304951 0.00340214383001645 0.003395160600547 0.00338492124885855 0.00336725916251101 0.0033481139347365 0.0033400628913264 0.00333662415645882 0.00332855320708793 0.00331940585580834 0.00331391122203486 0.0033029158085839 0.00328742287815232 0.00327469499657751 0.00326548368838039 0.0032598050043289 0.00324364627151198 0.00322485841804559 0.00321422382391686 0.00319574719713155 0.00319129668779261 0.00318308139741193 0.00317912811298159 0.0031684784627011 0.00315586390361094 0.00314033064168394 0.00313341557906102 0.00311738531674509 0.00310850253738674 0.00309856913721391 0.00309338158870213 0.00307117962323967 0.00306922435185453 0.00306185617605243 0.00304050104777523 0.00303927003563776 0.0030263362306578 0.00300923147902796 0.00299895166242098 0.00299596995763656 0.00298367141089037 0.00297759963409911 0.00295593982143471 0.00295115404717256 0.00294527212823254 0.00292575938615356 0.002916697619747 0.00290773390893021 0.00289209511429252 0.00286811489948477 0.00286262021874354 0.0028573484741487 0.00285114816132202 0.00284588669127137 0.00283535889106004 0.00281911201279755 0.00280764800329642 0.00279813219353736 0.00279279105809215 0.00278462503447115 0.0027731512734673 0.00275872607488319 0.00275557241292882 0.00274865049936807 0.00273647939104995 0.00272659444737085 0.00270329515729908 0.00269903929499949 0.00269450610541123 0.00268311633369922 0.00267742387604331 0.00266736350769925 0.00265833893124211 0.00264982133807022 0.00264148069080795 0.00263257139583866 0.00262045191391246 0.0026079120127128 0.00259752544718192 0.00258804798466127 0.00257315219950309 0.00257036823098217 0.00256381196108761 0.00255452215886578 0.00254328948146362 0.00252066441611214 0.00251579376762672 0.00251023256696091 0.00250040148921931 0.00249313956646983 0.00246906252989957 0.00246661880453257 0.0024530825071032 0.0024481944040478 0.00243885062472348 0.00243311961104837 0.00240849871042591 0.00240513410838546 0.00238795490857041 0.00237104799465686 0.0023586471630718 0.00235142977209747 0.00234658970453546 0.00232326838958182 0.00232164484920679 0.00230148201817287 0.00229306734786282 0.00226940242968641 0.00226226476423495 0.00224777059011764 0.0022205961718413 0.00219990891362925 0.00216520075075002 0.00214769550381745 0.00212076374406295 0.00208592651476184 0.00205148431469766 0.00199851033521503 0.00194462789969658 0.0019121877195444 0.00184984172087933 0.00163729867799082 0.00157148023122122 0.00116323589189317 0.000951240399291378 0.000835242488214773 0.000571310500050876 0.000297566432999569 0.000273966784890058 0.000150411247512301 6.73116850859198e-05 5.28099676637596e-05 1.92429436600465e-05 1.61809018205984e-05
0.0289578491357061 0.0207251462001339 0.0192775696320025 0.0159156807895706 0.0153260601225037 0.0114505062492777 0.0108763398816993 0.00994759960056132 0.00986445047965379 0.00916707506569653 0.00868637744003025 0.00829542433141707 0.00827193489586794 0.0080646527319663 0.00775908497798876 0.0074875472219689 0.00738656595613875 0.00707456579510491 0.00696905459706172 0.00678012972514431 0.00671143410883729 0.00664592611846807 0.00657103521765571 0.00633450349609858 0.00611237280258355 0.00606379477940295 0.00605177049871199 0.00595758407112799 0.00582509205077789 0.00570781080238957 0.00562198084735431 0.00555823686420013 0.00546043300720761 0.00544243920435035 0.00534030020091915 0.00526649340833902 0.00523457742510087 0.00521261600098047 0.00515051709730347 0.00513463861965021 0.00506620980335301 0.00502111245906817 0.004996455707701 0.00491680369183593 0.00488169319207422 0.00480582545789197 0.00477192087407848 0.00476588773281222 0.00470131374361472 0.00467123785369587 0.00464565134782878 0.00460581807989262 0.00457534459130087 0.0045618632892857 0.00453000891696055 0.00452816426194216 0.00450456392541164 0.004477163529222 0.00446034958339097 0.00439327026026926 0.00438500494077509 0.00434439237641167 0.00432914366465863 0.00432356987261227 0.00428035628007231 0.00427140975619016 0.00423625401853786 0.00419465324880897 0.00418093360972822 0.0041686765974908 0.00414705669754815 0.00412146433952111 0.00409854570644067 0.00407567582296017 0.00404614153095756 0.00404324885748096 0.0040076138021494 0.00400695321654864 0.00398136215214021 0.00396827304965898 0.0039454349838883 0.00393092019854526 0.00392125296509981 0.00389762717058415 0.00388237005000096 0.00387613354858988 0.00384079427054469 0.00383242370010558 0.00381964574475444 0.00380866754492131 0.0038052853319874 0.00378808856435138 0.00376814674047417 0.00375635514881019 0.00374130221824893 0.00372289720852291 0.00370558279186866 0.003698700565227 0.00368637029392726 0.00366835169739477 0.00365989058410565 0.00365079493938493 0.0036375372303727 0.00362711588596849 0.00361438348539292 0.00360253144580056 0.00356296082808693 0.00354941258226761 0.00354078330091296 0.00354016460412103 0.00352033387939476 0.00351232082054597 0.00349839755076457 0.00347938748168226 0.00347852224423973 0.00345212824343913 0.00344438582590766 0.00342865483708265 0.00342489573525325 0.00341515507164398 0.00339175936486832 0.00338465359943202 0.00337596810195838 0.00335333150575897 0.00335103196503633 0.00334017881662796 0.00332609492908085 0.00331373590765359 0.00330026167174869 0.00329453002857679 0.0032924505884679 0.00326860408091655 0.00326107709358891 0.00325554158378902 0.0032379182911807 0.00322711229357526 0.00321909135868519 0.00321546979207154 0.00320604317420866 0.00319524634227909 0.0031879494706794 0.003179310432212 0.00316337955887027 0.00315729190982955 0.00314602622892525 0.00313520337508579 0.00313391774469185 0.00311783902153975 0.00310609081145324 0.00309331843368473 0.00308141807311086 0.00307186601028199 0.00305668203159373 0.00304617690337883 0.00302921341279877 0.00301979399447936 0.00301211437725266 0.00300292600254897 0.0029789100321023 0.00296270101083595 0.00295727621541298 0.00295052926316758 0.00294546022712585 0.00293401067085698 0.00291850853126637 0.0029073819724033 0.00289765700005098 0.00289061826936914 0.0028806027345479 0.00287130552287972 0.00285753969246482 0.00285128862911666 0.00284132367196114 0.00283675622280991 0.00283004829419116 0.00281804431431667 0.00280932722444165 0.00279380916804673 0.00278969473285833 0.00276999838723065 0.00276448486458939 0.00276031198203741 0.00275787755899984 0.00274003891432142 0.00271418613086769 0.00270497104579893 0.00270349607236158 0.00269239772990141 0.00268006014429588 0.00267529963740374 0.00266123360437808 0.00264242063274326 0.00263258200967568 0.00261915477258746 0.00260956852995634 0.00260202391495883 0.00259864562595571 0.00259510483800839 0.00258811688310237 0.00257096481535534 0.00256488392620551 0.00255653863606472 0.00253006951103809 0.00251786998134999 0.00251406638436469 0.00248947703564397 0.00247979665396758 0.00246941585787076 0.00245043759070948 0.00244858078929091 0.00244045692264885 0.00243674470607234 0.00241462022675097 0.00240670260144148 0.00238930369952971 0.00237871366889398 0.00235923191906437 0.00235250644251384 0.00233393788240073 0.0023235229294105 0.00231527472921689 0.00230129546612779 0.00226798972008596 0.0022662481525725 0.00225714474946001 0.0022501064802886 0.00222437258243042 0.00219557004742245 0.00217545536177966 0.00216374143967871 0.00213629994629662 0.00212143750960051 0.00204116783281897 0.00197860147813962 0.0018626000808669 0.00184928780788126 0.00164458432067341 0.00157285012724269 0.00143000442469944 0.0013253552931299 0.00106300156934969 0.000869147227668238 0.000557082887563457 0.000522575387967448 0.000468258048830599 0.000381938180844291 0.0003727801015675 0.000274818254908532 0.000162908402519231 0.000135924187504622 0.000122045450975478 0.000100425903863291 5.26093958865708e-05 9.20370073892213e-06
0.0309779810548132 0.0225692208466782 0.0189525586270336 0.0164254280670581 0.0145200727273968 0.0131251323593262 0.0113710464746232 0.0101046988027163 0.00959073041716119 0.00900476163032914 0.00874660111159595 0.00829375514091422 0.00810812228918151 0.00792407279619005 0.00773465663833067 0.00763459945659477 0.00736637178822573 0.00712462995892499 0.00700711819427518 0.00694927711237022 0.00674126112396209 0.00669313577855583 0.00649799085186 0.00634057527506059 0.00619575257892762 0.00609768244471952 0.00600068602951345 0.00595378700610191 0.00585027549514967 0.00572746040818324 0.00569942051465486 0.00551958569310538 0.00547247469276654 0.00544575830748497 0.00540095915486073 0.00530929795027943 0.00527488717515755 0.00523444323693486 0.00518372070949775 0.00516429986663151 0.00508918405686174 0.00501329795431348 0.00496988418056059 0.00493023277569331 0.00487655356250587 0.00483682853051185 0.00480005831522745 0.00477102573068782 0.00472800533911889 0.00470301084835097 0.00464467001905365 0.00461852352121434 0.00461367037112226 0.00458385389723825 0.00454089110238459 0.00451364334093552 0.00449971711447758 0.00448163662728278 0.00444799228225229 0.00439619993955424 0.00435010421856131 0.00432143369814564 0.00430754190968239 0.00427319386468577 0.00427056674968014 0.00424248947873994 0.00423892874607723 0.00421770848709121 0.00421042134792327 0.00416481106142779 0.0041631100869266 0.00413961356015597 0.00411429575188266 0.00409042399576227 0.00406882042236411 0.0040502301053062 0.00403205360906677 0.00401299045596601 0.00398102428318706 0.00397258135295096 0.00396934432625753 0.00395319317135821 0.0039354101308678 0.00391962278088646 0.00391496978236526 0.00387843178536775 0.00386586327446683 0.00385879759112416 0.00383383042327003 0.00380520008035498 0.00379186061789901 0.00378409917862852 0.00375447276271572 0.00374217130694618 0.00372625393294945 0.0037126850189419 0.00370384875153893 0.00370052665893707 0.00369175704740647 0.0036873224802359 0.00366221580511099 0.00365180835810342 0.0036315346674764 0.00362156716063558 0.00360794211261129 0.00358212792046748 0.00356716287270307 0.00356563614548305 0.00355488127697763 0.00354484804563596 0.00354031574021998 0.00351959233241875 0.00350566199913314 0.00349758207132322 0.00348352674250601 0.00347350045329299 0.00345336239309788 0.00344740887223931 0.00343548803017047 0.00341051424161478 0.00340182983279591 0.0033938721512824 0.00338200644194321 0.00337706966331629 0.00336972456711911 0.00335547061106678 0.00333638282130868 0.0033268364274076 0.00330411517164684 0.00329060841458829 0.00326976516026233 0.00326400557576961 0.00324587211284258 0.00324377862365572 0.0032404777013745 0.00323123660860538 0.00322048491866148 0.0032019289617641 0.0031835826408738 0.00317841266097785 0.00316817990787742 0.00315402280362451 0.00314729284769679 0.00313572642703839 0.00313033770706423 0.00311841525679468 0.00310996597621126 0.00308984104369485 0.00308257893174794 0.00307094357751635 0.003064897278049 0.00304834700817276 0.00304389693450533 0.00301862765551668 0.00301339986570729 0.00300614753628954 0.00299266884896408 0.00298061611919251 0.00297487442205093 0.00297039727900776 0.00295515023364103 0.00294463547440495 0.00293860181737272 0.00292471959306268 0.0029179407793902 0.00290856446533519 0.00289868867470168 0.00288814227898579 0.00287539471637502 0.00286155824509887 0.00285648094333945 0.00283360435920198 0.00282134902792527 0.00281530749493639 0.0028082336999839 0.0027923810311137 0.00279162526666773 0.00278174184914393 0.00278010724589059 0.0027603055435874 0.0027429936228995 0.0027415893597839 0.00273598274230979 0.00272973244656678 0.00271578511871083 0.00270686658589532 0.00269290488610905 0.00267732629342059 0.0026647468247215 0.00264913731772546 0.00264433523654628 0.00263526407485786 0.00263092500107341 0.0026034286700755 0.00260159319939805 0.0025836306816194 0.00257786142384282 0.00257310239416528 0.0025623456299057 0.0025528634955393 0.00253530942741049 0.00251977899504714 0.00251747666600799 0.00250437821033321 0.00248814325891332 0.0024752980320047 0.00246112479186902 0.0024503460764833 0.0024417035199099 0.00243966294709658 0.0024230672752839 0.00241356841263111 0.00239816094933496 0.00239197252021263 0.00238216188951495 0.00236216529872991 0.00233504000782647 0.00231939892994304 0.00231040745034192 0.00229033237996758 0.0022711034723406 0.00224175604452379 0.00222635052300582 0.00220567316679314 0.0021571988716976 0.00213923640787962 0.00204976948696013 0.00199848309968012 0.00192632754361626 0.00191473189283958 0.00185078737601105 0.00181562394878352 0.00178265661991248 0.00169740978909284 0.00163481835159515 0.00157786847479171 0.00140080691083064 0.00135426879395209 0.0012003250399807 0.000807140321164691 0.000639759258345399 0.000616209321402073 0.000604133382694451 0.000555240427367243 0.000510031494521447 0.000414356139959218 0.000320351392278296 0.000210506846813154 0.000174996705005388 0.000121258974697869 8.4302994480619e-05 4.21551099418551e-05 4.13139893170363e-05 3.61137237356013e-05
0.0321243595663314 0.019390157625901 0.0155957915766916 0.0140712251194641 0.0125734984318904 0.0110723991517772 0.0107983535422397 0.0102450968813945 0.0096581905331598 0.009358789225863 0.00885345418533219 0.00853830775445634 0.00797628178065891 0.00774020522028352 0.0075794269050592 0.00731853814224965 0.00712390799386005 0.00685661323940353 0.00665600530591905 0.00657243689921959 0.00654614486569087 0.00642878156625523 0.00634053886834284 0.00624279702472463 0.00608377416743157 0.00606320436563693 0.00588473505336204 0.00577497368369615 0.00573299401210673 0.00565679993135993 0.00564856485967118 0.00558327735199274 0.00550610928107659 0.00539668921763737 0.00534745519689973 0.00528856254808719 0.00522325075127624 0.00511799882167295 0.00508877824510253 0.00508626394562973 0.00502830585299465 0.00499155813449622 0.00490417809478131 0.00487708427130396 0.00485378935880995 0.00482464732360638 0.00478975646599591 0.00476791193038271 0.00470953287333608 0.00469240153081749 0.00465646640654959 0.0045983343491239 0.00456740110576599 0.0045460049274928 0.00452201140905966 0.00449932426311861 0.00447140728531295 0.00441811206591836 0.00440267159988657 0.00434254159003626 0.00433083760826771 0.00430111737708057 0.00428489070807833 0.0042622892528806 0.00425707540085811 0.00422537634323894 0.00421412594806457 0.00418347562367889 0.00417886291956565 0.00415700319177911 0.00413215151348181 0.00412229821686329 0.00409902771560622 0.00408410502273057 0.00406956425510173 0.00404534763498769 0.00403057396847096 0.00401643366978318 0.0039927666414386 0.00398022701797862 0.00397199493307492 0.00395606849395335 0.00394709320954564 0.00392410804938384 0.00390063170896771 0.00388450648384063 0.0038666597858625 0.00386165690738334 0.0038494815003186 0.00382234013370184 0.00381606936065987 0.00380279183597829 0.00379579992210233 0.00377613116734689 0.00376112249154172 0.00375488899793453 0.00373388461655845 0.00371917707599953 0.00370081275174845 0.00369444034397791 0.00368494302153148 0.00366654297991864 0.00365802172366296 0.00365044315758336 0.00362233398365386 0.00361160254222817 0.00359644140417334 0.00358725360227451 0.00356924240917697 0.00354339242893826 0.00354089986523991 0.0035377358593905 0.00352006069650467 0.00350559698994802 0.00349470162567305 0.00347375714828078 0.00346368803189985 0.00345017697318339 0.0034402706897967 0.00342777114802245 0.00342373453587473 0.00339952278614732 0.00339343525873961 0.00338227555893573 0.0033793710615194 0.00336767065882065 0.00334807530736452 0.00333273099231191 0.00331749365720733 0.00331191774774614 0.0033032246937658 0.00329622456480496 0.00327176708227059 0.00326548679161374 0.00324579496318858 0.0032386112784555 0.00323060950420984 0.00322325756378527 0.00320526771488791 0.0031950315172793 0.00317962319942055 0.00316336837738779 0.00316052939380199 0.00315144957658486 0.0031374451177542 0.00313427944448399 0.00311847927745415 0.00310879797013003 0.00310506159347078 0.00310351178327556 0.00307778296010788 0.00307297941858151 0.00305381416911572 0.00304520598756117 0.00303844606138795 0.00302700080008539 0.00301218934871796 0.00300773092889876 0.0030002731891344 0.00299107751190162 0.00298619752707159 0.00297113897876247 0.00295890142786434 0.00295189053468487 0.00293545527955776 0.0029310831531066 0.00292045760983167 0.00291064780819028 0.00290001359085627 0.0028862769656785 0.00287353733416401 0.0028620938334791 0.00285027948770677 0.00284614205846024 0.00283650618625381 0.00283582939814037 0.00281134033993817 0.00280072068602768 0.00279318854291116 0.00278279706831491 0.00277632059478389 0.00277157052140866 0.00276203570756283 0.00275245473093844 0.0027410934809103 0.0027228937129164 0.00271262365301553 0.00270703527215038 0.00269962137901513 0.00269520126864326 0.00268627012382081 0.00267297975789449 0.00266249758364906 0.00264006003561896 0.00263575898420572 0.00263157326039521 0.00262538967942104 0.00261002330558068 0.00259686600563691 0.00259291499907691 0.0025855288732362 0.00256589810000565 0.00255761225572589 0.00255313631726369 0.00254836324723287 0.00253102727282273 0.00252712352174826 0.00251432487342815 0.00250540124345787 0.00248476843806848 0.00248078191345347 0.00246226311694094 0.00245076515106773 0.0024409602631508 0.00243245890445324 0.00242085459388554 0.00241127745981283 0.00240207192823497 0.00238588808431277 0.00237954353746111 0.0023657786566613 0.00234888234996606 0.00234459417882738 0.00232963748181248 0.0023238262711983 0.00231868554021195 0.00228887631826638 0.00226967301072156 0.00226242501673547 0.00223372558442642 0.00222069149807926 0.00220721957132815 0.00218630194026799 0.00212112699213688 0.00210321307635152 0.00198498293718211 0.00184756699671211 0.00156017729320615 0.00140850895058919 0.00140491272489463 0.00136799462756298 0.00124416745721584 0.00119823728139555 0.00117385498431197 0.00111039063960931 0.000954044495556042 0.000740011853658294 0.000701790350800793 0.000491716783406404 0.000459221528444513 0.000418814605869545 0.000400586219349807 0.000338606513594928 0.00030921619956164
0.0290711444528901 0.0217147045111172 0.0164250706845129 0.0143814623822984 0.014191989110949 0.0123672146861562 0.0109380667817479 0.0102878974708925 0.00971797427333581 0.00932796813750565 0.00892576623718851 0.00827579317225683 0.00825802606614917 0.0077728733063267 0.00753377794399434 0.00738865394403857 0.00717223341813484 0.007079951736337 0.0069691576016831 0.0066298859985375 0.00657719188980382 0.0064167350015199 0.00628723687301725 0.00612711321928656 0.00609360194108124 0.00607773232168891 0.00588443043498036 0.00586780112909553 0.00577398740254642 0.00571375564681955 0.00570488247689613 0.00549998448851613 0.00545812363761659 0.00536276912484134 0.00534873420047246 0.00529437138935604 0.00518543449057253 0.00516362041775723 0.0051359324226753 0.00503168342708979 0.00497810267573486 0.00496087047774831 0.0049246863609519 0.00490983259861181 0.00483586510015177 0.00476912160975907 0.00471984661090037 0.00470302938517638 0.00468680271225334 0.00467345945929411 0.0046136121480699 0.00459346533168999 0.00456965715161536 0.00452779086420843 0.00451163041497294 0.00448590628236791 0.00446554999428305 0.00444602220148579 0.00439942554962969 0.00438304699549977 0.00435202311286786 0.00431788583402638 0.00428228813316394 0.00425502298800057 0.00424965433813016 0.00423220582011305 0.0042139127018931 0.00418716035052198 0.00416190678141899 0.00414952192465693 0.00411716097477863 0.00410331793397759 0.00409158366811881 0.00408887583507422 0.00407539778892431 0.00404364449443988 0.00402261446713493 0.00400649992359836 0.003986607740394 0.00396992445010923 0.00396171125830869 0.00394420120695051 0.00390814022960191 0.00390282722218432 0.00388916658833784 0.0038704695759231 0.00386002625565477 0.00384199290831195 0.00382460752345763 0.00381534903694609 0.00380361636498116 0.00377362383157325 0.00376460165267537 0.00375757543780581 0.0037430914783761 0.00372378710289752 0.0037158446157823 0.00371373081037488 0.00370441315398773 0.00367372131777595 0.00365879252551748 0.0036521660892954 0.00362397142045549 0.00360650104208121 0.00359985733234322 0.00358300638362402 0.00357410360431621 0.00356900581982506 0.00355149802043606 0.00354383099497954 0.00353124422996405 0.00351074771563992 0.00350431345027977 0.00349610466000699 0.00347803019665599 0.00346790923374112 0.0034571254904084 0.00343493371960268 0.00341053236829555 0.00340494269324945 0.00338225773040639 0.00338103845036704 0.00336157831293965 0.00335965752475369 0.00334961345552396 0.00333903201804185 0.00333703468412042 0.0033260577683431 0.00331317289075044 0.00330136605904458 0.0032851078030151 0.00326899668637915 0.00326393084715039 0.0032471759302045 0.00324058875290266 0.00323499681845929 0.00323093845990031 0.00320886218862457 0.00319309441724493 0.00317776773291629 0.00316316930659062 0.00315632566264829 0.00314046529644175 0.00313369232230356 0.00312000696195762 0.00311103508572135 0.00310264600643321 0.00309976777606726 0.00309094187677123 0.00307820563613549 0.00307260098412989 0.00305537918284536 0.00304862694797138 0.00303800848370151 0.00302551130995534 0.00301676410598251 0.00300872757170676 0.00299858225640311 0.0029935491117841 0.00298397352923992 0.00297367364018789 0.00295590970311591 0.00294884172992957 0.00293335131231099 0.00292636636164403 0.00292287128055866 0.00290748513841668 0.00288635450001672 0.0028844556435028 0.00287320574352667 0.00287054745794603 0.00286253910791558 0.00284751348519188 0.00283832123007425 0.00282825636439994 0.00280761271381931 0.00280393769334411 0.00278290373118719 0.00277450965692396 0.00276963329173566 0.00275882385858757 0.00275408710430236 0.00274774510040309 0.00273357361609093 0.00272091254096612 0.00271729688215785 0.00270548887113965 0.00270234926351459 0.00268101031219532 0.00266725653440913 0.00266152309765532 0.00264528662426892 0.00263965454439563 0.00263245309441402 0.00263001974574036 0.00262115748523489 0.00260934616730758 0.00259469132703553 0.00258764818019349 0.00256950726274685 0.00256176040817886 0.0025567139497514 0.00254456546026141 0.00253539913866722 0.0025223150061913 0.0025093257987558 0.00250091763914596 0.00249838082191727 0.00248225012372009 0.00247196458763109 0.00245359283975862 0.0024471824901328 0.00243927999605904 0.00241760557348669 0.00241115191891069 0.0024003299014588 0.00239723081801832 0.00238815651678196 0.00237226812372113 0.0023550510245556 0.00233749260337617 0.00233212914537026 0.00232161950368615 0.00230529867899068 0.00229722321381226 0.0022842389152508 0.00228063738367019 0.00226797551380168 0.00224021367585628 0.00222555675125276 0.0021949663875906 0.00218369485550901 0.00217272712536541 0.00215998359958814 0.00211841660139371 0.00208136623713774 0.00193891924648008 0.00184240878943795 0.00160165747908749 0.00154685995684049 0.00152083861042807 0.00137671384543079 0.00127130449563512 0.00102679659489668 0.000625606873430223 0.000495987226786487 0.000457659594362062 0.00045252845489788 0.000431732829930304 0.000370137966730753 0.000339990403367373 0.000141213473162417 8.28087824803093e-05 3.87021034166626e-05
0.0257072254602411 0.0199637333926601 0.016901404206413 0.0149303213206422 0.0139482033920053 0.0117863000578816 0.0115564122901917 0.0106455377509764 0.0102929573720539 0.00972589069417049 0.00959336810651544 0.00888777570888243 0.00852618728065358 0.00841529554772984 0.00822841898062804 0.00802158542394199 0.00790885601289769 0.0075404992867038 0.0072611960555895 0.00716164759180487 0.00699587588238178 0.0069370543392258 0.00678768861236057 0.00668906913067356 0.00649320708826096 0.00643390788634306 0.00632684510076494 0.00611736390092048 0.006013139787986 0.00596867787676133 0.00591541969564766 0.0058498898516442 0.00566226266814059 0.00560814832549339 0.00555670405296828 0.00552287712474216 0.00539298435685366 0.00533555486181508 0.00526162660463069 0.00521750248581411 0.00520211312057214 0.00517700265377723 0.00513483576491364 0.00505702398304315 0.00503040620672379 0.00494768568302044 0.00492062632511479 0.0048655775993227 0.0048234612032157 0.00479730397469207 0.00476166708966336 0.00473330124403387 0.00471415369081135 0.00464200667921191 0.00463320382135866 0.00460205409467587 0.00455492923927453 0.00454341725736551 0.00453198453758332 0.0044911050242888 0.00447080414054381 0.00446616737267273 0.00444613587938819 0.00440220654605593 0.00433220631241241 0.00430327831611262 0.00427788219770616 0.00427269556296728 0.00424430795941919 0.00422162745270009 0.00420858925712832 0.00418521838778785 0.00416285985361551 0.00414196061667616 0.00411972473133587 0.00409212186102964 0.00408684648610468 0.00406303314933168 0.00405781122101736 0.00402615688641744 0.00401008080973404 0.00397676946950273 0.00396299332806398 0.00395099115286923 0.0039423967669318 0.00393275529473298 0.00392520496556483 0.00389204300692677 0.00388848425006434 0.00387592156127461 0.00385621460230003 0.0038318808955402 0.0038025508608715 0.00379407839288357 0.00378734982049242 0.00377458596141426 0.00376566240914284 0.00375181833896955 0.00373157943617569 0.00372218030676089 0.00371435718757361 0.00367668879174901 0.003674372805006 0.00366248678778964 0.00364598791049834 0.00361178705657765 0.00359671186088479 0.00358568637915019 0.0035780580169389 0.00356811718524856 0.0035474395794771 0.00354101452777752 0.00352750805123512 0.00351598936542815 0.00350157961727103 0.00349681943406502 0.00346911173999344 0.0034657662878222 0.0034535957460705 0.00343826611160797 0.0034324833612992 0.00341495746798428 0.00340656739533441 0.00338494667370027 0.00337229246627866 0.0033517680530717 0.00334256787776735 0.00332554845675936 0.00331584334766497 0.0033106962080567 0.00330277458420704 0.00328875427856241 0.00328089813412551 0.00326474604723045 0.00325943118881927 0.00325704108895459 0.00323692659382217 0.00322851385332079 0.00321242353754775 0.00319929200897093 0.00318924988518145 0.0031844974661538 0.00317130805719256 0.0031636542664023 0.00314714939260649 0.00314251632171894 0.00312505011736728 0.00311536331923306 0.00310254105866647 0.00309095468001667 0.00308360760351367 0.00307489796238044 0.00305729569696717 0.00304566368052774 0.00303638876551536 0.00303190043241381 0.00301888707982566 0.00301430064403483 0.00298934780063783 0.00298499119404032 0.00297513600338928 0.0029586987222717 0.00295087661523142 0.00293664205491951 0.00291697100779205 0.00290974200662401 0.00289780022069214 0.00288969348972688 0.002887299874436 0.00286334081654251 0.00286150224665289 0.00284842894948407 0.00283922878681577 0.00282812537155105 0.00281851481312909 0.0027992416121056 0.00279046335201328 0.00278309176232875 0.00276581743586448 0.00275105368243437 0.00274716398268733 0.00274003982851204 0.0027366668401097 0.00272658351302109 0.00271972812734194 0.00270559853794872 0.00269784022731264 0.00268343212628483 0.00267545067525966 0.00266122613789858 0.00264663420964489 0.00262652179428984 0.00262623483192893 0.00261573857269465 0.00260073917983735 0.00259158346399059 0.00258079872281498 0.0025780933370665 0.00254967533101898 0.00253646273076943 0.00253199914128133 0.0025112708507804 0.00250069465233242 0.00248342108618737 0.0024748007398781 0.00246900278048114 0.00245572241299159 0.00245263779528378 0.00243706601957414 0.00242639055635847 0.00241573960672738 0.00240983246266067 0.00239942875826236 0.0023893044461348 0.00236924161337789 0.00236044535074356 0.00233934744995501 0.0023289680873395 0.00230207706372111 0.00228633461755491 0.00228361000098971 0.00227404997071229 0.00223850345820873 0.00221775890099094 0.00218148539544475 0.00216987748918686 0.00206765644907071 0.00193995954980728 0.00179942991331529 0.00176995934876584 0.0016488836528597 0.00152176223646056 0.00143748495913722 0.00142274810235326 0.00133169929956379 0.00122083503909339 0.0010299548131832 0.000957487527994618 0.000753286174496904 0.000652254419767758 0.000599261216183333 0.000590941915218872 0.00057082203648145 0.000558347867693123 0.000331404665162278 0.00032018101627454 0.000305579752559513 0.000279742295089606 0.0002425666437784 0.000149139822049737 0.000110903964670622 8.19331894462381e-05 2.63493109898375e-05 1.35000475845279e-05
0.0306202885910247 0.0211336475322959 0.0173162427514342 0.0135928152168651 0.0119115117713183 0.011440067562743 0.0108832010245801 0.0101006072370353 0.00927401005805344 0.00906039411681989 0.0088522320292086 0.00828529442918347 0.00804065135210825 0.00789213856987759 0.00760806832700153 0.00752979699570531 0.00734980102662573 0.00719648070401003 0.00686444530894822 0.00676617975458184 0.00663104201873792 0.00655468042831904 0.00651957896572017 0.00631198576284453 0.00627167910523428 0.00607651153950628 0.00600991981416616 0.00593436560175601 0.00579464972537027 0.00576695810625567 0.00561182720771509 0.0055527727689308 0.00544924521735965 0.0054140052383976 0.00537452146563319 0.00533844009237597 0.00525217295325799 0.00517822787245078 0.00511732328119553 0.00507483706127978 0.00501570509421029 0.0049403272782399 0.00492510987895171 0.00492078350495415 0.00486470286181389 0.00482627402667935 0.00476950473586293 0.0047307155972477 0.0046958394824304 0.00467192319262266 0.00463014465879938 0.00459719921741926 0.00457883371413247 0.00456044709851902 0.00454847692477415 0.00448088164078946 0.00445957238391761 0.00444274047943008 0.00441876878314694 0.00437167801334284 0.00435551047048051 0.0043184230734044 0.00429803701926743 0.00428652679089422 0.00425406859212396 0.00423048660857152 0.00422077892981176 0.00420944428020341 0.00419942456989748 0.00418803781826295 0.00416605196915526 0.00414577072246202 0.00412160669941794 0.00409390704115909 0.00408721810005413 0.00405372136616305 0.00403966507536087 0.00400259401292162 0.00398824883664965 0.00397721744698124 0.00396730375717159 0.00393562742754253 0.00390441964277997 0.00390073139902121 0.00387817898202406 0.00387426553613817 0.00385463912505793 0.00385103346257575 0.00381064061139789 0.00380233718289065 0.00378976326131621 0.00377803713375289 0.00376419626773988 0.00375013223627158 0.00374485125594016 0.00373194368422565 0.0037160921901339 0.00370542469417615 0.00369854719875165 0.00368639948749622 0.00367495514472029 0.00366589434055241 0.0036565133916982 0.0036439798837911 0.00361463117919066 0.00361127812116995 0.00358706866659522 0.00356569513824559 0.00355519704344757 0.00354541152022088 0.00353317024402645 0.00352712058994711 0.0035108278993112 0.00349951312501076 0.00347990280849587 0.00346664023448995 0.00346196056573494 0.00344137927325391 0.00343472435600229 0.00342655698017801 0.0034170910445567 0.00340102722993756 0.00338171844136527 0.0033695676138086 0.00336177596935235 0.00334784742970208 0.0033381706897631 0.00332911876671698 0.00332294026445023 0.00332233280060477 0.00330738903504851 0.003292030345203 0.00328115110631673 0.00326179505000718 0.00324420844768239 0.00323285459372129 0.00321646984165419 0.00320868906150462 0.00319909464773529 0.00319193936742876 0.00317747562730258 0.00317377614272199 0.00316824832118271 0.00315196614996942 0.0031441305914964 0.00313319396155885 0.00312514137874259 0.00310243367643917 0.00309409671591821 0.00307918730165843 0.00307362715827402 0.00306156673263879 0.00304531045434212 0.00303784374074041 0.00303164716959291 0.00302323474170849 0.00301288286830661 0.00299834296015852 0.00297984390893341 0.00297205351796242 0.00296739939509868 0.00295379483921146 0.00294475296973536 0.00293175763234284 0.00292189974284581 0.00291757796263022 0.00291276465185837 0.00290127684715396 0.00289465804207178 0.00288615365291181 0.00286613704182788 0.00286035943286982 0.00285139136367834 0.00283530431792464 0.00283011180148595 0.0028098612417711 0.00279851567141144 0.00279031580029046 0.00277576962551761 0.00276407491759723 0.00276228162606783 0.00274906992246088 0.00274164464766878 0.00272097576428141 0.00271735898807854 0.00270814323569741 0.00270484775014591 0.00269565604555538 0.00268120307357799 0.00266058141633238 0.00265290857433654 0.00264032408317107 0.00262938776266588 0.00262293107621909 0.00261101002665196 0.00260716209747565 0.00260321918877982 0.00258586694358394 0.00257658637672494 0.00256707467528499 0.00255599642852221 0.00254345995956974 0.00253570076573498 0.0025306933466137 0.00251494282894554 0.00251217819201398 0.00249509060950062 0.00249148454162462 0.00248183504116609 0.00246028218070367 0.00245766355173511 0.00244658361878206 0.00242327252292983 0.00240843258385706 0.00239124615327562 0.00237610814931854 0.0023724762563988 0.00236980510132687 0.00236888981684304 0.00235430433245941 0.00233229294800621 0.00231855170207611 0.00231096871479082 0.00230853606962541 0.00229270741031019 0.00227233230239301 0.00225861040109522 0.00225268823161568 0.00222843237726151 0.00220965813006932 0.0021790505107646 0.00216849872537719 0.00214252027617472 0.00211781022440228 0.00206948437975696 0.00195717064932551 0.00181634533028734 0.00179645006582634 0.0017057283599303 0.00159637788408613 0.00146554258481828 0.00141372289711311 0.00125597988520494 0.00120190920937449 0.000924765838778147 0.000816283278062628 0.000507678078291417 0.000472370909080463 0.000455964589330566 0.000423087353704152 0.00038177679528081 0.000143832833088388 0.000141581111978684 1.9547251254417e-05
0.0295662830169456 0.0205555362619826 0.0157006004374439 0.0146250099855877 0.013474870675358 0.0117611725350725 0.0108889060866405 0.00998950048713231 0.00920328319314457 0.00898965194759277 0.00885442491077808 0.00832332494347658 0.00820234194192233 0.00810949004162952 0.00787661343742262 0.00761905038189755 0.00744219109137382 0.00717980954705613 0.00693678096748334 0.0068295092621835 0.00673999948981825 0.00659252417962278 0.00653312668548885 0.00642087829145576 0.0063377755363112 0.00626398786464932 0.00611198860904382 0.00609665941432093 0.00596297031027058 0.00590811328283568 0.0058641493556669 0.00579932507635592 0.00566849443497134 0.00564950665422856 0.00555579916025575 0.00545401051831982 0.00539314629761273 0.00535194982158914 0.00531978145328925 0.00527121396364827 0.00518166631267032 0.00507091269891172 0.00503185835541293 0.0049842494335406 0.00496047401007209 0.00493382838773049 0.00487339738953645 0.00484575621878554 0.00479829505506078 0.00477008679365975 0.00475629826492769 0.00470580757430884 0.00464367986584901 0.00458442998629108 0.00455944117901882 0.00450553201672316 0.00447943104564903 0.00444118370178766 0.00440744637211972 0.0044009309804379 0.00439388214570989 0.00435078341484103 0.00431297161243015 0.00429738237071827 0.00428851690571343 0.00426337080863882 0.00423620083166124 0.00423227432861631 0.00418397240345083 0.0041812328601449 0.00415605541803966 0.00414866804847437 0.00411387554488095 0.00408818329768937 0.00407054079928201 0.00405139912178549 0.00403674956870371 0.0040210326613064 0.00401290999924564 0.00398753001892645 0.0039572969296498 0.00392531332151644 0.00390056246554514 0.00389226191056978 0.00387418104379676 0.00386687628431296 0.00385406642335633 0.00384496152976595 0.00383528891270552 0.00382050534544658 0.00379754506377173 0.00378734833344439 0.00378195814998825 0.00377506730640692 0.00374614337674975 0.00373601415897354 0.00373042614551408 0.00370583810071344 0.00369289681881274 0.00367692122949419 0.00366203454548366 0.00365120123632749 0.00364462787460898 0.00362833809399828 0.0036196056630711 0.00360548471447238 0.00359098272745287 0.00358544082502541 0.00357980553007426 0.00355867087072745 0.00355251961604364 0.00352529543861104 0.00350425640137217 0.00349498562998513 0.00348880098509724 0.00347860581461997 0.00346838544735869 0.003463131104755 0.0034455087503185 0.00343470337183631 0.00341452496634875 0.00340738930582981 0.00339935275485577 0.00337893046625008 0.00336527698909755 0.0033452977686771 0.00333737981484566 0.00331369928596352 0.00330683587407716 0.00330099175611701 0.00329197385266354 0.0032732019982489 0.00326347115484139 0.00325723553936989 0.00324976733917884 0.00323499902206815 0.00322464647529729 0.00320610482797668 0.00319793585059594 0.00318896116737828 0.00317025574094391 0.00315964697709535 0.00315375329369821 0.00314443572654779 0.00313570087501809 0.00313017894686025 0.00310794993513218 0.00309218959112409 0.00308040214554444 0.0030754683766991 0.00306418600267061 0.0030601059553423 0.00304168988607268 0.00303563879499417 0.00301488968546917 0.00301025229062519 0.00299848879736136 0.0029927164547362 0.00298653428960691 0.00298097094594893 0.00297404549053663 0.00296321698526042 0.00295471512209298 0.00294136985459051 0.00292715532029827 0.00292075501139298 0.0029056863038366 0.00290197380637274 0.00288792070550237 0.00287621346547626 0.002869840342429 0.00285712780203448 0.0028510909323004 0.00283191737709748 0.00283083328916988 0.00280959135194933 0.00280438787219623 0.0027990242244907 0.00278973266117465 0.00277239327272064 0.00276555568723505 0.00275680330797631 0.00274747484724401 0.00273538292143816 0.00272306619989236 0.0027128417630105 0.00270264133826579 0.00269280661110621 0.00268432041867313 0.00267996183264881 0.00267454452823743 0.00265854874846467 0.00265120894729037 0.00263996765483737 0.00262465897691149 0.00261466146332914 0.00260506432394127 0.00259528391534732 0.00258394390260616 0.00257842924590478 0.00255917211490528 0.00254645798699799 0.0025398750226126 0.00252555123158712 0.002510110719349 0.00249219444532032 0.00248625639904472 0.00247784199389341 0.0024751708342988 0.00245706062428873 0.0024420065856461 0.00243311025259037 0.00241168051171973 0.00240172482317805 0.0023908865580705 0.0023851894678001 0.00237566186713758 0.00236317097449018 0.00235476500409304 0.00233219105294857 0.00232085787904851 0.00231128636807179 0.00230519384474955 0.0022904019736601 0.00227339025635884 0.00226881339203573 0.00224912219913593 0.00223837062568778 0.0021981885123345 0.00218173912597767 0.00217324446734841 0.00213459229870261 0.00211914063768918 0.00199055594573954 0.00188591680350271 0.00178021218251332 0.00171187025005056 0.00166242752757563 0.00145999136726914 0.00141489151650063 0.00117662513830855 0.00102931386667361 0.000932788791062174 0.000808531384112019 0.000447707577712322 0.00038625601663369 0.000330208498095356 0.000315439066467515 0.00018149175436447 9.9108185806459e-05 4.54707448534583e-05 2.72634637462487e-05 1.74052222598992e-05 1.26690531196711e-05
0.0228032125789019 0.0175555228334274 0.016602274687775 0.013982759116574 0.0134904928698305 0.0122023743793829 0.0120470618180665 0.0111390424659506 0.0108850098375162 0.0102342551487279 0.00943868520029217 0.00933258468406172 0.00915929996933734 0.00881191012620198 0.00839565387391706 0.00815803317660149 0.00786015914622157 0.00749471002956814 0.00730000920275207 0.00718260111512931 0.00703469459251972 0.00701355374501398 0.00686044017561169 0.00674021616527446 0.00656622605718725 0.00632926831875006 0.00626644501366328 0.00617058594725416 0.00612895388003104 0.00603554209125302 0.00592692749930183 0.0058114747714139 0.00566588099649668 0.00563621603566355 0.00555893822717144 0.0054954608859009 0.00540019656307433 0.0053554302026722 0.00528188845480906 0.00526055057832331 0.00517462644573617 0.00509811256909627 0.005075875372225 0.0049979901847126 0.00498221801094048 0.00497209628173719 0.00491505329691615 0.00486878875873477 0.0048033407849278 0.0047686708814047 0.00473443857782422 0.00472818883296637 0.00469715146746472 0.00459990722992078 0.00458414037611192 0.004552604796336 0.00451751436204824 0.00449072272940971 0.00444742100614457 0.00443678868924122 0.00440142950306123 0.00436736270681546 0.00434800872812401 0.00431892802658159 0.00430811677189848 0.00428713077192878 0.00425780663473571 0.00421472945628622 0.00420408423481988 0.00417685960777226 0.00417122383079643 0.00415836472075366 0.0041284794112507 0.0041133225145604 0.00410680534867321 0.00407925551468439 0.00407057882737739 0.00405744239933849 0.00402988051379647 0.00400322228683194 0.00400010910018559 0.00399160695819515 0.00397124810835989 0.00396047792514238 0.00394203659444016 0.00392070347351712 0.00391101956074723 0.00390006388992131 0.00388900947993583 0.0038595483775105 0.00385619593498689 0.00382456719542829 0.00381535480181536 0.00380442325888635 0.00378478990055093 0.00377196958824624 0.00374258581141936 0.0037346110256357 0.00371501653155213 0.00371180445562715 0.00369443100256945 0.00367886825987995 0.00366151214607479 0.00365838892125538 0.0036402390722994 0.00362242271296255 0.00360900485859456 0.00358485443370674 0.00357980267101676 0.00356249755461935 0.00355341394252335 0.0035333708646033 0.00352269098011394 0.00349840744562452 0.00348307545459034 0.0034802094745573 0.00346470070302097 0.00345281227968025 0.00344713400377489 0.00344186186913466 0.00342386885959677 0.00340967301566359 0.0034030905238091 0.00338992142102877 0.00337759102613871 0.00335712880789867 0.00334219079725577 0.00333082846455859 0.00332741255297064 0.00332094816884781 0.00329783638424548 0.00329304878053807 0.00326410871641247 0.0032596865031483 0.00325554143682303 0.00324348408001786 0.00323782409595361 0.00322596373568065 0.00320990024209262 0.00319934818847339 0.00319499918510039 0.00318598210895578 0.00317520037213026 0.00317148195497915 0.00314737796701897 0.00312823814246315 0.00311589000937138 0.00311273311024936 0.00310392359446169 0.00309410263958594 0.00307690814748521 0.00307408633449916 0.00306332634491957 0.00305670350943198 0.00305087007181092 0.0030298142348979 0.00301778198377911 0.00301302735872972 0.00300441202088541 0.00299418568788655 0.00298926246675255 0.00298029846068987 0.00297014820349382 0.00295187072998647 0.0029286977734093 0.00292112691300526 0.0029120708268582 0.00290719269314237 0.00289672063142143 0.00289411763347685 0.00287768885397666 0.00286815183858747 0.00285558953710705 0.00284269065780265 0.00282888671508107 0.00282512232844329 0.00281279121572037 0.00280779448097638 0.0027827483467047 0.00277624811477281 0.00276375069569657 0.00275674937010095 0.00274434675813747 0.00273672116138878 0.00273287084859075 0.00272314332149877 0.00271332348875901 0.00269920693038453 0.0026825872888169 0.00265927950255351 0.00265361934151073 0.00264441459371161 0.0026232460878685 0.00262074157017155 0.0026122061353357 0.00260254059198354 0.00259639099781835 0.00259143646450902 0.00258171326186351 0.00257037559995604 0.00255158762316296 0.00254279146093596 0.00252927941797549 0.00251721270188534 0.00250873507600593 0.00250014056103416 0.00248163392695604 0.00247263408059086 0.00247096602171207 0.00244852787867561 0.00243820766425665 0.00240584989356439 0.00239764774956218 0.0023832716425432 0.00237625415147664 0.0023698679011505 0.00235700845219384 0.0023426163241356 0.00232440129137024 0.00230137991971512 0.00228282311267134 0.00227194986425113 0.00226371684835662 0.00224918689370482 0.00222859902998442 0.00221790927117396 0.00219384930174626 0.00218070224779612 0.00214701193891275 0.00206647793197571 0.00205822807044689 0.00186611880553716 0.00181273122638094 0.00167855582943626 0.00161292938980868 0.00142117923350431 0.00128142340501944 0.00114561148207204 0.000813290497259244 0.000734618624543797 0.000621853092195087 0.000590476515600628 0.000556760947575844 0.000356784898626153 0.000289126015611532 0.000263926081792271 0.000256582217876063 0.000159929729627455 0.000158902508545143 0.000141046538098602 9.37361676013319e-05 7.88071629052594e-05 7.73440773041935e-05 4.94087429826794e-05
0.0206205013795246 0.0167703134882992 0.0136380538502548 0.0133719445221226 0.0112401171727053 0.0111325160435149 0.0105771206026531 0.0100897850331739 0.00963623327799948 0.00863758529498003 0.00845335350228242 0.00815021141181685 0.00797864015283265 0.00785473599524041 0.0076428990267779 0.00737875873377876 0.00729863541233297 0.00701809853361781 0.00689160903599502 0.0066606177473486 0.00661978765888681 0.00652821925867107 0.00639673306467764 0.00625480716525208 0.00618365010585781 0.0060652056818636 0.00599318157433775 0.00590832601546575 0.00579998915981137 0.00574984687342235 0.00565388767812809 0.00563693101270027 0.0055736183613615 0.00554736573029439 0.00544401527951328 0.00539183943955421 0.0052852722815803 0.00527688766912787 0.00524620838471958 0.00516797484378665 0.00511365793573957 0.00509257637547724 0.00501607768896609 0.00500407277505196 0.00494757821905851 0.00491376259657988 0.00485978425968355 0.00483889345347568 0.00478504529823249 0.00474847664733896 0.00472801771354969 0.00467749633586682 0.00467366942835527 0.00464931422180364 0.00463460918703971 0.00460912058647337 0.00459398941151646 0.00458015364546695 0.00453374695614125 0.00452155017733061 0.00450939197003987 0.00442767940911507 0.00441498901573099 0.00440343539067637 0.00436255465949153 0.0043420743016778 0.00431219870131274 0.00429722191584149 0.00427435435913152 0.00426922194185553 0.00423290843152129 0.0042284752736014 0.00421023587177129 0.0042054017724449 0.00416385361930053 0.00415922158527496 0.00414059643967967 0.00412385624443343 0.0040927475592735 0.00409028936305448 0.00405605077578013 0.00403718650740597 0.00401844588767022 0.00398571308700318 0.00397885108565353 0.00397451854590291 0.00394345391695095 0.00392432782917766 0.00392197470396203 0.00390410627235145 0.003889833115587 0.00387676524135056 0.00385737037820147 0.00385115883505237 0.00384115741742311 0.00382302187838897 0.00381457391283327 0.00378023531008005 0.00377500791298264 0.00376624203227508 0.0037435978574028 0.00374145128421923 0.00372700539633277 0.00372144926672569 0.00370810689827226 0.00369116717816573 0.00368553889206172 0.00365552629290422 0.00364352889554188 0.00363312783399535 0.00362333990834761 0.00360711060859218 0.00360200281834584 0.00357909044433109 0.00355957293534277 0.00355731012828785 0.00353635757408022 0.00352261508544324 0.00351730757444269 0.00349004123973407 0.00348649809886119 0.00346997243814984 0.00346688968625834 0.00344734506505304 0.00343333560318524 0.00341947052420106 0.00341099401467553 0.00340438978395878 0.0033961728244273 0.00338150471025874 0.003368945784837 0.00335553682075049 0.00334833471818191 0.00334674247360739 0.00333427297072147 0.00330836618938283 0.00330167574153681 0.00328948041279643 0.00328356062831594 0.00327123663945828 0.0032647168837979 0.00324635159555818 0.00323592868352509 0.00321666948921076 0.0032113545232976 0.0032054938664884 0.00320270471139309 0.00318291537834802 0.00317980570887389 0.00315516211990805 0.00314707710212024 0.00314068236849794 0.00313431081447793 0.00313299941311663 0.00310223007042027 0.00309335180847267 0.00308649162975992 0.00307343035354294 0.00306335604471345 0.00306096037568176 0.00304984161480354 0.00304228598369823 0.00302169918779709 0.00301823003536847 0.00300696166346646 0.00300193917801786 0.00299111302388751 0.00297452299547663 0.00296895622028423 0.00295799401567155 0.00295469664622562 0.00294905952615192 0.00292995106846078 0.00292242589199366 0.00290196802477321 0.0028983311600802 0.00287988730833515 0.00287265530243854 0.00285976612546709 0.00285721098037612 0.00285362157445651 0.00284580872537404 0.00283636503735726 0.00283265582537053 0.00281522283857812 0.00280271185491996 0.00279004535731546 0.00278074774203388 0.00277165892704635 0.00276474888973232 0.00276003180880984 0.00275726223474823 0.00274049689394904 0.00273508689024938 0.00271812950357916 0.00271181818155357 0.00270083822499327 0.00269572310592151 0.00268903104195823 0.00267807638992947 0.00266836727109701 0.00264235681657514 0.0026393326912235 0.00262934326448786 0.00261894198327613 0.00260760656717582 0.0026007206740829 0.00258527064111241 0.00258018745503755 0.00256407533093368 0.00255327332748077 0.00254109200399343 0.00253852308869079 0.00253235124755058 0.00252047000077125 0.00250668926798654 0.0024942191700961 0.00248385526978905 0.00246612990619181 0.00246148455251999 0.00244629050874206 0.00242928281842229 0.00242118809943492 0.00241547286853556 0.00239408250535904 0.00238585270459918 0.00238345694906274 0.00236579766900905 0.00235718108969216 0.00234973891006823 0.00232085886900433 0.00230541328716546 0.00229811448032512 0.00227143570704245 0.00224894995053239 0.00224778016643881 0.00222254930848998 0.00221699965331829 0.00219104226454692 0.00217601564156584 0.00204665624455658 0.00171494339839537 0.00128103977538148 0.0011897144757167 0.000883895210018587 0.000638417092533346 0.000494393037828918 0.000309980525316115 0.000179419092936811 0.000150963070468186 0.000108300992176753 9.80954192555789e-05 5.56756692070477e-05 5.33959910677521e-05
0.0263243371347952 0.0160421481538034 0.0151261593671588 0.0143811915426999 0.0125797485624865 0.0115750969243334 0.0109157553227777 0.010415380589511 0.00950882373370737 0.00938671232727111 0.0088639380661093 0.00863949313325367 0.00832768107517536 0.00822815074747809 0.00782091828508451 0.00763768336998665 0.00734937744276565 0.00707240866537598 0.00705544497549699 0.00695200924822896 0.00671801895003281 0.00652994709462205 0.00644314375378084 0.00640585759425803 0.00633798414637271 0.00618520464838915 0.00610997064384572 0.00596222877411092 0.00594464281062412 0.00585697040809979 0.00574874416421909 0.00570070257373283 0.00561169345754746 0.00553776812310504 0.00541443326085705 0.00538736749462762 0.0053633625182431 0.00528888011823564 0.00522742392420807 0.00517995205785634 0.00512942620541049 0.00508357251829015 0.00506524769185491 0.00498667218336283 0.00494868909535822 0.0049263421373332 0.00488636312885315 0.00485228825933747 0.00483133845990693 0.00476383811437237 0.00472705071213178 0.00470369740127555 0.00469815651436795 0.00465355483762314 0.00459900402792369 0.00455817927206318 0.00455048099608584 0.00452671736367942 0.00449798821287391 0.00447158980328811 0.00443614664599341 0.00441103616364044 0.00437108528855639 0.0043633846462406 0.00434366285025072 0.00433714129119164 0.00428456583430085 0.00424819653799361 0.00424109492016627 0.00420695826138363 0.00419092792045851 0.00416457272378178 0.0041278826090056 0.00412538347247217 0.00409634876491295 0.00409184710613036 0.00408331045368202 0.00405969209245116 0.00403988694088925 0.00402109744233297 0.00399299214028665 0.00398506822858956 0.0039636072322578 0.00396050719998756 0.00393362875077536 0.00392065581325862 0.00390773506524714 0.00388529905001105 0.003885001623321 0.0038751020411502 0.00385108869405808 0.0038381470215092 0.00382472957461324 0.00381835782696505 0.00378891742492846 0.0037697704415632 0.0037428469584654 0.00373452227596622 0.00370999931738946 0.00370254330284781 0.00369716597601283 0.00366302104975457 0.00365438153471458 0.00365359814445736 0.00363651277566374 0.0036219719888291 0.00360600062640379 0.0036020588896396 0.00359244482494253 0.00358324638068358 0.00354608054901033 0.00353814926895807 0.00351745794038473 0.00350391465044104 0.00349704088699734 0.00347829364362374 0.00346795136408935 0.00345802163664764 0.00344669475822478 0.00343834161406519 0.00342743143522212 0.00341926899735161 0.00341051786279899 0.0034027050329186 0.00337882354296329 0.00336834715045876 0.00335103523628761 0.00334401893993354 0.00333662909254643 0.00330978649025702 0.0033006090940752 0.00328653647212849 0.0032815699368186 0.00326554692518059 0.00326224954551613 0.00325214354711516 0.00323248305068869 0.00322450257601798 0.00321763279984239 0.00319931888802148 0.00318130834776476 0.00317520287843548 0.00316602838669243 0.0031643143663859 0.00314985756657511 0.00313249945079169 0.00312324835196425 0.00311060910996617 0.00309655558347447 0.00308399958012738 0.003078272034495 0.0030717742442163 0.00305766865309957 0.00305530131657576 0.00304719622398381 0.00303008977454157 0.00301908562339451 0.00300585125450353 0.00300218537700833 0.00298029891533379 0.00297591789650087 0.00296345877641743 0.00295199825491072 0.00294939177946518 0.00293597595578853 0.00292775124409574 0.00291877738214266 0.00291278789598845 0.00290346535916389 0.00289248534256557 0.00288367489820406 0.00287490272484029 0.00285264592791126 0.00284526254197266 0.00283746437569769 0.00282972681406269 0.00281906161215355 0.00280656767244861 0.0028008437265952 0.00278871641167922 0.00277969503493715 0.00276994323004319 0.00276487092221967 0.00276040100632386 0.00274933240763429 0.00273022084205902 0.00272064868412725 0.00270697359038135 0.00269516730497823 0.00268792826479945 0.00267915705028407 0.00266947504461954 0.0026626372588175 0.00263522321043411 0.0026274474391443 0.00262012692189252 0.00261300133139456 0.00260423711458267 0.00258164128841084 0.0025790800895979 0.00256455617091169 0.0025624911056406 0.00254654877126414 0.0025442288800372 0.00252845685665842 0.00252573513089028 0.00251690142887953 0.00250992228005127 0.00249072593978489 0.00247757294163956 0.00246747044433416 0.00245175833878083 0.00244631923939138 0.00243317156868842 0.00242806535648922 0.00238798683150875 0.00238042132229922 0.00236543952287911 0.00236106450307085 0.00234964803530168 0.00233628030765609 0.00232285714250562 0.00231671014114478 0.00229120885113323 0.00227661368790085 0.00226707279505651 0.00225204391100278 0.00222948625099647 0.00221875587139971 0.00221155893267591 0.0022052649217552 0.00217903512950948 0.00215750644449868 0.0021432877609818 0.00202999740361239 0.00201492981133974 0.00196318375638849 0.0018534863611027 0.00157699911349652 0.00153889977337955 0.0014344478348306 0.00141492639155243 0.00139071291281639 0.00121426798466977 0.00115156038288482 0.00078866107355312 0.000718699679893698 0.00059865807315819 0.000554648741924581 0.000253002391978891 0.000139071859760919 7.86847094940907e-05 4.09054285090739e-05 3.34586419479385e-05
0.0300086842132916 0.0194992560317469 0.0180859698913636 0.016261837816461 0.0133645818282699 0.0117539496296531 0.0108307283288405 0.0102786135423469 0.00961790041726642 0.00921058430121207 0.00862013292476973 0.00826583579754686 0.00806978139535792 0.00785913560380897 0.00750124695809245 0.00723465276694272 0.00716956272201703 0.00698480943707806 0.00686911043183282 0.00676626439646162 0.00661776310266715 0.0064741941797029 0.00641303348345528 0.00632072240798955 0.00625675655709406 0.006156918025699 0.00601753908823825 0.00597676418837969 0.00586037834719317 0.00582789388729409 0.00567854670115659 0.00565724745257068 0.00561527712190162 0.00552745924759124 0.00540279609220333 0.00536147022027632 0.00527695783669176 0.00524550079060193 0.00513898608586187 0.00511079413927145 0.00509165098606171 0.00505207324750066 0.00496839040442527 0.00494359730408319 0.00488780883266959 0.00485348335776847 0.00481291121442236 0.00477962358314599 0.00476384715713978 0.00474855439858446 0.00467633794669609 0.00464615192414749 0.00461988735854823 0.00459493963252028 0.00452494195916635 0.0045168975545041 0.00449356696331913 0.00446961539548501 0.00445019388439106 0.00444072797242164 0.00440027621943752 0.00438938659674223 0.00432910509549364 0.00431760655240203 0.00430070761187156 0.00427907041181776 0.00426010285931276 0.00424379777472726 0.00418269176453177 0.00416449962780762 0.00414811498168534 0.00413519531162762 0.00410559060302211 0.00409939660212779 0.00409088603710975 0.00406050038180902 0.00403485241507309 0.0040277375892627 0.00399663821711788 0.00397424047584965 0.00395986543746735 0.00394172339983499 0.00392833105961572 0.003912005188736 0.00390431215772583 0.00389039752866937 0.0038569297314278 0.003844460652628 0.00382601658662074 0.00381884785640561 0.00380986349618863 0.00378870899148135 0.00378797577162319 0.00375784084605607 0.00375265438219132 0.00373698053533928 0.0037067628228379 0.0036959275689646 0.00368149003896543 0.00366590132155349 0.00365337651023293 0.00364932402874675 0.00363902956612542 0.00360838339279242 0.00360177708167126 0.0035827545506829 0.00357483826787499 0.00356726898726148 0.00355000358855435 0.00354491499167065 0.0035278838719277 0.00351915493178226 0.00351275492727893 0.00350154693466992 0.00348977313141935 0.00347915854585517 0.00346020607997519 0.00345077878811773 0.0034354818232565 0.00342403261061835 0.00341921918549797 0.00340129367275901 0.00338591240864928 0.00337237188155709 0.00335282574575215 0.00334000571052118 0.00332450685808694 0.00331355302230176 0.00330524008344543 0.00328707855046961 0.00327904116861037 0.00327297922162777 0.00326203006768238 0.00324771680132799 0.00324708634879799 0.0032296927208745 0.0032248869421095 0.00322250156193491 0.00319962668805249 0.00319400306253691 0.00318146727073527 0.00316464231952546 0.00315023500398652 0.00314054947883188 0.00312772489288435 0.0031226321090592 0.0031123223365147 0.00309681636206434 0.00309195620985371 0.00307650081742506 0.00306302917207053 0.00304973538829521 0.00304421311370184 0.00304285668952532 0.00302708319882402 0.00301501875262133 0.00300934476793079 0.00298684647577438 0.00297311469250949 0.00297048082924776 0.00295497767671629 0.00295157314328955 0.00293216742099667 0.0029280025230601 0.00292311528881127 0.00290820057181573 0.002894777685714 0.0028902730600976 0.0028736328380391 0.00286207334953382 0.00285860278189475 0.00284196204136604 0.00282640731135282 0.00280365164424617 0.00279707888656079 0.00279641582890089 0.00278248543173763 0.00276489633000176 0.00276410274239735 0.00275612996893252 0.00273584810655967 0.002728640207309 0.00271685162674512 0.00270741847640409 0.00269981090055618 0.00268827297848354 0.00268165499890551 0.00266868734329833 0.00266380793547333 0.00265188400373784 0.00263965854120861 0.00263516583260665 0.0026269255417451 0.00262365806533206 0.00260809902638926 0.00260151235122299 0.00258816708055945 0.00257646732057762 0.00255743735582542 0.00255359229493251 0.00254832949408411 0.00253575993834878 0.00252685636590391 0.00251718832859989 0.00250374028936276 0.0024991685515533 0.00248186163308982 0.00247903818135413 0.00246252576538567 0.00245456881299497 0.00243974551848943 0.0024313002505903 0.00242168496748524 0.0024087386616404 0.00240043584310088 0.00238782049715059 0.00237020762279351 0.00235261832523846 0.00234606654220743 0.00234210797189189 0.00233270524419977 0.00230509836121866 0.00229535431634925 0.00229259931368856 0.00227387723602032 0.00225855185943002 0.00223661752624151 0.00222418991062612 0.00220388631897967 0.00218859584656461 0.00218264558034804 0.0020850550209106 0.00206478677074975 0.00204147340723006 0.00198686764273465 0.00193288224967119 0.00187190154562955 0.00174811403962196 0.00145934071098995 0.0014091332407436 0.00133364207436177 0.00114057569814053 0.00110680227590577 0.00103779240459979 0.000789783306267904 0.000476663223010758 0.000355987874873475 0.00021560201569367 0.000205495317616856 0.000151999016228977 0.000126283895116303 0.000114915516519825 0.000100127686622526 4.3988313638064e-05
0.0225977660031328 0.0167459292806031 0.0150696636416691 0.0132696800688395 0.0125662664204395 0.0118937697650073 0.0103739397691673 0.00986552269091603 0.00951613422553357 0.00908534746260843 0.00872937996545065 0.00865023242728843 0.00819986431970091 0.00781606988849224 0.00771034438832785 0.00766809071345894 0.00740680128089421 0.0071784115371317 0.00709562546743032 0.00689606900657589 0.00678700942026477 0.00666777173146579 0.00663022453362885 0.00638882462047574 0.00638059961520652 0.00626475699074746 0.00620192054102371 0.00607264313539341 0.00601727735234131 0.00598666333884871 0.0058977891224015 0.0057089905313253 0.00569200280930829 0.00556104696576054 0.00552764914889674 0.00547805713633902 0.00538775908756317 0.00538338951392231 0.00530424771876485 0.00526761406305672 0.00520736107134952 0.00515994017366968 0.00509681927076384 0.00505184315430168 0.00503111285470002 0.00499533137318722 0.00494289025029346 0.0049173266696511 0.0049056750750871 0.00480377631261055 0.00478981445301535 0.00475980852325281 0.00472849396511941 0.00468525702117718 0.00464525877387548 0.00463554229379781 0.00460106125081003 0.00455800646409385 0.00453231537514138 0.00451510646287148 0.00447043526249538 0.00444447440651394 0.00440721587823575 0.00439935079973495 0.00438268759921992 0.00435339130054358 0.00431949506181912 0.00429487727379886 0.00426678480277822 0.00423623177807563 0.00422745071140316 0.00421432120899102 0.00419865474532722 0.00417467131796394 0.00416021625183507 0.00413253694695447 0.00411684938844429 0.0040950766394769 0.00408768375016385 0.00407220653392538 0.00405241436695136 0.00403354940738806 0.00402495489183119 0.00399898322460941 0.00397957204479251 0.00397486508142549 0.00395419228874308 0.00394646939212334 0.0039254693611666 0.00390566964897395 0.00389453691432178 0.00386287132929867 0.00386086612678644 0.00384212342028631 0.00381198346650294 0.00380539989209024 0.00379546291885255 0.00377574373252322 0.00377157289118948 0.00374687919366632 0.00373932440663014 0.00372601946846442 0.00371035874106401 0.00368561682706217 0.00368010386640389 0.00366847299072537 0.00365718510640337 0.00364809681823892 0.00363401051738315 0.00361045570650025 0.00358712434849635 0.00358251418577461 0.00357357545179952 0.00356562339374409 0.00355565829950311 0.00353329420005449 0.00352188686996108 0.0035184674124387 0.00348932075769469 0.00348048319964248 0.00346840663559539 0.00345160139275492 0.00344212663106641 0.00343021565876075 0.00341082190437075 0.00340669457296319 0.00340239822542103 0.00338500262198413 0.00335332425475452 0.00334881674270296 0.00333699094004005 0.00333324661912362 0.00332032752094734 0.00329641431219643 0.0032790781618296 0.00326992242375232 0.0032567555485588 0.00324938605515949 0.00323488232081965 0.00322552325757538 0.00321605781081783 0.00320662055024261 0.00320228360832022 0.00319258955317884 0.0031820606339274 0.00316009938353689 0.00314505084727785 0.00314003953033408 0.00313553088499537 0.00311584796454551 0.00310314707312802 0.00308954129969812 0.00307360128252036 0.0030623730929208 0.00305338648651635 0.00305136674165253 0.00304180645127492 0.00303188081640265 0.00302519185151201 0.00301821267176042 0.0030036102182341 0.00299366055546298 0.00298712787387518 0.00297690425867161 0.00296791674019883 0.00295258455212418 0.00294367823754869 0.00293186013884837 0.00292676970731016 0.00290509050447175 0.00290065357707064 0.00289787585300279 0.00289230784828188 0.00287242217633319 0.00286950348398535 0.00286143632295403 0.00285400450713319 0.00282871094545095 0.00281772407883079 0.0028137714285851 0.00280217369485726 0.00279791938238041 0.00278498399755817 0.00277376255396066 0.00276916825466078 0.00276145018225167 0.00274303643916199 0.00273637480950127 0.00272131836156711 0.00271168236410983 0.00269198540297682 0.00268926654028985 0.00268729978443944 0.00267077790491556 0.00266327085177446 0.00264965670975541 0.00263990178055278 0.00263661662355916 0.00260854773499716 0.00260162171531935 0.00259683315807509 0.0025801705284785 0.00257214832866385 0.00255963792756348 0.00255132307084927 0.00252806387937157 0.00251440664417776 0.00251098140146109 0.00249637971460988 0.00249399197660463 0.00247012836545137 0.00246411144210062 0.00244806643398652 0.00244257106802895 0.00243626750210238 0.00241516336466519 0.00240641424236353 0.00239938278639799 0.00239364484168771 0.00238080344363368 0.00236240729496878 0.002342156948658 0.00232656217771863 0.00230535517854411 0.00229021998395692 0.00227950677704006 0.00225938326558969 0.00224930636493565 0.00222933658862024 0.00219829087708682 0.00215614326149545 0.00207862508577072 0.00199068376942374 0.00196072172706141 0.00191166363795098 0.00181587961237112 0.00176270131782755 0.00174151819553004 0.00152272878244074 0.00142507448360414 0.00127617004059472 0.0011061553271443 0.000999054806527117 0.00086588807220369 0.000794680505748383 0.000716191280513462 0.000571003445335808 0.000550487299281948 0.000497472331357776 0.000489296356770626 0.000369784269119201 0.000357909183511241 0.00027401947151212 8.64094202295367e-05
0.0193098252007245 0.0182363688484912 0.0139765317648405 0.0123071280136938 0.0117813012199527 0.0108220995997997 0.0103652091273734 0.00949124052399798 0.00918849927976013 0.00862905907575595 0.00854471042187705 0.00801716548652151 0.00788499009877843 0.00759213099590192 0.00745434672178639 0.00729721514209057 0.00695578378495612 0.00679106676725656 0.00664557753992056 0.00656253875306244 0.00648913439946605 0.00636059976067189 0.00621396905006691 0.00621073086966794 0.0060936224861238 0.00600841439493668 0.00596014351615732 0.00591185302166792 0.0057366045741719 0.00569047164841365 0.00562880657419419 0.00553658145065101 0.00546272066279695 0.00539070400961225 0.00536997407894047 0.00532033657453804 0.00528038779711646 0.00525367571097675 0.00517596737483105 0.00514043362244602 0.0050581083215561 0.00502597518677006 0.00501305753189591 0.0049704705148788 0.0049196246813713 0.00484624326085007 0.00483827036356899 0.00478579070176718 0.00473957311803433 0.00473455445888732 0.00471027102073355 0.00467612213214564 0.00462932526684236 0.00462142376338621 0.00458268241079007 0.00457504729442243 0.00454898821130775 0.00451174448643009 0.00449587468048119 0.00446042721314688 0.00443804439096375 0.00437540918877172 0.00436231948421039 0.00435653562118268 0.00432945693543155 0.00429566270303232 0.00427006882958633 0.00425771272943606 0.00424227251665957 0.00420823885341371 0.00419674441811248 0.00418201305322682 0.00416737733180306 0.00415540366796615 0.00413806211977454 0.00410619292107759 0.00410438257877164 0.00409095441826219 0.00405614054376579 0.00404291011624248 0.00402519325955869 0.00400294562272448 0.00400108095286066 0.00398559343914781 0.00397452516868693 0.00395389724873534 0.00394985939149975 0.00392959546581564 0.00389126850165757 0.00388561306415178 0.00387348873857842 0.00385658702021843 0.00384220927398036 0.00382558780155004 0.00381456620488928 0.00380383170909458 0.00377867539406534 0.00377299130907733 0.00375636727827121 0.00374614335481457 0.00373141471486828 0.00371984773666722 0.00370021096342393 0.00369066587590395 0.00368021849771513 0.00366077109529467 0.00363372943105887 0.00362735929194896 0.0036204044731516 0.00361188066606852 0.00359631141211889 0.00358165337676191 0.00356863476129259 0.00356235575785065 0.00355080710521678 0.00354284977414954 0.00353667880866953 0.00350279300764491 0.0034848897475335 0.0034788162370266 0.00346912874610202 0.0034492483676861 0.00344245338389853 0.00343168420451431 0.00342371404431765 0.00340632351050932 0.00340081345640021 0.0033938579743659 0.0033853391567386 0.00337526744060282 0.00336261834705197 0.00335728787115555 0.00334047566414555 0.00332713498520699 0.00332258007506045 0.0033042296796765 0.00328393618800463 0.00327917416120757 0.0032632061749461 0.00325746682255958 0.00323387395659176 0.00323296291015855 0.00321265362996698 0.00320931611650892 0.00319897904517618 0.00319325112576859 0.00317844965707988 0.00316866917547694 0.00316311009026728 0.00316232567541718 0.00314604152309925 0.00313911537431255 0.00311982973963665 0.00310868606988622 0.00308946877378378 0.00307792949690567 0.00305763285989674 0.00305329577837898 0.00305072792702701 0.00303553054867957 0.00303040537746666 0.00302360160025045 0.00301062740359139 0.00300296526246239 0.00299067653742407 0.00297579256167715 0.00297027687923845 0.00295027284958679 0.00294881866647561 0.00294268560684305 0.00292862833870463 0.00291971799015609 0.00290849413531544 0.00290118760477718 0.00289368296741261 0.0028881762165744 0.00288114889224022 0.00286862387854873 0.00285993181955769 0.0028377287719861 0.00283153200006061 0.00280896311550271 0.00280691015930753 0.00279856924211507 0.00278837639551046 0.00278031734949376 0.00276879166682819 0.00276450787872611 0.00274665214283025 0.00273689173149272 0.00272809449908247 0.00271479563770555 0.00270629000535208 0.00270277041293436 0.00268894835070381 0.00268806389417435 0.00267672510937112 0.00266868429838108 0.00265297675199027 0.00264087022371908 0.00261342469649686 0.00261074449592114 0.00260360000326606 0.00259737051114437 0.00259222189675021 0.00258043817333714 0.00257014208429911 0.00256303422872541 0.00256018167749244 0.00255266440256602 0.00254165667685547 0.00252039664440824 0.00250356482762676 0.00249754173669735 0.00248907524354759 0.00248365925461555 0.00247579428423611 0.00245487461199092 0.00244030537584414 0.00243274629740864 0.00242926835809363 0.00242226160050071 0.00240230421762539 0.00238639850591238 0.00237637468780102 0.00235456876949235 0.00234569502115541 0.00232553796232386 0.00231601995452924 0.00230324692535155 0.00229250532997713 0.00228784105863046 0.00226852769971568 0.00225963381642189 0.00224672832213625 0.00223546491177946 0.0022196514676239 0.00219546093090188 0.00216490936443672 0.00214618334868418 0.00212053016222478 0.00208568488137187 0.00202633908110517 0.00199770666536424 0.00193049935342541 0.00176382333435829 0.00142725746690481 0.00137561999674242 0.00119415255071111 0.000961758016773963 0.000743820094809716 0.000623275380701375 0.000333582883309357 0.000253256883445287
0.028015561606798 0.0184747053894918 0.0180375197075825 0.0147117120904871 0.013762690195801 0.0131400185865987 0.0120548634322299 0.0109094560422944 0.0100547421929372 0.00957489513387612 0.00905335949494016 0.00853274650266782 0.00823227489851159 0.00776221456547789 0.00753242537666757 0.0072276570311323 0.00688576267567635 0.00682316960146223 0.00670806416939017 0.00665463506363873 0.00645782469479782 0.00632655460653381 0.00619989134446746 0.00602927373193966 0.00597707675091393 0.00590821387555386 0.00582900897840761 0.00576779659269608 0.00563291571153458 0.00556180221963724 0.00550500313152894 0.0054254647070823 0.00539694946555568 0.0053146356801135 0.00530310667067591 0.00523232802030983 0.00519569918805873 0.00515478067517808 0.00510601312949912 0.00506615270114641 0.00497909773815859 0.00492501179230691 0.00491992214369733 0.00485569627684144 0.00482564602912767 0.00476510459566264 0.00475006613504789 0.00472277548823384 0.00465412835769472 0.00461704173261325 0.0045862969086069 0.00455984649969878 0.00454852162970383 0.00452375623103276 0.00448059621711735 0.0044699516348261 0.00440098651670247 0.00437312781321533 0.00435994338260499 0.00434391124653624 0.00431779868889544 0.00429584009115144 0.00428556014387225 0.00425699079383003 0.00424623889505432 0.00420322269146229 0.00417975397893447 0.00415712942015474 0.0041387703156793 0.0041239027933219 0.00411386383607069 0.00407701457153939 0.00406987642559319 0.00404996881938952 0.00403940761828379 0.00403050141407742 0.00400911121521389 0.00396603217228808 0.00396027725081568 0.003944385071035 0.00393218855549025 0.00391546038626102 0.00389392637775925 0.00388800566714138 0.00386899288050651 0.00384642828551726 0.003844325136803 0.00381980494703259 0.0038036532729198 0.00379739069701019 0.00378872663177691 0.00376913514803501 0.00375737249317782 0.00374689373421991 0.00373132302949425 0.00370366800793617 0.00370197506571198 0.0036838168921132 0.00367728836686197 0.00365933554708513 0.0036368674124975 0.00362500258775238 0.00361573839673094 0.00360695830781392 0.00359957942755604 0.00359404167017759 0.00357778098048575 0.00354727166364654 0.00353687087978883 0.00352602100578957 0.00351964993702702 0.00351404607743629 0.00350222260043053 0.0034922566552417 0.00346343462049522 0.00345827658701226 0.00344267432607312 0.00342650778244848 0.00342096079670961 0.00341338469805074 0.00340204776757356 0.00339102394022992 0.00337759650434544 0.0033712637102966 0.00336494173137904 0.0033581622184816 0.00334349268406612 0.00332186484136725 0.00331410153040607 0.00330672234478672 0.00329549868151916 0.00327548444517109 0.00327383213049425 0.0032580239281572 0.00325466514742128 0.00324968595921876 0.00322143654323191 0.0032136170661308 0.00320591936460528 0.00318453416288373 0.00316837793111247 0.00315762755421895 0.00315139105745918 0.00314162810111191 0.00312945901031134 0.00312427216150611 0.0031068681544905 0.00309989822738084 0.00309005945849204 0.0030802635658612 0.00305837762102882 0.00305221112642994 0.00304389125893614 0.00303459661255166 0.00301287701672809 0.003003115836118 0.00300046157356723 0.00298055122408687 0.00297366924032792 0.00296897019960017 0.00296199404359303 0.00295491488454526 0.0029379447423875 0.00293174808735516 0.00291706769092216 0.00290723771133866 0.00289972597621539 0.00289209740566801 0.00288132386788409 0.00287462958859474 0.00286574818890373 0.00285601329530844 0.00284149710188907 0.00282725593786446 0.00282226094901569 0.00281183153963769 0.00280226293055636 0.00279335405112505 0.00278475136789436 0.00277165191250596 0.00276698273100182 0.00276338530161191 0.00275274534341629 0.00274895174952283 0.00273322694380528 0.00272876958371383 0.00272433591386169 0.00271338757521439 0.00269751974624464 0.00268190022716451 0.00267743291168349 0.00267356117014359 0.00265237508598824 0.00265157060312133 0.00263655122803354 0.00263529033293971 0.00262347158751747 0.002615532847926 0.00260550620580759 0.00259510147047593 0.00257813826147972 0.00256861397589751 0.00256457668626031 0.00254791326446715 0.00254652555846871 0.00253399168973201 0.00253094036555604 0.00250989487299009 0.00249988647745061 0.00249467475515204 0.00248372874996062 0.00247277374571807 0.00246154666440092 0.00245451110444112 0.00244454187025052 0.00243337888226784 0.00241236454757571 0.00240781746775865 0.00240523157241948 0.00239469246533261 0.0023884327487875 0.00237066176412181 0.00236212871858086 0.00234020047402748 0.00233150458130663 0.00232859546594033 0.00231750826694022 0.00228789784949366 0.00227216379794017 0.00225968422411243 0.00224553935577923 0.00224351568337807 0.00220806657419193 0.00219234009586631 0.00217548071383348 0.00216399967504672 0.00214091842607205 0.00211554537383755 0.00208671863739511 0.00203109018950631 0.00189638676386463 0.00174976775941955 0.00131497812506986 0.000640868079957996 0.000633957718171782 0.000547681965960168 0.00051895915423159 0.00040131501474863 0.00038835021741144 0.000298119361326157 0.000166446503658629 0.000164311067148595 0.00015412068166586 0.000126312782742038
0.0236682836977359 0.0188161852607251 0.0168740421022843 0.0165486656199356 0.0127519145560749 0.0121611247378304 0.0107880483475939 0.0105180472780521 0.00971007213196296 0.00904710389926766 0.00869402694906528 0.00836971924944866 0.00825807965828815 0.00800295758868038 0.00779469018492833 0.007518621176172 0.00728351388068091 0.00704079621037094 0.00678059646598011 0.00671509775766713 0.00663271393962824 0.00657252226572303 0.00640648444645831 0.00629209882553701 0.0062410353423178 0.00614935538120991 0.00603283913885705 0.00596927441818938 0.00589955133636253 0.00586838249304681 0.00568549341362819 0.00565878623944468 0.00558213308612155 0.00548822251753839 0.00543289472977761 0.00537821650404926 0.0053413971718017 0.00530797966841029 0.00522779262764786 0.00511271574862885 0.00508197084835987 0.00503904999881695 0.0050038995594525 0.00495877460658474 0.00492983219759035 0.00491058801634715 0.00482832367031449 0.00479517808526156 0.00476124258928989 0.00473412870868631 0.00469665600272389 0.0046729341560534 0.00465400884088448 0.00462666847766375 0.0045579393298806 0.00453271448380403 0.00450127259966996 0.00447637176010347 0.0044353814631808 0.00441889147460604 0.00439063445822134 0.0043704096712538 0.00433430250084521 0.00432959773600401 0.00429230251428658 0.00427053095591407 0.00426521563210086 0.00425851195833021 0.00420276440127325 0.00419165131164652 0.00418073809614761 0.00416802940145293 0.00415320401111036 0.00410651529753646 0.00408953883360877 0.00406652507815418 0.00405182461735831 0.00402978016977887 0.00400650960385314 0.00399310376980541 0.00398666845114348 0.0039776619893251 0.00394818770307464 0.00394057898969867 0.00393378700428863 0.00392668381244032 0.00389473815293392 0.00387578532928468 0.00387335124477798 0.00385436513386471 0.00383598409187438 0.00381585658672922 0.00380495997820817 0.00379335850928129 0.00377113036292262 0.00375782127631905 0.00375085675168409 0.00374330881888966 0.00372078081090698 0.00370176700163878 0.00367655778954913 0.00365980720664463 0.00365475542488983 0.00363667743948006 0.00362832397898998 0.00361043764070365 0.00360559197787815 0.00359541737357527 0.00357894028897857 0.00356324775898758 0.00354747145416455 0.00354268543722695 0.00353299347285205 0.0035189153213767 0.00350859586339403 0.00349550436201395 0.00348781248064835 0.00347017491584823 0.00344796432609937 0.00344174085248796 0.00343118622058311 0.0034078905748778 0.00340557603267894 0.00338569886464153 0.00338274054438216 0.00336345042824866 0.00335054626287887 0.00334226358897149 0.00333329676652754 0.00331844253694323 0.00330455643351068 0.00329318677364018 0.00327278830282721 0.00326032168651497 0.00325242063758482 0.00324585309557987 0.00323862939546907 0.00322690797629808 0.00322106635121956 0.00321597802798165 0.00320738419836214 0.00319988419926312 0.00319260849691536 0.00318770137183324 0.00316924016445083 0.00315472773329084 0.00314538084670682 0.00312577313806226 0.00311568525069244 0.00311179457144219 0.0031022421390212 0.00309410530938647 0.00306942977373822 0.00306485203119838 0.00305506532613841 0.00304652884154457 0.00303280131306971 0.00302638371291862 0.00302074275981092 0.00300374378878295 0.00299302211908758 0.00297788016126168 0.0029681372814994 0.00295741656648338 0.00295609975355775 0.00293225641928217 0.00292753218240769 0.002911506138636 0.00290219158315316 0.00290034435210799 0.00288790344729667 0.0028759647166816 0.00286449264349672 0.00284543228808357 0.00284016562280347 0.00283113245108976 0.00282181057805427 0.00281138693739642 0.00279989465000461 0.00279445134556168 0.0027865642494906 0.00276843603417358 0.00275910270798636 0.00275054668396871 0.00273673896310371 0.00272776346584481 0.00271564856987005 0.00270900671643454 0.0026988069951826 0.00269356839681549 0.00268706480842193 0.00268319691135523 0.00265996270278215 0.00265076656715424 0.00264344903895376 0.00263549940191526 0.00262791130524807 0.00260428157526877 0.00259972763447734 0.00259698121490276 0.00258831176703961 0.00256745343420395 0.00256272327370822 0.00255426838014196 0.00254493672230989 0.00252769040629935 0.00250860282419747 0.00249807169597471 0.00248992138078134 0.00248274730032773 0.00246766331342892 0.00245796654401112 0.00244095871247705 0.00242992091762822 0.00242400737407251 0.00241051489899493 0.00239956698315268 0.00239389098683114 0.0023749044060593 0.00236453533629742 0.00235618345959783 0.00234118604843547 0.00233491584449159 0.00231327169717438 0.00231037346055437 0.00229520322130823 0.00228161528841031 0.00226742580913011 0.00225262036390302 0.0022332120038333 0.002206067312684 0.00219915674026757 0.00218130789682736 0.002163328703003 0.00211619961211904 0.00186503330937984 0.00173480181209668 0.00163860578240448 0.00159191383700494 0.00156507965993305 0.00140619737878202 0.0013767206372117 0.0010707695886966 0.000980734384767006 0.000858173741009288 0.000642042214623314 0.000623638449934653 0.000452764462359649 0.000251452447230078 0.00017591260817587 0.000150972994052529 0.000135799435742789 7.32183473266505e-05 5.22838401536227e-05
0.0257961849212843 0.0175147509236054 0.014216599464897 0.0133934005722943 0.0128413689615838 0.0120243334032497 0.00993021250559753 0.00971739644200655 0.00940773322195459 0.00900172239476036 0.00854234417473189 0.00826754178319866 0.00794163674799138 0.00766877096503856 0.00747083023608868 0.00724431692754707 0.00711358896191872 0.00695099796333116 0.00679336343528266 0.00670479877166734 0.00646430180899487 0.0063878362393991 0.00622193820909147 0.00621205864163114 0.00611608242949848 0.00603084740531163 0.00595813062289144 0.00586760680381116 0.00579978023763099 0.00559438504711169 0.00557240970039606 0.00550084331955394 0.00543204559587641 0.0053699146623535 0.00532814236407845 0.00528484913641266 0.00520416466224292 0.00518582439176265 0.00513303686287768 0.00509207591336492 0.00503746847625977 0.00496966069596747 0.00495401299310032 0.00490832282812192 0.00489010425235048 0.00485594476080344 0.0048183813791431 0.00481127832722865 0.00476548203587707 0.00471882679443001 0.00468337653267378 0.0046652736925515 0.00460164932074694 0.0045918741336854 0.00454080469854541 0.00451717758060309 0.00449457136724121 0.00448158445998525 0.0044382162670206 0.00439659720858624 0.00437522116997064 0.00436668138624309 0.00433827418655685 0.00430821036268195 0.00427031504664689 0.00426446362869967 0.00425521240394304 0.00422938122079597 0.00420955949183523 0.00420687467551441 0.00418934794912352 0.00418667215905693 0.00416007026588094 0.00414388980107596 0.00411650364503511 0.00409402825618019 0.00408013028439492 0.00405315562759697 0.00403022929695603 0.00402729840803473 0.00400023399056159 0.00398318505071893 0.00397157666688088 0.00395338662987591 0.00394354324159595 0.00392551009323192 0.0039152111405348 0.0039020315880229 0.00386997255052674 0.00386018022975972 0.00384478425050152 0.00383064017153543 0.00381497073050337 0.00380116513435482 0.00379063211326332 0.00377473939502425 0.00376323966519181 0.00375351275252897 0.0037420193994613 0.003719618762591 0.00371421561364778 0.00371061112822514 0.00370253910777521 0.00368104781914357 0.00366523462282589 0.0036595736217159 0.0036383288261943 0.00362926043269666 0.0036164267507748 0.00360742289093856 0.00359371205366038 0.00357433374998318 0.00356088603227862 0.00354958837645895 0.00354199138226398 0.00353155157718579 0.00351492608239572 0.00350277040803801 0.00348154935826226 0.00347035508693103 0.00346355943379755 0.00345378534343088 0.00344880040769551 0.0034397430288823 0.00340996660513804 0.00340490832726701 0.00340061523201024 0.00338050182317827 0.00337191104276145 0.0033481816842335 0.00333624136760399 0.00333183793343588 0.0033274012252268 0.00330941124089702 0.00330742263486419 0.00329641478976298 0.00328713313982774 0.00327328610084907 0.00326828235684303 0.00324803485087583 0.00323074721928287 0.00322321098717006 0.00321223128871965 0.00319228342949928 0.00318219519273037 0.00317617547895781 0.00316672668214088 0.00315723661063972 0.00314637639229416 0.00313524776370646 0.00312066981241251 0.00310264988334182 0.00309590740545624 0.00308597481271031 0.00308223535139584 0.003076133636563 0.00306087968976042 0.00304949294290274 0.00303822160658131 0.00302886427036349 0.00301315890040427 0.00300232804911016 0.00298253559609529 0.00297869498286255 0.00297526232088059 0.00296291842062073 0.00295601039140232 0.00294622133069035 0.00293674991855781 0.00292716469706779 0.00291259142663443 0.00290267922729092 0.0028901916071533 0.00287935852942474 0.00286772286062902 0.0028650304446803 0.00284222205418529 0.00284097380071703 0.00283435685912332 0.00281697785832774 0.00279919029331894 0.00279656376281957 0.00278298466403698 0.00277433130750965 0.00276501188593287 0.0027604650054357 0.00275388859280992 0.00274276597459936 0.00273911183449517 0.00272557078630031 0.00272411004788504 0.00272055676125155 0.00270942664764153 0.00268897978826564 0.0026812840579417 0.00267581717385976 0.00266709129870811 0.00265006683980901 0.00264052590293989 0.00261946721946687 0.00260997099488679 0.00260568799464951 0.00259588018755435 0.00259246077098318 0.00258932892331376 0.00257454073262845 0.00255977718790794 0.00255313507345232 0.00255128672862638 0.00252001216647536 0.00250843949275405 0.00249709802915081 0.00248530993086557 0.00248311326996394 0.00246250524826399 0.00245336734974372 0.00244945375210223 0.00243348774915738 0.00242374954555162 0.00241164681645818 0.00238547071412318 0.00238104297425769 0.00237337017469681 0.00235881704946191 0.00234208645339852 0.00233810877560763 0.00231380960070645 0.00229594487885347 0.00228122230998903 0.00227064778291066 0.00226645980663062 0.00225427110089346 0.00223897086503639 0.00223426722815506 0.00221480400579502 0.00219228515578363 0.00214733295959994 0.00212900720327571 0.00209556751877771 0.00190402466056493 0.00189268483600251 0.00157383705490016 0.00143039041496595 0.00139453435823183 0.00118275396854747 0.00100984520512199 0.000958824418698 0.000854630423479801 0.000586570998103467 0.000553580355631779 0.000540066741482906 0.0003820537691776 0.00026615964555018 0.000124274119476917
0.0353717592677555 0.0248893143437075 0.0208304602738299 0.0168332656623255 0.0138177036985005 0.0113120433056805 0.0109084866401386 0.0100533132465749 0.00938568742852612 0.00909664993413959 0.00849878885956499 0.00813865416304348 0.00769947255297504 0.00748109005021787 0.00728866721528464 0.00717380981714894 0.0069931091434141 0.00683533844053528 0.00674694135087669 0.00661699830396979 0.00649733605873718 0.00638915804742428 0.00632510387293835 0.00616120554864871 0.00612110733692172 0.00600483164538747 0.0059466156228494 0.00576556760945516 0.00569587322172618 0.00566715379422882 0.00556048799642695 0.00549713417040724 0.00541199743561164 0.00538574673857378 0.00524062023285151 0.005209161245209 0.0051408747081804 0.00510293540677903 0.00507126751387635 0.00502367166098032 0.00497820071940612 0.00494370294287008 0.00486825408598011 0.00484689685807375 0.00478629792446177 0.00476042726351209 0.00473107408387707 0.00469117918194477 0.00465388645911264 0.00464116776478126 0.00461739175577628 0.00457124553849363 0.00451701605287876 0.0044748396931916 0.00445775604602189 0.00443643017499771 0.00440142080539077 0.00435160117045795 0.00433261508216383 0.00432716083651041 0.00427719266206806 0.00426034415088567 0.0042455132937094 0.00421701200340082 0.00417737793152065 0.00417260007687922 0.00415224481626855 0.00413603947341248 0.00411498305343562 0.00409343646951316 0.00405728657146425 0.00405126656614508 0.00402266472480113 0.00401698218752481 0.00400338275015713 0.0039920979538099 0.00396258922806308 0.00394636338473967 0.00392296931146582 0.00390544005434537 0.0038902054516584 0.0038751197520844 0.0038563121812145 0.00384302297247974 0.00382727235849813 0.00381659685810832 0.00379505091440367 0.00377421035402408 0.0037634378665803 0.00375700818921057 0.00374135174470438 0.00373114424835994 0.00371240808007419 0.00369515312940132 0.00368794408358639 0.00367028070942135 0.00365861279424737 0.00364325669503956 0.00363059794941832 0.00362352920040548 0.00359887707068886 0.003587905314654 0.00357815370212947 0.00356183904053646 0.00355632994744595 0.00354244522965998 0.00352171550220653 0.00349814350268522 0.00349448855248958 0.00348870531470393 0.00347256180594821 0.00346747209626594 0.00345673502880698 0.0034416772321285 0.00343677795024629 0.00341852020058875 0.00341077923563794 0.00339342675675504 0.0033721487453092 0.00336145734266599 0.00335109276572976 0.00334436804685919 0.00333655537661932 0.00332373835397309 0.00330937180439764 0.00330009565746137 0.0032933531812692 0.00327943131479746 0.00327880044285007 0.00325739926304104 0.00324173481409738 0.00323597415252201 0.0032282668408578 0.00320765750013609 0.00319569541171109 0.00318753994855079 0.00317251603035945 0.0031597049244073 0.00315069048013265 0.00314476018254136 0.00312869885995348 0.00312732996215091 0.00310740049785114 0.00310116689129133 0.00309698757692284 0.00306926366827658 0.00305638857451786 0.00304712422893789 0.00304297930155133 0.00303352650071741 0.00302287058156439 0.00301164591081195 0.00300666765305404 0.0030000139175802 0.00298650176822551 0.00298129542300575 0.002966846198513 0.00294302003084121 0.00293940166625186 0.00292817050451549 0.00291427116750429 0.00290823440261674 0.00290715762390777 0.00289504354116531 0.00289180612649932 0.00286957225289502 0.00285473707180407 0.00285131688387764 0.00284487949112076 0.00283816230114543 0.00282363427889882 0.00281856829236819 0.00280611174204846 0.00280179723057853 0.00278561952763228 0.00277782121478798 0.00277361292853973 0.00275791907331061 0.0027477058084388 0.00273389689291947 0.00272712447858511 0.00271269427096147 0.00270959906275859 0.00270557139024411 0.00268653610433311 0.00268108523658921 0.00266878915990165 0.00266204286163999 0.00264730741018545 0.00263701997964037 0.00263227667023142 0.00262764792568421 0.00261446383795371 0.00261056932464384 0.00259966058913697 0.00258886920040526 0.00257437771344099 0.00256429356786083 0.00254893381253847 0.00254162582151029 0.00252596634972923 0.00251133600689044 0.00250459074869538 0.00249268415502184 0.00248447438347953 0.00247269099530674 0.00247112859200915 0.00246070206960066 0.00245155699240589 0.00243518725071716 0.00241886916141095 0.0024078840051449 0.00240627142964939 0.00238227424416767 0.0023697128838603 0.00235907116044532 0.00235139451288135 0.002344089760442 0.00232415023264991 0.00231115653833708 0.00230049807549734 0.00228724075172897 0.00228165495066568 0.00228149467477885 0.00227101869212767 0.00224458770427052 0.00222545862365031 0.00221066611481955 0.00219222552081776 0.00217418810197595 0.00214846098735249 0.00213368068547586 0.00208770523447946 0.00201182334795057 0.0019642602128228 0.00179226998133905 0.00172512212509299 0.00169442690710783 0.00145239677593988 0.00138931484582366 0.00126596100723017 0.00114530923853586 0.00106536209086747 0.000954314072710119 0.000707059815198801 0.000633593597157246 0.000550200423197582 0.000434119359848593 0.000344117094199588 0.000307113907173374 0.000143975293883037 0.000114454793480017 4.53616139703096e-05 3.85396534247416e-05
0.0236968691602549 0.0183092067615387 0.0150069928863328 0.0139053859416829 0.0129879373858215 0.0117311920534604 0.0113431847983107 0.0103070002694227 0.0101771000082694 0.00969133817625462 0.00912648043383643 0.00866183122506504 0.00836466435050653 0.00810275837716318 0.00776548144122327 0.00745222184942369 0.00736866103989492 0.00717150843362978 0.00702822911696261 0.00689779813097159 0.00672159681461334 0.00664764869561932 0.00639232807838177 0.00627058286952231 0.00612681806137055 0.00607509166796974 0.00602504319417687 0.00590594023265124 0.00583481975245595 0.00577642085726875 0.00575798495082725 0.00560972625403504 0.00557707185235502 0.00550386011283676 0.00540788873321205 0.00539080583741496 0.0052946934853059 0.00524333118094157 0.00519037741819893 0.00515814742200014 0.00511392750677042 0.00507253969886834 0.00506472869801739 0.00494726444627195 0.00491836921554394 0.00486971960267013 0.00484675786010721 0.00479029926354433 0.00475817744555663 0.0047219061492802 0.00471219659907389 0.0046705606574057 0.00465255127500532 0.00460417319877519 0.00456111646022753 0.00451165703700596 0.00450602045634325 0.0044883676020665 0.00447899898740302 0.00446716983504363 0.0044213173443963 0.00439131137302044 0.00438053298393617 0.00436341019865945 0.00431823686322246 0.00430673195125387 0.00429127310791392 0.00427591222489522 0.00426375020810604 0.00421449455343842 0.00420614731361063 0.0041747375996104 0.0041582869541147 0.00414000602208263 0.00413489992816197 0.00410497303695614 0.00409032685522256 0.00407894870364859 0.00404519564170176 0.00401939198420387 0.00400339201457175 0.00398560876088211 0.00397062311333516 0.00394794739974741 0.00393566417285866 0.00391402442215128 0.00390287296620659 0.00389368901356244 0.00387698266895651 0.00385328074313572 0.00383703539206873 0.00382575400455368 0.00380402612278845 0.00379462094020488 0.0037751511782763 0.00375490767582941 0.00374716216078838 0.00373486004271683 0.00372372713496041 0.00371287862551247 0.00370282471299721 0.00368699461623308 0.00368302507596105 0.00366844096564285 0.00364799926770425 0.00364124133333518 0.00362835024865878 0.00360753342715145 0.00360561581877809 0.00359387360269229 0.00356184666858967 0.00354761409914275 0.00353866886025117 0.00353182492582329 0.00351818470064143 0.00351565386218195 0.00349874849686373 0.00347823291238019 0.00346076312347644 0.0034479094138625 0.00343443629147687 0.0034293043010972 0.00341445322648957 0.00341066825081688 0.00339497405107086 0.00338006179419291 0.00337545348587474 0.00335788933960795 0.00335156198879841 0.00333864003612647 0.00332915772997273 0.0033172039072237 0.00330597433169183 0.00328795499000208 0.00328110096661561 0.00325939831045248 0.00325743444822196 0.00325002415873517 0.00323343558596888 0.00322166131323993 0.00320424753356662 0.00319360590090562 0.00318854909221532 0.00317942973229986 0.0031753178978738 0.00316525814073835 0.003152646519758 0.00314325136741443 0.00312835595063819 0.00311633782596984 0.00310405455070103 0.00309712786029491 0.00309018295628473 0.00308352111258835 0.00306188015407748 0.00305369010120596 0.00303942141011561 0.00302516865020815 0.0030145043918475 0.00300797843065887 0.00300442942133292 0.00299676180191403 0.00299111610625829 0.00298146852406848 0.00296096401614343 0.00295926160544084 0.00294086026722043 0.00293457617790079 0.00291728734038025 0.00290566411929831 0.0028970615724133 0.00289249063603858 0.00287075469257135 0.00285477877503993 0.0028466038558625 0.00283377507965486 0.00283083753012894 0.00281684820072477 0.00280389695010904 0.00279717565742832 0.00278941649956211 0.00277976736909487 0.00277356430341606 0.00275898264098361 0.00274366266190418 0.00272884601472258 0.00271770215993067 0.00270933575661677 0.00270003754048418 0.00268636907494007 0.00268143245170857 0.00267983924596187 0.00266616632556726 0.00264421678527077 0.00262662309369337 0.00261936742085242 0.00260835908690358 0.00260133645543044 0.00259507236923468 0.00257799890968893 0.00257121615967596 0.00256314838184145 0.00254925439211183 0.00254557469281588 0.00252613735049317 0.00251346960181264 0.0025105394373783 0.00250393260505555 0.0024926038398559 0.002487951585922 0.00248155512475595 0.00246426158116772 0.00245883891420628 0.00244002462027963 0.0024266884886421 0.00242534293707281 0.00239450139317594 0.00238947871569662 0.00237623101899308 0.0023636920046111 0.00234399998856112 0.00234008577847095 0.00233625954324432 0.00231832558479474 0.00230668632229946 0.00228186118684845 0.00227849730848077 0.00226388695456832 0.0022382296457877 0.00220821289098187 0.00219756565736766 0.00217454138947268 0.00214165868700749 0.00210911693962612 0.00206334499944068 0.00202747044155196 0.00193198065409683 0.00172499607113483 0.0016239003977552 0.00141228470853006 0.0013319975877976 0.00125123153398335 0.000994331878148013 0.000962678713271048 0.000830568620571738 0.000686382717127054 0.000553322524857015 0.000531269186733366 0.000400379770826161 0.000387777256960929 0.000368524814625814 0.00034547520791065 0.000164145888007786 0.000102578880865479
0.0246589611786474 0.0193573763303737 0.0180617737938714 0.0159773379462434 0.0115900608655764 0.0109558182039372 0.00995804598927785 0.00921528616972309 0.00862636447376875 0.00849839210368757 0.00844792864093735 0.00791646164396241 0.0077747074016119 0.00763079400319687 0.00720359654098181 0.00702494122362897 0.00692058142753942 0.00681774665313459 0.0067371170607513 0.00659474953999457 0.00657965394609228 0.00647064712981186 0.00629406640615443 0.00626332059139781 0.00620387172919379 0.00601238825961236 0.0059858230437687 0.00588979038939214 0.00583896854597689 0.00580193522655861 0.00563882011911884 0.00556654773110231 0.00549380154133416 0.00548112233822167 0.00542320789439487 0.0053681130432499 0.0053191259155089 0.00524481267197886 0.0052210363408274 0.00515306267602496 0.00510204951931538 0.00501538376810062 0.00497748641518675 0.0049148592158901 0.00488282736269821 0.00485373663391115 0.00482297565090222 0.00479542032843662 0.00476606794801987 0.00474766140808272 0.00467295069097215 0.00463107589058775 0.0046002745769298 0.0045603371432593 0.0045359303750921 0.0045062280117875 0.00448764298205639 0.00444506520061241 0.00441801331156788 0.00438825146456469 0.00436446015900273 0.00436028736477178 0.00434795077070511 0.00430271620018483 0.00428609328253931 0.00427436978162844 0.00423701100664089 0.00422192632215004 0.00420495532228979 0.00418874068017459 0.00417622973755338 0.00415586755867696 0.00414090795321952 0.00412745681923488 0.00410373486396684 0.00409391065318574 0.00406686464316685 0.004058564024625 0.00403643420023102 0.00402936392993898 0.00399821185156488 0.00399798264487976 0.00397142806422604 0.0039627949372703 0.00395553255684228 0.00393750732781868 0.00391523666865732 0.00390095658446729 0.0038982073335371 0.00388403056118929 0.00386629305610702 0.00385451122222517 0.0038389775962049 0.00382251335541767 0.00381767341116476 0.00380740847342193 0.00379134595836072 0.00378853017772657 0.0037574845516514 0.0037510266651602 0.0037327586041558 0.00372482930776359 0.00370833761412633 0.00368921498337222 0.00367747330812068 0.00366982894367958 0.00365202977644677 0.00363572112406923 0.00361711877487146 0.00360672197723298 0.00360610186066828 0.00359743667936244 0.00358356475435559 0.00356845238760103 0.0035527899354517 0.00354547737794202 0.00353507958049932 0.00352813059474028 0.00351175578402652 0.00350628913285513 0.00349954309487445 0.0034677782471754 0.00346120919099825 0.00345830612134399 0.00343684776429989 0.00343105135508203 0.00340484757864315 0.00339234802036603 0.00338419190923205 0.00336797248308145 0.00335804952089082 0.00335473164485485 0.003332502851309 0.00332247568217212 0.00329974871724038 0.00329742385884964 0.00328578193123509 0.00328013693743496 0.00327215022375621 0.0032658805041149 0.00325534667494872 0.0032362995525365 0.00321976834777758 0.00321870571206576 0.00321123771184305 0.00319155303268378 0.003168845362908 0.00316075638020129 0.00314640675399722 0.00314217571640526 0.00312862303278638 0.00311964992276586 0.00311411754284257 0.00309982818055826 0.00309786518237108 0.00308071350871175 0.00306482917501426 0.00305728024631704 0.00304424478085458 0.00303551559656174 0.00303329238720248 0.00300756671128704 0.00300060827774577 0.00298161904609322 0.00297688701588095 0.00296848421862489 0.00295111186351445 0.00294263766726551 0.00293306364371617 0.00293273351125276 0.00291588563533973 0.00290534910659768 0.00289582200127324 0.00287724291123501 0.00287443361126236 0.00286578878304165 0.00284366868647555 0.00283733263175819 0.00283114096082501 0.00281965877013326 0.0028154844485634 0.00279604490117435 0.00279151587016832 0.00278154759575384 0.00277211924116876 0.00276071756856937 0.00275249113112127 0.0027436814068918 0.00273743358543406 0.00272368266688151 0.00270865705922537 0.00270107030393426 0.0026939295985673 0.00268775067115414 0.00268108019937004 0.00266230876537522 0.00265215747987196 0.00264596490180659 0.00263436809352598 0.00261649816703285 0.00260055408421728 0.00259951976859949 0.00258835623458088 0.00257880789309073 0.00257461638923208 0.00255906766606248 0.00255032611853179 0.00253728054715181 0.00252180484017798 0.00252111899677473 0.00251105356510338 0.00249901916311383 0.00247773745068775 0.00246619463983572 0.00245184442015176 0.00244082023915508 0.00243678904140856 0.00242568120423099 0.00241357683003018 0.00239630254251316 0.00239314249335464 0.00238101895241413 0.00236527084168689 0.00233194259686096 0.00232786317780511 0.00231963831910378 0.00230807168567763 0.0022798130739119 0.00227197427110295 0.00225935959033506 0.00223167158507695 0.00220912393734666 0.00219421661097618 0.00216130429476348 0.00213699258464246 0.0021320853019695 0.00207603490215663 0.00203178598911735 0.00193205065961852 0.00171577245617585 0.00151206009448098 0.00142022428459416 0.00140908407751995 0.0013304316624264 0.00108493077730959 0.000987184826543495 0.000655354639390317 0.000618445714111554 0.000317117254112525 0.000177715450040896 0.000173613448577043 0.000155174320495607 0.000116939355447814 2.55425873214538e-05
0.024078395441629 0.0210181164817926 0.0157063270665682 0.0132913044307098 0.0120009466545019 0.0112876656039343 0.0109996303454305 0.0105820848725237 0.00961395012287452 0.00892048026212727 0.0087312868071984 0.00853325044855419 0.00806723068557758 0.00785606238472134 0.00776455265332465 0.00748930677492511 0.00720576837702259 0.00709398627328242 0.0069652898996085 0.00681162302470507 0.00674430245085167 0.00657864217328293 0.0064948334209775 0.00643040064231208 0.00628453645996975 0.00623858501436866 0.00608596198016114 0.00600278619906164 0.00594978637211391 0.00586966121032247 0.00576901474090065 0.00559753247618623 0.00552218361241894 0.00549819149279821 0.00546672383942002 0.00544704767904626 0.0053638208843387 0.00533637759422398 0.00521524348747729 0.0051617463579664 0.00512019814229541 0.00507401288834825 0.00502664609578411 0.00501080877393986 0.00496326130598419 0.0049283725833656 0.0048891822590055 0.00482565262464763 0.00478590504006084 0.0047740381447928 0.00473648038558093 0.00465089644604737 0.00462976698961083 0.00458430924508422 0.00457985791795692 0.00456729136789146 0.00450878589809687 0.00449816953232436 0.00447105215546597 0.0044412565751794 0.00439800248447376 0.00438646378161882 0.00437067853367203 0.00434622738130991 0.00433652114000439 0.00430481323822653 0.00426991607636601 0.00425358233821705 0.00422596357876406 0.00421181047869151 0.00419900562460052 0.00418188058706142 0.00417168710549607 0.00413191116492162 0.00411758579901685 0.00410451398323649 0.00407485605299414 0.00405510212075442 0.00403837038544191 0.00403081232137416 0.00401331423315821 0.00397716969211442 0.00397566590059219 0.00395325317561345 0.00394293989814724 0.00393387433448596 0.0039070106005636 0.00389578815497623 0.00388927608204516 0.00387315934534808 0.0038511454941577 0.00384109371100039 0.00382018072427099 0.00380625138476523 0.00379174081526333 0.00378712884664256 0.00376794435424193 0.0037593360675145 0.00372788391790516 0.00371707999876742 0.00369672593704738 0.00368734647819468 0.00366115676875298 0.00365644444785674 0.00364197010165544 0.00363087604901415 0.00361952825248698 0.00360540217390862 0.0035911111180407 0.00358259305803561 0.0035729321987955 0.00356833619157126 0.00354966484158203 0.00353931395125501 0.00353422697084086 0.00351847698305992 0.00348866824236481 0.00348203345727303 0.0034754474701527 0.00345525902570406 0.00345058051423973 0.0034317672696778 0.00342353799286383 0.00341289637234331 0.00339839160078388 0.00338306448820039 0.00336878857901729 0.00335351231001342 0.0033452281947145 0.00333896677220176 0.00332755331281811 0.0033235211658489 0.00330151735886092 0.00328822811877439 0.00327136588842185 0.00326811076686654 0.00325353576561107 0.00325108255660268 0.00323715474445125 0.00321167665145014 0.00319366182179088 0.00318042439051774 0.00317260495973517 0.00316708665580989 0.00315850931104908 0.00315362929409771 0.0031444022056968 0.00312799174425015 0.00311735457613575 0.00310481065339827 0.00309702275584672 0.00307533966314018 0.00306384694101247 0.00305339671741319 0.00304476139636002 0.00302950481228726 0.00301349393266792 0.00300439029651261 0.00299750532400761 0.00299490233110128 0.00297827545262738 0.00296910174645831 0.002966301047654 0.0029571147382641 0.00294368623367829 0.00292835755221471 0.00292627237242781 0.00291500906705154 0.00290452615197207 0.00290251113444204 0.00288422564448977 0.00286356486287296 0.00285103881718845 0.00284708420001958 0.00283115755295216 0.0028245297780588 0.00280710979692894 0.00279504730396191 0.00279304729866128 0.00278465925999876 0.002776178049638 0.00276579693629687 0.00275587739212618 0.00274730342660045 0.00274449748208697 0.00272738222666867 0.00272083646903325 0.00270864512882139 0.00270328615648407 0.00269420490498102 0.00268158941503241 0.00267628505842144 0.002658912229053 0.00264778624394912 0.00263232369638083 0.00262872182677275 0.00260096679067887 0.00259987841904838 0.00259294143582794 0.00258138891322195 0.00257076621441408 0.00256629628154705 0.00255285677441809 0.00254514164018505 0.00251790788790007 0.0025114574211759 0.0025037752018602 0.00249328628622993 0.00248501693178167 0.00247089693638023 0.00246737843348542 0.0024620271417549 0.00244823455931326 0.00243656543332938 0.00242973399588882 0.00241662955853332 0.0024057537179292 0.00239669267438907 0.00239030833608658 0.00236079078763267 0.00235133627018207 0.0023240732345615 0.00231714956432992 0.00231248806359858 0.00230129121318344 0.00228938498754461 0.00226367039397365 0.00224518137353643 0.0022412300717816 0.002218464000476 0.00221244515145282 0.0021606120357763 0.00213263358723537 0.00194298792620519 0.00185157710379129 0.00175754300721144 0.00158781844887114 0.00151905900613517 0.00145932265306789 0.0014382193465234 0.0014351878647518 0.00135747782193104 0.00126897978456736 0.00125888149962422 0.00101020280577875 0.000782416753719138 0.000717360883369547 0.000636341436546547 0.000552237449295009 0.000531510210813775 0.000449014226078342 0.000376801126319188 0.00015122501710831 0.000122781350704853
0.0269132465311546 0.0223885377296028 0.0204768881719029 0.0148302902883109 0.0116261237425434 0.0114442926835543 0.0105052697326906 0.00939161723575563 0.00925672302181064 0.00893321284088409 0.00846147195243238 0.00832867607358953 0.0081523491040912 0.00798693993562034 0.00770032100615233 0.00743959760988713 0.00725377432385215 0.00716268397845288 0.00696334879312767 0.00669576431864164 0.00664530674270326 0.00661796497769108 0.00651729375028405 0.00632336136396492 0.00621028402476671 0.0060539649896133 0.00598458688279676 0.00594671531510562 0.00575758794960794 0.00571263492260856 0.00563942511186563 0.00552353827272577 0.00549088227392565 0.00545830973094852 0.00531419003153313 0.00527517703518986 0.00522929749358779 0.00516316940900658 0.00510112263767751 0.00505380691218007 0.00503692333975469 0.0050328078923374 0.0049704293762089 0.00494604657791901 0.00492305627878287 0.00488505985652975 0.00486913993108349 0.00478495837213451 0.00473804256283591 0.00471378242348071 0.00465817251038858 0.00464012513070188 0.00463739422661517 0.00461701861581138 0.00456343823080756 0.00455410556188144 0.00452396696581927 0.00448130877200369 0.00443588056715964 0.00441941689982305 0.00441607324055335 0.00439157814941805 0.00435425002157381 0.00432870497247629 0.00429758243417125 0.00427018594989913 0.00425211246023986 0.00421460468398578 0.00420591330547786 0.00418389222654697 0.00416993346727813 0.00414545336379813 0.0041347008545072 0.00409756322880509 0.00408254065796222 0.00407801942826887 0.0040637208883501 0.00404643056608031 0.00401613556574255 0.00400827624759384 0.00398607078207233 0.00397002222754622 0.00395829629292087 0.00394929390911441 0.0039401036734739 0.00392214482037377 0.00391388876857253 0.00389562713672363 0.00388594901251805 0.00386429237617523 0.00385791648163337 0.00384010310489968 0.00382745892784536 0.00381248676500056 0.00379255267433709 0.00377946589552165 0.00376927303503912 0.00375791872348515 0.00373325160744362 0.00371938526254355 0.00371227286183687 0.00369788723213763 0.00368376138335202 0.00367400681583173 0.00366427325575535 0.00365230823781665 0.00363755094516283 0.00362085925441516 0.00359249984624724 0.00358415348369648 0.00357157604164898 0.00355142414681452 0.00353947216988293 0.00352967474929167 0.00351153039767317 0.00350268428661433 0.00349529948887009 0.00348213853466722 0.00346754888542531 0.00345541115338435 0.00344159377005481 0.00343859062419886 0.00341819466400679 0.00340770265429971 0.00338817866918414 0.0033764432435699 0.00337167625180602 0.00336553493958528 0.00334712612052308 0.00333585366619356 0.00333075992178493 0.00331719625632828 0.00329996202308968 0.00328501458918309 0.00327685912631649 0.00327247376017718 0.00325761717988257 0.00324707059958405 0.00324451328534593 0.00323038574194384 0.00322095340965482 0.00321142141068392 0.00320819944963492 0.00318534764279834 0.00317658330594812 0.00315936890574453 0.00314795004998266 0.00313541597966532 0.00312268645176259 0.0031085902482607 0.00310490758551265 0.0030906904198732 0.00307680163104035 0.00307035347511908 0.00305760767869834 0.00305041121438438 0.00303062003697061 0.00302161272875013 0.00301371590958023 0.003010981653466 0.00299057400801158 0.00298048214910797 0.00296673758668856 0.00296328388351129 0.00295583321255921 0.00293232852615245 0.00292810874328164 0.00292535113408815 0.00291194221743364 0.00290897211040715 0.00289962248055334 0.00288383405039592 0.00287562150264607 0.00287238159869604 0.00285251204493176 0.00284514115568231 0.00282078352175076 0.00281803527734867 0.00281412065076718 0.00279885776872165 0.00279112159934 0.00278727389291289 0.00277345151681573 0.00276586091596705 0.00275498514010545 0.00274348212710586 0.00273458921467507 0.00272980694720614 0.0027117556709426 0.00269560353433267 0.00269079017220169 0.00267684779289888 0.00265993989934669 0.00264588375467706 0.00264183566299527 0.0026315942801422 0.00261732958136159 0.00260667969522313 0.0025969314973888 0.00258697437634809 0.00258063184801625 0.00256924347621593 0.00256023946745676 0.00254285098316869 0.00252936449839946 0.00252058043368661 0.00251284335938827 0.00250494634625443 0.0024902759609683 0.00248153874428781 0.00247102138319041 0.00246615972189757 0.00245095390162055 0.00244276312937678 0.00242581750890855 0.00241004469683568 0.00240511050779002 0.00238465944745914 0.002370199931701 0.00235820197509685 0.0023322459557394 0.00232705989904021 0.00230866041306406 0.00229830836017755 0.00228244896274536 0.00227722455883847 0.00225254516762534 0.0022373798065713 0.00220622543852581 0.00219916766329553 0.00211145408336263 0.00208681322278242 0.00193990171527198 0.00191783524560135 0.00177634238619521 0.00170225139651227 0.00164269976247945 0.00161641752257834 0.00148275706807103 0.00140242472469567 0.00122161172861843 0.00100129802702798 0.000846728299438146 0.000568089269907893 0.000538759368671933 0.000367096852914538 0.000272360603410288 0.000199626306350111 0.000164661178720352 9.87456511412048e-05 9.33530139888193e-05 7.973680891498e-05 6.37782414872395e-05 4.19874507924129e-05
0.0257281673467493 0.0232960317380758 0.0208311048400549 0.0157970134690569 0.0146660070304822 0.0130400039225433 0.0118064836780337 0.0104962635775489 0.0100389518540653 0.00936961125987837 0.00922236600215834 0.00852796976352077 0.00813960281933298 0.00780808722760523 0.00754464287914957 0.00742839129924019 0.00720681349210651 0.00698295609925218 0.0068911480899583 0.00677092499924496 0.00649735081429172 0.00636605924288921 0.0062046924005729 0.00615989045402702 0.00601328548992983 0.00594179072026844 0.00586616224200327 0.00581840292784033 0.00573936923504296 0.00557497398608415 0.00555116984117078 0.00547764749154406 0.00543180478323803 0.00541482951011079 0.00531472036687688 0.00529623765343394 0.00520177983941891 0.00517106471601285 0.00510187743789344 0.00506697545593409 0.00502116216902744 0.00494842785308414 0.00492849427259102 0.00484426178039262 0.00483337817211614 0.00478987901674976 0.00477673034620066 0.00473236984536896 0.00469861538986647 0.00466982860458858 0.00463635291875168 0.00460444966418597 0.00457164339952789 0.00452594583635222 0.00450672421682474 0.00447833709404278 0.0044627637025219 0.00440290832591146 0.00437551088822519 0.00433602429421475 0.0043355813306241 0.00430356770883659 0.00427282173325438 0.004241562788967 0.00422700343247536 0.00421692038072956 0.00419903511441845 0.00417756340996804 0.00415769377204641 0.00413953925382887 0.00413607049996298 0.00409573409599014 0.0040783785009103 0.00402974360865449 0.00402714570603041 0.00401405058176971 0.00400958746030505 0.00398231990044596 0.00397447079261296 0.00394494498922719 0.00394432670008395 0.00392582536533891 0.00390543948331873 0.00389812133527357 0.00387632405707038 0.00385930505236938 0.0038495953568951 0.00382920646000772 0.00381902897861291 0.00381734030171405 0.00380011577443658 0.00377673361939419 0.00376472792590168 0.0037479867420392 0.00373264128567424 0.00371354024519409 0.0036982181227293 0.00369397286235123 0.00368981293113498 0.00367633128169595 0.00365531805714595 0.00365216282433354 0.00363954119414537 0.0036220751512538 0.00359989676691749 0.00358279692193054 0.00357907176556407 0.00356578449625512 0.00355407871567017 0.00354685572243323 0.00353886859019852 0.00352385422120543 0.00351323120800795 0.00349975262798014 0.00349460382487088 0.00348329817801198 0.00347449331584097 0.00346327170706874 0.00343969192590992 0.0034318290869941 0.00342227076015471 0.00341698405982352 0.00339444516467619 0.0033780848897537 0.00337304620945121 0.00336346344027026 0.00334119586569539 0.00333294256244538 0.00331995662632232 0.00330560371484459 0.00330179769203737 0.00329351677209357 0.0032739660855786 0.00326121720884569 0.00325511552871549 0.00324516856021241 0.00323171002448783 0.00321425034638459 0.00320830575102986 0.00320291309720034 0.00318214238258714 0.00317686334247924 0.00315867235613688 0.00314773280898262 0.0031326505763794 0.00313025234408305 0.00312184957549248 0.00310924533197964 0.00308938168261738 0.00308484197084569 0.00307360092618539 0.00306864566902746 0.0030487578468333 0.003035200150209 0.0030270734032156 0.00302371861085337 0.00301266604158645 0.00299416837372726 0.00298427574993699 0.00297239759002348 0.00296697786597297 0.0029600097825826 0.00295008965161587 0.00294163662963611 0.00292391644966095 0.00291791031898824 0.00290620124165866 0.00289156514084782 0.0028793065215473 0.00287015490254784 0.0028635897312226 0.00285314100533266 0.00285177429808378 0.0028426138321829 0.00283755077540353 0.0028265185189559 0.00282406000552296 0.00281930983644062 0.00280304659448186 0.00279135608698176 0.00278378359841691 0.00276989809432937 0.00276752313900308 0.00274501739630655 0.00273511205126474 0.00272095107199831 0.00271154229190512 0.00270283875629136 0.00268170355201677 0.00267088671591254 0.0026633150996463 0.00264940928994222 0.00263861640294686 0.00263525438259803 0.00262810149730363 0.00261625368829731 0.00260313812531676 0.00259911893723502 0.00258815959816187 0.00257723869598601 0.00256775312112599 0.00256204903355697 0.00254672886328143 0.00253140222146878 0.00250885490413337 0.00250109176010347 0.00249016523690238 0.00247659267716932 0.00247340169398577 0.00246331474887914 0.00244718456710774 0.00243959634223814 0.00242868033897008 0.00240474902511512 0.00240166012325337 0.00239035701058712 0.00237345693164859 0.00236388638027647 0.00234467840986134 0.00233551035889828 0.00232290184641797 0.00230419743651322 0.00229091141348823 0.00228260121340506 0.0022582564946103 0.0022549805195328 0.00223728097426184 0.00222683021930395 0.00219239544957875 0.00215383222670764 0.00213743261837641 0.00209707165436455 0.00200083010308791 0.00177864873261046 0.00170268513752984 0.00159607744980203 0.00148585788646471 0.00143139007538304 0.00133882467510762 0.0011125342756246 0.000968502773177327 0.000709216469503852 0.000639552969114278 0.000593302034415479 0.000564466675209609 0.000474090322129295 0.000448809853136236 0.000359487390868998 0.000337699364530865 0.000178192042632921 0.000142199155719111 0.000104129040119696 6.14591057290124e-05 5.43169540112022e-05
0.0232275730499623 0.0190540425787789 0.0180662864081532 0.0166095758061994 0.0141700676374342 0.0126980500640562 0.0118412255938619 0.0116413602292249 0.0109401102107784 0.0101968788470418 0.00927787038069772 0.00884451831994842 0.00816928227877309 0.00799527236214612 0.00781388554621045 0.00750452051447083 0.00735803807165425 0.00726652073353746 0.00717080541861741 0.00679375800159176 0.00675376111840127 0.00663201076172626 0.00647027618217899 0.00640289894860691 0.00620964643902543 0.00613115432177771 0.00605514945256653 0.00596528720462767 0.00585002757073714 0.00580769548784263 0.00572186724280411 0.00568282217409531 0.00563941062058573 0.00553445313060036 0.00543466035392843 0.00533821790905058 0.00526667011431252 0.00524596560132322 0.0051720678688892 0.00510928110147276 0.00508670023262195 0.00505257441473532 0.00499335441978669 0.00493282555717513 0.00490260749081089 0.00486780573604617 0.00481069285433824 0.00479508192539847 0.00474492567916165 0.00469463740479675 0.00467706738918133 0.00465884204966656 0.00463239239999388 0.00459765489159915 0.00458575820505131 0.00452779679326882 0.00449494087683833 0.0044600395097705 0.00441143450790955 0.00439347723033608 0.00434142719472129 0.00431521682111728 0.00431334721107478 0.00429544773153081 0.0042758294133779 0.00423336540387659 0.0042165590753218 0.00419682309647789 0.00416536722896766 0.00415229861822654 0.00414501567706611 0.00413690358390733 0.00409484501684875 0.00408339379151733 0.00407050393940352 0.00404765485349018 0.0040224389703885 0.00399012672401185 0.0039638015064895 0.00395741585310758 0.00393205135129817 0.00392453838665162 0.00390267844864196 0.00388884053050383 0.00387741853423886 0.00386334817725865 0.00385547096030575 0.00384388769272655 0.00382940673105416 0.00380957615374571 0.00380371599864111 0.00377528482457582 0.00376016836228181 0.00375161888922918 0.00373267326391909 0.00371009725915943 0.00369922568527417 0.00368235678908214 0.00367127532784762 0.00365936602047639 0.00365722735878707 0.00363484883835542 0.00361664289237126 0.00360883933723079 0.00360469969138396 0.00359537355470598 0.00358383520344491 0.00357470577994725 0.0035553273268286 0.00352990569713658 0.00350131912585665 0.00348662296180737 0.00348409949028078 0.00347760731746424 0.0034701591564555 0.00346061222257415 0.00345035194632778 0.00343104919936881 0.00341968037571214 0.00340124043889091 0.00339951300704307 0.00338666550503467 0.00336614382647914 0.00335466039492248 0.00334652261880858 0.00334160461351089 0.0033229521115691 0.0033152394723544 0.00329955556891178 0.00329191797238498 0.00327922113785056 0.00327205298506964 0.00326752002868069 0.0032614656376932 0.00324798721083946 0.00323671568467698 0.00322691307232914 0.00320180631852506 0.00319734104228903 0.0031805840691202 0.00316792570163164 0.00316112912157546 0.00314650214629998 0.00314159432738487 0.00313939355161775 0.00311944455469184 0.00311057174503926 0.00309817434138966 0.00308348103988527 0.00307460921889733 0.00305483069608537 0.0030486378839532 0.00304209440314484 0.00303553433480264 0.0030260717548872 0.00301449897927446 0.0030003605202295 0.00298133496035301 0.00297270651656501 0.00296780378956144 0.00295777300126206 0.00295217756482821 0.00293630008712729 0.00293013439683957 0.00292097531028898 0.00290667629940317 0.00289351986811945 0.00288011508278819 0.00287463685488038 0.0028697497631481 0.00285512166069333 0.00283205572780471 0.00282378908918469 0.00281231699377979 0.00280057625810031 0.00279209212421486 0.00278775462958406 0.00277467137002414 0.00276099784789152 0.00275678558639384 0.00273503933793771 0.00272895883038283 0.00272450903513413 0.00271123198100855 0.00270116176438147 0.00269649509815681 0.00268935915086164 0.00266943411396773 0.00266001802043064 0.0026518370542581 0.00264614524675761 0.00263417381638783 0.00262799679474902 0.00262283385707943 0.00260667692901027 0.00259236233239829 0.0025729606393749 0.00257120895862141 0.00255993891551943 0.00255822136504465 0.00253471714677935 0.00252913614696709 0.00252132799398271 0.00250746129274071 0.00250362551784833 0.00249049032141364 0.00248274025872163 0.00246429251357204 0.00244977499804233 0.002428610787428 0.0024211732441996 0.00241618635041824 0.00240773827943727 0.00240198495540491 0.00238733896038545 0.00237792622198381 0.0023728475523299 0.00235845038383845 0.00234450167110297 0.00233945750087187 0.00232981022235586 0.00231512511904825 0.00229682703035931 0.00228041500536776 0.00226324145552793 0.00224437513589354 0.0022351935689989 0.00221551390912295 0.00219350557037492 0.00218002557655122 0.00214406492822579 0.00211745145098092 0.00195584164964352 0.00182775370126631 0.00161591027795821 0.00158841412191463 0.00150233161586072 0.00147705227861841 0.00141151325691872 0.00137443626136896 0.00100850159886652 0.000848970532145292 0.000844046441716637 0.000787965879471748 0.000667409287027106 0.000633574221912077 0.00058420636925236 0.000521621501833613 0.000467547323710051 0.000451088784141322 0.000436620508585123 0.000142638750182836 7.47122304045188e-05 4.2143474800241e-05
0.0291272697796769 0.0207566610031315 0.0170744229275043 0.0154469191083408 0.0118491135180861 0.0106495428093832 0.0103059196382126 0.00991743824173678 0.00924924029325084 0.00876055584749526 0.00871950738191771 0.00834857602431634 0.00822509623777389 0.00776127578744693 0.00767495449901213 0.00751111009398395 0.00731218218312669 0.00717063015522163 0.00700926975272342 0.00689721042252648 0.00689082410955896 0.00669018660033513 0.00666947268133628 0.00658861649425833 0.00628773268385804 0.0061534080588853 0.0060869714898792 0.00592003364727367 0.00590323966059366 0.00580954890628271 0.00568035435669947 0.00560891241788198 0.00559552903601669 0.00550887034114404 0.00542974025439906 0.00534398261814853 0.00532490760525478 0.00524198992270638 0.00519489623292497 0.00516622306270783 0.00514817388867404 0.00505623837427649 0.00503499693765649 0.00500147410237428 0.00494933929196171 0.0049034001470039 0.0048775304689557 0.00484192763249363 0.00480228240151792 0.00476580656737834 0.00471228465179032 0.00468523871762597 0.00465243205865788 0.00461532004968165 0.00459616328565761 0.00456705744657914 0.00451797797108892 0.0044961691204501 0.00446325411387135 0.00444464009315211 0.00443706444016201 0.00440493647037845 0.00438449550728226 0.00433956115253569 0.00431439663412421 0.00429532976938514 0.00427225371598926 0.00426700065629309 0.00421440479470134 0.00420751696838253 0.00419434443077871 0.00417256504202087 0.00414617254628843 0.00411727191277239 0.00410087766618053 0.00409186370950736 0.00406357658102543 0.0040539521361687 0.00403938672025266 0.00401758886891448 0.00400028415902458 0.00398699579100946 0.00398205263004073 0.00396119707567965 0.0039517956016051 0.00393688779873857 0.00391197969372247 0.00390416430185994 0.00388902680848373 0.00385643666546644 0.00381703146739221 0.00381192477029562 0.00380729568980251 0.00379702319432365 0.00378606300429603 0.00377168858945252 0.00374971654997339 0.00374393928485251 0.00372191372839528 0.00370211301656533 0.00368356630883119 0.00366680810738142 0.00366021867739448 0.00365378275610965 0.00363846161990095 0.00363369532267727 0.00362359217247819 0.00359276087623887 0.00358402191861541 0.00357344187611607 0.00356934875850577 0.00355647904015706 0.00353870558075268 0.00353483022501448 0.00352834566397443 0.00352023661981432 0.00350107495028466 0.00348501219485899 0.00347137371819206 0.00346481506272022 0.0034483916730352 0.00342855557487132 0.00342080478205009 0.00341137060474046 0.00340066367948013 0.00339325796662185 0.00337902761485584 0.00336547411562953 0.00334925903918264 0.00333010477185409 0.00332835875704404 0.00331244745757659 0.00330127971463962 0.00328729453633525 0.00327731866564341 0.00327340866746697 0.00326528928202732 0.00324633416530075 0.00323891963695989 0.00323641519360048 0.00321884604156194 0.00321309810449875 0.00320950500341017 0.00318743659583211 0.00317737371531865 0.00314886525683293 0.00314385901317538 0.00313516250966281 0.00311313345662233 0.00310139150030585 0.00309362382398409 0.00308422119098119 0.00307425442705278 0.00307000278183142 0.00306263939089858 0.00304703903804829 0.003033210936952 0.00302388691044188 0.00301960574059222 0.00299884938245934 0.00298947900085429 0.00298343213810682 0.00297484567033733 0.00296880795992999 0.00294851606685529 0.00294062784812528 0.00291734242118268 0.00291238995003339 0.00290729806378337 0.00289029007338615 0.00287744205235595 0.00287152106124534 0.00285887962904921 0.00285376256274334 0.00284749402792141 0.00283857839303385 0.00281501579031124 0.00281352064984633 0.00279609492852486 0.00278868706049221 0.00278102353320064 0.00276931600277872 0.00276232240203044 0.00275002152686605 0.00274836495938845 0.00272869124471547 0.00272378885936431 0.00270980966438269 0.00269838288253148 0.00267864769603809 0.00266429410992909 0.00266076246105725 0.00265602738637178 0.00264006672398443 0.00263546261045473 0.00262572175376523 0.00261773680123953 0.0026062566305242 0.00259575239628603 0.00258545521591447 0.00256784704671343 0.00255624593993194 0.00255153672776324 0.00254778045984055 0.00253631289495246 0.00252521492906316 0.00250037510839172 0.002481797268472 0.00247515732822506 0.00247450611014191 0.00245642464917 0.00244401302497301 0.00242742902719888 0.00242284019697123 0.00239797039229586 0.00239403506649818 0.00238834323701736 0.00237233460074674 0.00236722649485854 0.00234996814540363 0.00231378606838136 0.00230947231568553 0.00228522715418012 0.00226881965857383 0.0022642161790773 0.0022448126551703 0.00222388230833888 0.00221608690531275 0.0021985513304574 0.00216307807124323 0.00211759577182672 0.0020637000372464 0.00196102343244922 0.00180425526263658 0.00175779638918768 0.00166724839174543 0.00146655440023651 0.00137668745481206 0.00121670320875358 0.00112064862840789 0.00103071198250367 0.000789829329890612 0.000754646720977475 0.000712861306390526 0.000683970950549166 0.000601529231959292 0.000570812195161314 0.000538398981354342 0.000479250312163573 0.000365065540947933 0.000140883265372447 3.64258492875759e-05 2.28263431995851e-05 1.46685895696266e-05
0.0206822733190288 0.0186099630079305 0.014569028678716 0.0138401212704987 0.013535257851263 0.0113970155654866 0.010480691709247 0.00941957271029006 0.00892399781515683 0.00853761108934777 0.00826072705239397 0.00809248416682062 0.00762872091210469 0.00741531140027046 0.0073581970472355 0.00705475098383831 0.00694127977447319 0.00680400638250901 0.00665798699093776 0.00663996021697549 0.00647828330788317 0.00638587000008273 0.00634495013933146 0.00628884081439153 0.00609379253820696 0.00603971515219512 0.00596732569373226 0.00585961915229677 0.00572153717321417 0.00567222499183816 0.00564933784603124 0.00557754257036094 0.00550509386137197 0.00546256991090055 0.00538621958963195 0.00531581892961496 0.00520403631141858 0.00518074180433964 0.0051158541955766 0.00510060701945181 0.00509397348302113 0.00506254050460804 0.00503151077857223 0.00499210822514064 0.00490566530774973 0.00487128411281263 0.004834845448359 0.00479228144366468 0.0047661901720634 0.00474695481440069 0.00472145434537045 0.00469666655151293 0.00466007884089885 0.00461846986450231 0.00458557816042724 0.00456651841973375 0.00453673400557701 0.00452095828554013 0.00449207117822133 0.0044764384206074 0.00442196220246665 0.00440000152575841 0.00438061061453019 0.00434882919067519 0.00431121565713339 0.00429456051104199 0.00425520469094577 0.00425223174983192 0.00423882427200991 0.00421648275677662 0.0041998461194444 0.0041879528156329 0.00418237195909408 0.00414031322207335 0.00413374865922216 0.00410771075169486 0.0040809512229229 0.00407075100271437 0.00404314112096313 0.00403561030940745 0.00402684328633953 0.00399403809891408 0.0039781331681838 0.00397229884509099 0.0039544034127332 0.00394304239915999 0.00391920855245482 0.00389697835792415 0.00388985255320176 0.00386266587479192 0.00385085702174335 0.00383969688856198 0.00383570145408763 0.00380788036874274 0.00380377704012067 0.00378385678497895 0.00375907837532666 0.00375459063366883 0.00374387243819688 0.00373081177226454 0.00371155955281002 0.00370672375685576 0.00367994931656108 0.00366571878731872 0.00365450412544838 0.00364391045167062 0.00362920703176756 0.00362325384991204 0.00361462858560826 0.00359266181166003 0.00358399014689902 0.00357775736595823 0.00355963407105013 0.00355484559223852 0.00352636172319524 0.00351061722231715 0.00350527632604527 0.00348841241160846 0.00348238505761897 0.0034678352229965 0.00345957368552845 0.00344325632326245 0.00342264545222845 0.00341966966246458 0.00340906571730961 0.00339882571955703 0.00339581991373781 0.00338343781720795 0.00337154251728519 0.00336189433963032 0.00335330249065118 0.00333087581327802 0.00331426408464168 0.00331121101226139 0.00329908892069501 0.00329019671214851 0.00328505438292057 0.00327696764690369 0.00325677539565601 0.0032441657523922 0.00323341424302832 0.00321841932842973 0.00319566602900404 0.00318934154116269 0.00318037096225002 0.00316554326083299 0.00315997218983474 0.00315133985403221 0.00314051383903323 0.00313282313192401 0.0031204804353836 0.00310621572489539 0.00309936720703386 0.00308904996702446 0.00308194406263448 0.00306382734798247 0.003052334512486 0.00304687162882087 0.00303739029322948 0.00302593937461611 0.00301405325638806 0.00301162523124828 0.00300925586713867 0.00299002245572449 0.00297536994714937 0.00296569680373322 0.00295447980050598 0.00294253745103685 0.00293864685273109 0.00293275037007928 0.00292420401059894 0.0029165067263678 0.00291054892688382 0.00289022744547781 0.00288346202363544 0.00287351445909941 0.00285358148561114 0.00284327400395249 0.00283241770090608 0.00282845106925719 0.00282198311181014 0.00280862550760238 0.0028021090302489 0.00278106370844855 0.00277546321356649 0.00276507023825311 0.00276403880291408 0.00276046242225811 0.00273847692188857 0.00272642546298369 0.00271304344358526 0.00270465228912067 0.00270327854870072 0.00269597074082646 0.00269140794459147 0.00268118227190815 0.00266805480245813 0.00265288036431594 0.00264355066584009 0.00263379725130608 0.00261987192114537 0.00260929795889772 0.00260880806053148 0.00259018541103412 0.00258273164766756 0.00256910714918168 0.00256413527491739 0.00254813556225517 0.00254391019183929 0.0025396843416687 0.00253150944132916 0.00251837921392193 0.00249995260694861 0.0024934773520105 0.00247377556620754 0.00246453608872364 0.002459810887734 0.00244211776979222 0.00242622631047476 0.00242428727434917 0.00240550730863582 0.00240399972669085 0.00238937024603834 0.00237652282798781 0.00236688591139912 0.00235667885377273 0.00234628586393804 0.00233765765601033 0.00231387071062234 0.00230668984186635 0.00230080310036519 0.0022846639021911 0.00227517746883916 0.00226072233077921 0.00224000648273796 0.00222217313296439 0.00220967694659634 0.0021768932525312 0.00216692089593108 0.00215621800288343 0.00210407581273577 0.00207601364181332 0.00202723702544035 0.00177986613170639 0.0016812563334048 0.00162469744310566 0.00142083899410406 0.00126162522008302 0.00092844712355995 0.000336263806486618 0.000104272641671628 5.22684483150722e-05 4.47174047327422e-05 1.07331563339675e-05
0.0243939261957342 0.0169104385448642 0.0149276755717518 0.0133827856619902 0.0118715862168608 0.0108115119213772 0.0105735374498275 0.0097621345620154 0.00932492769985892 0.00898559482810718 0.00881129134312529 0.00831345096826272 0.00818858163344269 0.00770371788819471 0.00754867138768609 0.00730897092076646 0.00712245145839955 0.00699982705059327 0.00676409915891711 0.00666710397792833 0.00660940062584224 0.00645407404196471 0.00627657520508177 0.00615529084138663 0.00612994959755563 0.00596618996474333 0.00594543222341795 0.0058680362155579 0.00574982790188754 0.00566916621518076 0.00563024524558506 0.00558000371262272 0.00553488586916864 0.00548946647927786 0.00543786410080394 0.00534237914103902 0.00525877575688969 0.00524627983200537 0.00519042255371316 0.00516553670143039 0.00512870913284267 0.0050434391948556 0.00501075208676143 0.00498770864420003 0.00492539235878088 0.00489940214663559 0.00487082360670559 0.00483839953696949 0.0047866694030103 0.00475115824168897 0.00470300426648912 0.00468903249505499 0.00466732172026297 0.00460828052517458 0.0045614538409596 0.00454906997738735 0.00451543914988543 0.00447273348334391 0.00444068977246736 0.00442088964556912 0.00439640905803643 0.00436924246191868 0.00433124956224248 0.00430637365449803 0.0043016653743543 0.0042728365614098 0.00424743562519249 0.00422923818384611 0.00420860307076022 0.00419657209889427 0.00415837332155215 0.00414626569803513 0.00414194015919111 0.00412869085880589 0.00409142063768548 0.00406539875481849 0.00405576733683147 0.00403860310313362 0.00402628806507409 0.00401949000493212 0.00399135732532353 0.00398029155120885 0.00397214638542339 0.00396304972027158 0.00392992896007253 0.00392670006594034 0.00390087267900357 0.00389248158515098 0.003872315216224 0.00384819649912709 0.00383188138803417 0.00381438274612113 0.00380498986375274 0.00378387367638416 0.00377676001292176 0.00376542854270401 0.00373884206118709 0.00373197663163147 0.00371343547405642 0.00370290130343937 0.00369719098620875 0.00367709637574206 0.00366404367302663 0.00365358685348854 0.00364471622374309 0.00363176561651819 0.00362111752393819 0.00360287588036286 0.0035841530334672 0.00357175526446055 0.00356454878333879 0.00354579629606413 0.00353104242744076 0.00352869889672413 0.00351965969315053 0.00350188177105946 0.00348595916679394 0.00346623096376698 0.00345826955329437 0.00345386781127216 0.0034369343477454 0.0034106253676212 0.00340355159183536 0.00340216722957328 0.00339143924567313 0.00338687735026315 0.00336023952930905 0.00334486102564945 0.00333842646223158 0.00333365867850747 0.00331513162078562 0.00330999696397004 0.00330196426166533 0.0032855139089213 0.00328037596530919 0.00327249706641597 0.00325440845391379 0.00323702446779172 0.00323307403791579 0.00321546654833479 0.0032057944150063 0.00319766242642254 0.00318770798778534 0.00317872471346262 0.00315686928783624 0.00314757619997848 0.00313996875409594 0.003125482532891 0.00312354949303616 0.0031120526206483 0.00310659599227767 0.00309108372598045 0.00307447013811824 0.00307217732837631 0.00305064749946365 0.00304608966158826 0.00303749746570818 0.00302229769035199 0.0030172623430702 0.00300007637562083 0.00299583267817658 0.00298942972874427 0.00298575322562179 0.00297017028455744 0.00295794933285332 0.00293967395092649 0.00292899456903938 0.00292493815548802 0.00291861885642703 0.00291265231989429 0.00289659059331338 0.00289175581809641 0.00288587250774633 0.00288160374237349 0.00286458509464241 0.00285925484266639 0.0028536411207082 0.00283658971650376 0.00282964146841538 0.00281526336127827 0.00280787226352714 0.00279500366848703 0.00279130924061238 0.00278556120038867 0.00277934984896477 0.00276170467569634 0.00275047311103971 0.00274658196839399 0.00273055042386982 0.00271452762349407 0.00271326531823083 0.00270722394698692 0.00269461804299683 0.00268809389994716 0.00268441893745661 0.00267576886917572 0.00266612613270052 0.00266081801598441 0.00265547286473535 0.00263241558783657 0.00262187092743036 0.00260464299627871 0.00260201197312446 0.00258566270048381 0.00258007932470388 0.00256372983023102 0.00255499497022653 0.00254140386230951 0.00252977998612663 0.0025239108204583 0.00250059298634849 0.00249402191715755 0.00249147397116741 0.00248228150159747 0.00247182175020289 0.00246361616276747 0.00244320920301406 0.00243684303917631 0.00242578723404091 0.00242273163898591 0.00240884047426718 0.00239106293384623 0.00238784802879675 0.00236927040801005 0.0023634868645095 0.00234472485098491 0.00233927486681757 0.00233240733603296 0.00230599322625951 0.0023026861547158 0.00229075289667499 0.00227627676068819 0.00226413040049244 0.0022540945322636 0.00224720583676485 0.00224529522292504 0.00221248028120011 0.0021942214443953 0.00217338306936849 0.00215088814394137 0.00212065724841435 0.00205101847616679 0.00184329483338478 0.00180927514803942 0.00169016573681467 0.00143447371565767 0.000816194005224322 0.000627077983050028 0.000535972379639931 0.000460237596091494 0.000399097833739165 0.000348865353983073 0.000305390807953743 0.000155312602950457
0.0291920745704685 0.0180759033999153 0.0161806177096138 0.0153737192217566 0.0131409881536517 0.0128428383401043 0.0115352041667983 0.0106475629463131 0.0102369186533415 0.00938583576268569 0.00893004325762118 0.00849711561191718 0.00801008860008313 0.00795155877483437 0.00770224622672944 0.00748671739856538 0.0073279188213303 0.00718324255747041 0.00701291822162178 0.00687140487649799 0.00680792430792675 0.00657346836669018 0.00638971571651618 0.00635243501337411 0.00629930113022709 0.00617444853567546 0.00603472423217812 0.0058447413168213 0.00577945448172813 0.00567546410774251 0.00563378322304591 0.00560795434417617 0.00555902888339435 0.00540008171614322 0.00538060048401025 0.00527691928374602 0.00525597403327843 0.00522187934028385 0.0051663078279977 0.00509826053837382 0.00508943069186148 0.00502971141102778 0.00499365914050841 0.00491492954943607 0.00487794775222019 0.00484320848462659 0.00482966896264474 0.00477099073157981 0.0047432542779305 0.00469612479522423 0.0046708616691797 0.00463359586831758 0.0046017717262884 0.00458784675585931 0.00454285791576548 0.0045178113440089 0.00449158277656884 0.00445613583870291 0.00444190576024996 0.00437717199527405 0.00435938850077738 0.00435392765306739 0.00433051115301763 0.00429692816593221 0.00426007937485948 0.00424329062339359 0.00422022988989043 0.00421405149706897 0.00419541404239605 0.00418356562984858 0.00416896433185853 0.00415772475149354 0.00414556205318283 0.00411221452718508 0.00408787703363253 0.00405364846283142 0.00404807407271601 0.00400396145352924 0.00398589757465275 0.00397996372888781 0.00396183803693284 0.00394827889864281 0.00392987891048644 0.00391095428406202 0.0038917948962321 0.00388391174072093 0.00387359506799963 0.00386111084687885 0.00384465387459648 0.00381517915238934 0.00380508075302222 0.00379510733619289 0.00378765726230193 0.00376446878069579 0.00376333448202647 0.00374022852206786 0.0037272862825155 0.00371716161097882 0.00370715118769864 0.00369343330067888 0.00366994981049254 0.00366227868024244 0.00364430023334504 0.00363181949240825 0.00362326805576168 0.00360626705977968 0.00358902572511588 0.00358150153976844 0.00355184936101729 0.00354561343520163 0.00353611468034529 0.00352579051570517 0.00351562728691806 0.00350103283679419 0.00348903408126116 0.00348524399748985 0.0034797734776277 0.00347412733763715 0.00345540335364671 0.0034414101695652 0.00343047355086295 0.00340979024890768 0.00340374536241437 0.003397762588019 0.00338620388969911 0.00338069051656861 0.00336622639282136 0.00335400119748429 0.00333992322068143 0.00331931697761869 0.00330392437379099 0.00330108558052024 0.0032886062769947 0.00327177540893388 0.00326612520650729 0.00324986407079249 0.00323755977840075 0.00323421563482537 0.00321463208171093 0.00320581348357254 0.00318872072401563 0.00317998184957936 0.00316710919115147 0.00315834026734768 0.0031480514352828 0.00312898882013691 0.00311718493861912 0.00311297930564082 0.0031052260390155 0.00308627652515376 0.00307534849755865 0.00307045456997606 0.00305868814149619 0.00304817006917328 0.00304610367935471 0.0030346977933298 0.00301806419590147 0.00300645653688935 0.00300308288253778 0.00299236060125055 0.00298678252490191 0.00297001373407887 0.00295554197102639 0.00294755415599903 0.00293699535903341 0.0029295545312756 0.00292215394902473 0.00290300184349955 0.00289721837512605 0.00288523950259181 0.00286430639129777 0.0028543259816328 0.00285013466758024 0.00283854187166317 0.00283291522861853 0.00282243582670762 0.00281346029933457 0.00280137929082402 0.0027908818574873 0.00278048837039486 0.00277212678857613 0.00276754375607491 0.00276442519009731 0.00275166634115246 0.00273902754565011 0.00272956684958313 0.00271977378358247 0.00269847709984755 0.00269612450127593 0.00268877426295348 0.00267767257315862 0.00265685844989783 0.00265022676538925 0.00264323086303277 0.00263871369959626 0.00262419172149793 0.00262033573754914 0.00260977055009428 0.00259579821929851 0.00258766508167799 0.00256955468633206 0.0025558226667255 0.00255180317128428 0.00253374763894283 0.00253290079702787 0.00251097300203838 0.00250776718657826 0.00249810232683803 0.00248059380389343 0.0024761049236313 0.00246601597497879 0.0024565799259952 0.00244261184457219 0.00244125340771927 0.00241674899794338 0.00241185748038074 0.00240347972752705 0.00238588209679887 0.00236598171632819 0.00235079086468263 0.0023408214906163 0.00233453839931757 0.00231560241297011 0.00231310244791576 0.00228971114711119 0.00226826052033618 0.00225219778159956 0.00223026175765632 0.00222180211467375 0.0022090344700923 0.00218207187285642 0.0021711684496064 0.00211691425011872 0.00202093652253376 0.00192045286709835 0.00180136945617442 0.00166862421630415 0.00160464016571699 0.00151379791464072 0.00139063324549413 0.00136762421257409 0.000825269432546531 0.000762029047660456 0.000630679997276754 0.000616844356145264 0.000571697735624515 0.000352727144061583 0.000261764560492054 0.000174040233826843 0.000128439105374389 0.000122063864234663 0.00010710859959713 9.00985284192934e-05 8.15195431034612e-05
0.0223802139239287 0.0186372201452852 0.0166117508645963 0.0151707187220661 0.0125871032280103 0.0122252611023795 0.0105850362519689 0.0101860351746295 0.00978519893910205 0.00920500965368083 0.00887243389917725 0.00839105957654064 0.0083072337427062 0.00807018505711615 0.00782747125670577 0.00744952402648586 0.00737607759435762 0.00683734765910736 0.00678661860027457 0.00664169621793684 0.00653951700213477 0.00645938501697068 0.00638214877481579 0.00621734743133441 0.0061653329714739 0.00602993751855603 0.00596832649752624 0.00582616299699824 0.00566046947280469 0.00560749392135451 0.0055849486446964 0.00552741846141502 0.00544430579359417 0.00538618555974975 0.00534802604398151 0.00528041338274002 0.00521335672599323 0.00520535286947214 0.00508821429850932 0.00506336805523615 0.00503896051477909 0.00500305115038597 0.00494381513788872 0.00488280149440293 0.00486111985005808 0.00480767766464751 0.00479293750661467 0.00473769728137754 0.00472429421594433 0.00470097055739868 0.00464343176915204 0.00463103699809075 0.00459022326650907 0.00454795068294518 0.00454040297076688 0.00451789445951793 0.00449209107060288 0.00446786848673415 0.00443774094381427 0.00440714206091076 0.00439039418021822 0.00435861065895353 0.0043245851840052 0.00431903396609269 0.00427551688011526 0.00426065182489564 0.00424262955795272 0.0042339904246056 0.0041993457598849 0.00418734681909725 0.0041716149975729 0.00414102090731953 0.00413704624740583 0.00411107786102694 0.00409209717339225 0.00407807901445402 0.00406753879393688 0.00405393435353085 0.00402765300938316 0.00402285316287077 0.00401276439934726 0.00399149742638777 0.00397772666946265 0.00395212989493522 0.00392436981233472 0.00391802204019059 0.00390204997581521 0.00389965517435026 0.00388117928256761 0.00386507614891297 0.003846541473255 0.0038423695286946 0.00380766694814288 0.00379558860538899 0.0037872986374768 0.00378105233347242 0.00376636520595674 0.00374693274190818 0.00373645162942891 0.00372444508615965 0.00371662929494861 0.00370163496979978 0.00368513587059354 0.00367082816447662 0.00366194436945698 0.00364736735917326 0.00362923246436947 0.00361754156656018 0.00360869480496705 0.00359815191241185 0.00357378302359468 0.0035627973133215 0.00354965722262607 0.00354046310476943 0.00352742836984197 0.00352266989746767 0.00350484517018366 0.00349730373438158 0.003486643470968 0.00346641567955991 0.00346039260039728 0.00345639627910217 0.00343104328158014 0.00341810252184346 0.00340169052606013 0.00338744375316724 0.00337910728734939 0.00337463802152817 0.00336170102044489 0.00334981640487491 0.0033448498650842 0.00332079888062006 0.00331252767295079 0.00330538698524382 0.0032899663484301 0.00327634206429435 0.00326433695714387 0.00324078685628357 0.0032362661021548 0.00323162578942575 0.00322290437853142 0.00320447512248147 0.00318767823540307 0.00318290912064609 0.00317323470232666 0.00316256371953812 0.00314678327681422 0.0031432198156727 0.00313726328874401 0.00312354244752723 0.0031164864220323 0.00310172385034663 0.00309714963976494 0.00308981589584457 0.00307500169148958 0.0030660848264156 0.00305239250050599 0.00304895871539556 0.00304077276937112 0.00302336835808719 0.00301812957187905 0.00300666639484709 0.00299393371069892 0.00297707484755221 0.00297387293922246 0.00295961414508827 0.00295358763102038 0.00294136651139279 0.00292977082566974 0.00291910389157099 0.00290927634597392 0.00289354710874422 0.00288944925921282 0.00288292854008907 0.00287649343205398 0.0028668222581072 0.00285637459703193 0.00284696837898669 0.00283462963224696 0.00283031767861485 0.00280104812420951 0.00279376833263042 0.00279201897767118 0.00277489523919944 0.00276214773481953 0.00275741043941678 0.00273990487936077 0.00273341896648962 0.00272170328906904 0.00271211888089842 0.00270864842780542 0.0026859052661018 0.0026823798537381 0.00267571335148865 0.00266549154312497 0.00266205306064425 0.00264987671919726 0.00264589204646898 0.00263009624302641 0.00262069791217419 0.00260447448887074 0.002592458400515 0.00258521905254517 0.00256909272277803 0.00255768458127807 0.00255137277868091 0.0025426636641172 0.00253263097937347 0.00251394855893308 0.00250503249612486 0.00250073549926754 0.00247720760549174 0.00247488307667816 0.00247016122368483 0.00245601374226983 0.00244136462079931 0.00242880386052732 0.00241399778384591 0.00241134864643315 0.00239738416937537 0.00238383060727167 0.00237085872130176 0.00236654967344408 0.00235139211764744 0.0023437207088538 0.00233550689080712 0.00231597226534985 0.00227968668904166 0.00227406579158372 0.00226443906016009 0.00225436362129032 0.00223621644727242 0.00223190977943479 0.00219634074988314 0.00217708978624191 0.00214435652631515 0.00213633195129069 0.00209334685482199 0.00195058777840238 0.00192275734202926 0.00175449417874098 0.00144312282457999 0.00143094518586874 0.00114183064754263 0.000966207525979678 0.000921887063757199 0.000717762984647285 0.000328884424115489 0.000175798322278875 0.000112440486855162 8.85191203385719e-05 6.67291504324972e-05 4.38771036550861e-05 1.36479723907517e-05
0.0335008506126801 0.0268763284031096 0.0183800686225223 0.0177283904764757 0.0142885050052281 0.0138247626466057 0.0123276535938744 0.0107116746245486 0.0102833299668757 0.00947072188352437 0.00907563730377061 0.00884057863978928 0.00851779712230333 0.00789133607686861 0.00779893823003738 0.00764145303106356 0.00738074960979495 0.00719253150280716 0.00706368106868962 0.00682943673182592 0.00671384274160474 0.00662404829274515 0.00639366265860701 0.00626366293670568 0.00622488621819473 0.00608380026920124 0.006010280855061 0.00593280715972637 0.00584694688213098 0.00579528972330668 0.00568117709032455 0.00565371770174833 0.00549725035124003 0.00539514886739732 0.00535752890905803 0.00525640331036313 0.00519720921368314 0.00510433467653151 0.00501706294435224 0.00501549298446698 0.00496464931867867 0.00491046726320476 0.00488303289439957 0.00486071309484885 0.00482554007987239 0.00476198979134529 0.00474227813412646 0.0046872093203054 0.00463440442104721 0.00460198235935976 0.00455156394766555 0.00449345686666349 0.00447754373948408 0.00443459779123366 0.00440296071034038 0.00437078418505344 0.00436553970588603 0.00432554304657985 0.00429487343224968 0.00428185687180548 0.0042656318695712 0.00423255976268188 0.00420824441728775 0.00419371608895247 0.00414230181810944 0.00412141448825665 0.00410526690782342 0.00409439416498891 0.00406963511474561 0.00404045939816251 0.00402738076911668 0.00401176026632062 0.00398896196486656 0.00397224720785749 0.00396191245942324 0.00396036125226132 0.00392869423240315 0.00391143346749724 0.00388818364093382 0.00387622717747785 0.00386889896893117 0.00384984888604065 0.00383344963473351 0.00382190908133565 0.00380682771336509 0.00377752654575214 0.00376915337475255 0.00375904302013744 0.00374279649852248 0.00374119605973254 0.00369936085655886 0.00369030872037923 0.00367777244542382 0.00365622168977136 0.00364814998910994 0.00364322391263061 0.00362282864233141 0.00361811011328622 0.00361008896976869 0.0035855875069291 0.00356704913455291 0.00355847665359083 0.00354691739764574 0.00352611422063089 0.00351935346267852 0.00350511525313357 0.00348906358602154 0.00347946699208517 0.00345063921483059 0.00344472751788429 0.00343348890621482 0.00342929987052024 0.00340968915058664 0.00340261428043574 0.00339036244667093 0.00337204009060637 0.00336387045130439 0.00335574770965222 0.00334540656963767 0.00332712294348268 0.00331060985772577 0.00330012892758276 0.00329178031055804 0.00328653802326803 0.00326505428810504 0.00325484338201293 0.00322913274024159 0.00322385135452511 0.00321949929662919 0.00320370162116668 0.00319981833100638 0.00319506153881568 0.00318324930189302 0.00317200970643777 0.00315569483743374 0.00314071009266034 0.00313301767261806 0.00312507794912439 0.00310579554226329 0.00309318432878682 0.00308742937195174 0.00307573402579604 0.00306497980181718 0.00305688643012877 0.00304495363395673 0.0030400440378432 0.00303644382687281 0.00303136028160953 0.00301706203580469 0.00300516681509688 0.002991702154639 0.00298602477531594 0.00297431462433031 0.00296454859161887 0.00294965809134663 0.00293301890419378 0.00292718107979262 0.00292181386082935 0.00291104926940679 0.00289976821960953 0.00289103592740559 0.00287441134319161 0.00287110917466601 0.00286388242517455 0.00284785366859662 0.00284395882562405 0.00283725297088458 0.00282336320103725 0.0028053785961682 0.00279718436448605 0.00278878974359194 0.00278488302533989 0.00277176224143993 0.00276546341498673 0.00275262835594436 0.0027441376649842 0.00273217043508471 0.00272150453231116 0.00271333415973711 0.00270766626737097 0.0027033973139678 0.00268736907120122 0.00267303006990238 0.00266450674636781 0.002650612346886 0.00264460527793471 0.00263199745558922 0.00262100668242678 0.00260802546949811 0.00260184699027399 0.00259777505908516 0.00258667283097419 0.00258125489932386 0.00256076872160592 0.00254388176503417 0.00253793981685399 0.00253410905313757 0.00251872431350159 0.00250943114799975 0.00250875294848001 0.00249780154117605 0.00248530358543696 0.00246434292941011 0.00245693491446565 0.00243842954492444 0.00243592330352369 0.00242875202056363 0.00241663569131633 0.00240167342206002 0.00238615490360077 0.00237756586924979 0.00236282065874474 0.0023533056692816 0.0023478444873462 0.0023383930419634 0.00231858254281676 0.00231623359677598 0.00230240002408995 0.00229315640892324 0.00228388829785297 0.00227860256338996 0.00226826982175091 0.00224522351331775 0.00223124811261126 0.00222427758605717 0.00220739183364732 0.00220003441015831 0.00217206772393061 0.00215513386686631 0.00213404921357248 0.0021088457469751 0.00207334768965382 0.00204907202920871 0.00179555964451879 0.00179117027192666 0.00149463000296567 0.00139646472683858 0.0013165992830397 0.00128665360690543 0.00114964986933153 0.000883933883503342 0.000538082702264496 0.000529292707501316 0.000507802268588325 0.000498149272551658 0.000436480723284919 0.000425866001760406 0.000359500264338652 0.000345242445326871 0.00011254231513445 0.000108179639410541 0.000102434737483511 3.95477212156819e-05 1.75132311728309e-05
0.0256175375578268 0.022833990709553 0.0206442628486596 0.0169986262108112 0.0153573532887401 0.0146925626144003 0.0119700190758911 0.0111531047356672 0.0102963481709611 0.00941140540194443 0.0093029666623432 0.00850129569341494 0.00809184018555503 0.00799784605738885 0.00789389584279277 0.00773274926485453 0.00749743094800737 0.00740211947945368 0.00717346098433946 0.00706751338027152 0.00688846662595007 0.00668241329056468 0.0065972550638763 0.00647573187184624 0.0064018615410933 0.00618057997915168 0.00601209542449722 0.00591404612115295 0.00582551620454222 0.00577117076149823 0.00565440466853537 0.00563632457031805 0.00557217402017659 0.00553022261793841 0.00547974250267922 0.00540917751369265 0.00531180372151122 0.0052520031815591 0.00522483721814504 0.00521291257977397 0.00511979973949597 0.00511327225564009 0.00504711626621381 0.00497195838192964 0.0049323515668018 0.00488622310404365 0.00482549309228519 0.00481687248259481 0.00474433575603315 0.00468600597054383 0.00467382685803733 0.00464526330577592 0.00462097812648405 0.00459157665087469 0.00457733083991367 0.00452913822843942 0.00448241276491624 0.00445894283448217 0.00445282056343166 0.0043980963977461 0.00439099922959451 0.0043741099315891 0.00435967200475121 0.00431875223102492 0.00429601955838737 0.00425111147568294 0.00423018329524646 0.00421447472801972 0.00420166595755889 0.00417929920405905 0.00414300536074477 0.00412439161684665 0.00409039507322556 0.00408605075761598 0.00406899621508958 0.00406498739785775 0.00404820542069319 0.00401629653144014 0.00399697149278089 0.00398289041839262 0.00396327138654953 0.0039562823312558 0.00394250070470865 0.00390911503745323 0.00390817894698139 0.00388049485754689 0.00386242520580079 0.00384810073728958 0.00383452644044163 0.00381092088891091 0.00380847513398399 0.00379372964261373 0.00377814910725421 0.00374028188785578 0.00372859063363712 0.00372798467699571 0.00371302585876298 0.0036861976011116 0.00367027811587405 0.00365094900229163 0.00363506996244197 0.00361727277148934 0.00360581353760041 0.00359518982174237 0.0035849340879146 0.00357623953470465 0.00355444331049165 0.00354474427033735 0.00354331879327746 0.00351366205796838 0.0034891210936501 0.00347771844553139 0.0034696233252199 0.00344592404940368 0.00343904832129625 0.00343344524551356 0.00341963463852156 0.0034169331454094 0.00340737794300694 0.003385408165463 0.00337371499058535 0.00336699759440855 0.00336202489452723 0.00334625005957806 0.00334049633368134 0.0033241498148952 0.00332013732957563 0.00331910805383134 0.00328742981933085 0.00328529743528806 0.00327112753750644 0.00324266918185666 0.00323237937437312 0.00322757501580499 0.0032124105920211 0.00319953631759471 0.00319751844367364 0.00317680917819794 0.0031648821826932 0.00316172765445089 0.00313985213230243 0.00313854522755009 0.0031314140131804 0.00311096134299151 0.00310681108494362 0.00309004111490037 0.00308626739223567 0.00306501315726757 0.00305498113120014 0.00304218686025899 0.00303505926727963 0.00303344274113066 0.00301857702217196 0.00299763561203562 0.0029841070123903 0.00297317998661986 0.00296561069030074 0.00295953321950369 0.00294918398108392 0.00294400119223455 0.0029228774937205 0.00291384512128673 0.00290241754667444 0.00289751464371075 0.00288750278354709 0.00287604701436022 0.00286655054277803 0.00286068499368847 0.00285265397101934 0.00283949181707511 0.00283447430585051 0.00281782447099698 0.00281502733917813 0.0028002320111318 0.00278862634084072 0.00278011874585185 0.0027794121027962 0.00277416410995134 0.00275278887407132 0.00274296916127259 0.00272977058371369 0.00272809005718723 0.00272195954946141 0.00271358711928587 0.00270741570895695 0.00268173111439968 0.00266508001613593 0.00265900809560611 0.00265092508350827 0.00264714000360889 0.00262469343144058 0.00262128759478124 0.00260886008181976 0.00259661212483358 0.00258038255042129 0.00257519559931747 0.00256986881468799 0.00255700171385228 0.00255419651115923 0.00254384514271341 0.00252158377203519 0.00251814298625474 0.00250124320033444 0.00248659301392677 0.00247452945967085 0.00246483753337818 0.00245732832196675 0.0024479679048583 0.00242879065619256 0.00241897114912943 0.00240248184150692 0.00238821576998467 0.00238056914157419 0.00237616674060981 0.00237224892963619 0.00236249898552392 0.0023460010233268 0.00233868243106577 0.00233280562473309 0.00230855586225313 0.00229836565565788 0.00228753796070836 0.00226632772174532 0.00225364589452447 0.00224013844894542 0.00220677263918098 0.00217807166401281 0.00217249299047834 0.00215954298259628 0.00197207955801943 0.00174571874661592 0.00152105338184763 0.00145647576939691 0.00128986852716345 0.00113220374966043 0.00110107335213748 0.000904149828503603 0.000891259338280889 0.00082042962474049 0.000772816486923265 0.000674606585709392 0.000455707804145933 0.000431502902344313 0.000413725581963879 0.00025986572669976 0.00025219348869403 0.000197938415377163 0.000189745479130909 0.000162112387036294 8.2679738616909e-05 6.3389400374229e-05 5.25790745854591e-05 2.12185163824418e-05 1.42135617228846e-05
0.0265347490900784 0.0218719377622359 0.0168874947818221 0.0164197311537875 0.0142459122974759 0.0126117336859648 0.0121755090197151 0.0109021202408206 0.00983929445154457 0.00895040124559873 0.00876267834746913 0.008481252083032 0.00823444072118041 0.0078084820986769 0.00760629110581783 0.00740180789968933 0.00735653519372713 0.0070771973797216 0.00692127037438803 0.0067398729946083 0.0066696054485614 0.0064237728009264 0.00636620746386254 0.0062843002997391 0.00621801806742008 0.0060969425787377 0.00607207068238928 0.00586770683363794 0.00584917646957816 0.00578949069668564 0.00565945472638038 0.00557305828050042 0.00553117528145397 0.00545022506206063 0.00539414474106465 0.00537465274590126 0.00530731107265059 0.00526357467463784 0.00524621519443154 0.00518096216708746 0.00512279941711483 0.00503079052196192 0.00498376810553873 0.00497957005900058 0.00494337748339114 0.00492192542898326 0.00487079733799014 0.00481966210261303 0.00476962938924574 0.00474146867076705 0.00470378077226416 0.00467835071022233 0.00461850115496242 0.00459330103508031 0.00457018615119816 0.00455269508685036 0.00449334083521493 0.0044605240261746 0.00444031860122585 0.00443294252412702 0.00440858714966267 0.00439664767567357 0.00437795470036711 0.00433143741480295 0.00429477884163974 0.00428485506373058 0.004261585505436 0.0042487347151187 0.00423566469657124 0.00422759296076917 0.00419339236443587 0.00417199266850805 0.00413109039443437 0.00412337688953866 0.00409620684966447 0.00407996313092515 0.00404457035954532 0.00403916789893299 0.00403414368934142 0.00401711489927298 0.00398608968228875 0.00397749693710733 0.00395975413854965 0.00394253528998361 0.00391355288490271 0.00390172110118265 0.0039000399307142 0.0038674917439594 0.0038589482081747 0.00384020449606357 0.00382887544490747 0.00382198921077438 0.00380823930692377 0.0037865627912412 0.00377298246887428 0.00375110270685645 0.00374586924659174 0.00372178111369166 0.00370661092829695 0.00370038670781129 0.00368731047746467 0.00368087523045377 0.00366383937460849 0.00363654847857363 0.00363084297627212 0.00361813113252281 0.00360579760058647 0.0035909532105026 0.00358766998746832 0.00357031818721492 0.0035611756051091 0.00355087834608631 0.00354593610631849 0.00351760554799907 0.00350567851382165 0.0034988739295174 0.00348424307395268 0.00347397388230114 0.00346491968435145 0.00345833021116475 0.00344086303667431 0.00343177209041206 0.00341989823410125 0.00340198117991937 0.00339556040915089 0.00338046896893879 0.00336423847582481 0.00334350424548223 0.00333980168147601 0.00333169521505371 0.00331468982716457 0.00329967153252233 0.00329388191670527 0.00327382064990869 0.00325927193650867 0.00325347735788806 0.00324256644967052 0.00323912390395885 0.00322173007824945 0.00320574312901342 0.00320285332556424 0.003193146669099 0.00317620371194814 0.00315892507643391 0.00315014658665133 0.00313606509448916 0.00313241271084821 0.00310687452299051 0.00310286505350162 0.00309498496800916 0.00308657967676139 0.00307854266281461 0.00305685044414556 0.00304233139950935 0.0030371791934382 0.00302600966297131 0.00302095775709254 0.00301215728811611 0.00299449073699635 0.00298153401512001 0.00297556912235409 0.00295852274462371 0.00295079690424336 0.00294472644197139 0.00294143526623536 0.00291983445286398 0.00291363860743741 0.00290321811062705 0.00289102446850297 0.00288204699168455 0.00286626875566891 0.00285275955910321 0.00283426647119548 0.00282947824543987 0.00282728384086183 0.00281940666052333 0.00280802106974888 0.0027901804195302 0.00278734292763568 0.00276555409186244 0.00276018476310298 0.00275459920988985 0.00274338901538866 0.00273780399889686 0.00272915882595035 0.00271275819523111 0.00271219345673239 0.00268775271229278 0.00268407539683629 0.00266403980949265 0.00266078158926519 0.00264097448369064 0.00262726278752494 0.00262432771443553 0.00261540878059868 0.0026058916726914 0.00258586927186984 0.002576838078042 0.00256864862056087 0.00256340803834985 0.00255841351497677 0.00253319195988468 0.00252483536140611 0.00251239696462354 0.00249654389966242 0.00248865336233897 0.00248334062735761 0.00247250053580813 0.00245756881936998 0.0024457252405711 0.0024347151284635 0.00242431284036394 0.00241139953160749 0.0023945953237157 0.00238723856518084 0.002370131291118 0.00235756547764999 0.00233967834278312 0.00232931700837774 0.00232208870999791 0.0022985390319504 0.0022820973113302 0.00226980618363083 0.00226375119475897 0.002249585522379 0.00223423580073298 0.00222433631539568 0.00221286052390145 0.00218025156940058 0.00199215700520878 0.0019370165415284 0.00188333222501369 0.00184543786235245 0.00173513947828494 0.00156786340871579 0.00151052726674828 0.00141940572401919 0.00130183963340736 0.00127164623249124 0.00109230085834898 0.000949739965916459 0.000858728089510133 0.000723191074883325 0.000617603245291753 0.000535762659081181 0.000461784981287705 0.000444654202993395 0.000166173083640805 0.000153105894147005 0.000128802184774274 0.000105106335281131 3.82004152283104e-05 2.48964033841145e-05 1.47964290985654e-05
0.0224621050955843 0.0173563354031031 0.0165121834422374 0.0141860303006515 0.0128420007996906 0.0121358494692467 0.0112984310531816 0.0109201858561894 0.00982699837970568 0.0095967410430091 0.00886928832774467 0.00872888824026195 0.00826291257332375 0.00806262996670395 0.0079058652085691 0.00780004892401992 0.00758028717927815 0.00726976370723554 0.00722842454195262 0.0071493351034708 0.00692412958810013 0.00668765626619758 0.00664056191450799 0.00633753161084122 0.00627528437561989 0.00623482594232992 0.00607381058476745 0.00601427752343912 0.00597770263497137 0.00589453910466953 0.00576003994703601 0.00569995220181172 0.0056407398925627 0.00558340144629672 0.00551346987347962 0.00542993618658445 0.00537507460059801 0.00532842672592132 0.0053175027693216 0.00520044198937588 0.00514343710049256 0.00509606522166906 0.00503678365804166 0.0049451918447346 0.00492150856756526 0.00490826317480144 0.00487162627726878 0.00485176907801934 0.00480594679441725 0.00478303606377358 0.00476572588242429 0.00473931810185381 0.00467931390132256 0.00466153636329123 0.00463224952735561 0.00462680446036768 0.00457551880459648 0.00455327050054031 0.00451334900135862 0.00447079963506567 0.00442728160311472 0.00438334755343579 0.00437192051893122 0.00436020787029099 0.00433578733717837 0.00430272363436306 0.00428539936809537 0.00427151281724434 0.00424941934925163 0.00423951186233995 0.0042058549714915 0.00419464349951976 0.00416580972385301 0.0041614108807742 0.00413472931061827 0.00411925628939109 0.00407431106615755 0.00405244066411997 0.00403911432506222 0.00402689260348056 0.00401238083103114 0.00400386000748945 0.00397548667704637 0.00396193415175009 0.00392517889555648 0.00391074965297199 0.00390663768001424 0.00387897074626133 0.00387251335182101 0.00385844949954604 0.00384845028792571 0.00383402821779174 0.00381160092377792 0.00379611264766419 0.00377588647094308 0.00376501762645238 0.00374288108049512 0.00372851600151973 0.00371554044511349 0.00370040385001965 0.00368674362664771 0.003683795214285 0.00366890214836347 0.00366217546069692 0.00364369143056701 0.00363270957974451 0.00361209792162619 0.00359874177132785 0.0035808329671148 0.00356803410820284 0.00355038249248111 0.00354405936721419 0.00352769289101658 0.00351429591416547 0.0035052991055855 0.00349473469388809 0.00346598082954898 0.0034575015018441 0.00345232257965231 0.00344736142377716 0.00343411393164225 0.00342282954381114 0.00340030733442657 0.00338898174119401 0.00338175848584329 0.00336842901045463 0.00336320281275158 0.00335071897120199 0.00334340451107641 0.00332428109895858 0.00331957139750864 0.00330056949516909 0.00327562008087155 0.00326615248064163 0.00325372324233754 0.00324094625112883 0.00323706880582649 0.00321268365538531 0.00320465483471257 0.00319393189826235 0.00318100644393415 0.00317745762342865 0.00315668685167855 0.00315342883862837 0.00313414771950581 0.00312638484956274 0.0031146957017874 0.00310421339835347 0.00308763118606075 0.00308271517828144 0.00307317956479773 0.00304778758541236 0.00304228505100946 0.00302685679277715 0.00301760674835609 0.00301304383446031 0.00300406594519564 0.00299233396971651 0.00297759171973505 0.00297230575482559 0.00296587531671136 0.0029533867136877 0.00294607614000095 0.00294117936183682 0.00293444598162674 0.00293005107013717 0.00290645156058097 0.00289685809614302 0.00289490535564343 0.00287021690170094 0.00286624687231224 0.00284794543276897 0.00283930687572925 0.00282809353517197 0.00282131973935192 0.00281412046170673 0.00280333771713231 0.00280073236938348 0.0027733777231796 0.00276257868196373 0.00275831262970369 0.002746929632442 0.00274384338484095 0.00273330425565424 0.00272933532868228 0.00271337990321518 0.00270222275269598 0.00267842777961095 0.00267357182703856 0.00266323705513905 0.00266062830482595 0.00263911029409622 0.0026342688638053 0.00262128339369029 0.00260843182725343 0.00260092420616789 0.00259209681335522 0.00258241408954872 0.00257580212993273 0.00256358122322278 0.00255919265149563 0.00252912411854025 0.00251889145364093 0.00251325816604398 0.0025045066617371 0.00249103444132668 0.00247598065836098 0.00246085420989646 0.00245261077304061 0.00244606226981481 0.00242742439432133 0.00240187325447422 0.00239938815006108 0.0023883220155591 0.00237161166347256 0.00236620496155772 0.00234640156176703 0.002328321816159 0.00231358766690961 0.00229587912481466 0.00228949300210199 0.00227369573975927 0.0022564675929891 0.00223869480705965 0.00222499144865751 0.00220209356970611 0.00218195055215986 0.00214946774462417 0.00211811535114412 0.00206855673912759 0.00203680272473733 0.00200575340419192 0.00195186043379736 0.00191578610191943 0.00187720523634809 0.00184515880717663 0.00170718303907492 0.00163643749183323 0.00148898685768802 0.00141774598563762 0.00138174555994859 0.00136131028634329 0.00112653720573643 0.00109434280399114 0.000930787634007531 0.000820082796661107 0.000704025587437941 0.000654681038271771 0.000616621176198191 0.000596372649491053 0.000524562591164228 0.000488676867076936 0.000345529287552372 0.000283108856783108
0.0296625163746709 0.0198949356762633 0.0164854506947069 0.0148653552841786 0.013771286339964 0.0117822370506536 0.0111434500930133 0.0105954736703547 0.00971230195514126 0.00943324087826212 0.00898222882506183 0.00846874373898984 0.00807048660193483 0.00776839964206402 0.00768660099009449 0.00741928258721195 0.00731067784555799 0.00704336800600555 0.00686484332057039 0.00675864760469208 0.00659009507782165 0.00638431835262701 0.00631803301113002 0.00621378981002964 0.00611698035857024 0.0060334670322302 0.00597239949481917 0.00593239724796513 0.00575310046510317 0.00566153183995623 0.00561957614321832 0.00553249014776387 0.00549346719706971 0.00542711636468586 0.00537380995186656 0.00531277253028922 0.0052396244629686 0.00519099430486471 0.00508689802208623 0.0050607857646739 0.00503419785812389 0.00495700771766211 0.00490006378312352 0.0048567524127436 0.00483314526224295 0.00479000101120587 0.00475893650487301 0.00472314123273257 0.00469955749538899 0.004685045224605 0.00462019373582385 0.00460531247323688 0.00455091866225565 0.00453174912139496 0.00451017718393734 0.00449461446808124 0.00448858459978375 0.00444811563987477 0.0044189708591865 0.00439045200267042 0.00436382497218913 0.00435242770660996 0.00431357371823276 0.00427792280767713 0.00426288371683036 0.00424505360863681 0.00419487816527877 0.00418913625362723 0.00418268649055243 0.00416933661626516 0.0041258515881348 0.00410180782738906 0.00407740250014274 0.00407107323162818 0.00405823226122192 0.00403890056214982 0.00400605581800812 0.00398560410817165 0.00396904708886057 0.00395748405993825 0.00394680389045247 0.00393681647402205 0.00392209122788404 0.00389853659074496 0.00388567605411498 0.00386948905873043 0.0038513343199207 0.00383845860886099 0.00382417556944269 0.00380781371444947 0.00378996975138864 0.00377257802494974 0.00376222474774306 0.00375220374814417 0.00374576081173871 0.00372803421801026 0.00371261491069335 0.00370798542010834 0.00369888479586842 0.00368558308570044 0.00367058301195724 0.00365260255100304 0.00363925616515415 0.00363739345690105 0.00360285137547312 0.00358530097037678 0.0035647940838517 0.00355053409039761 0.00354033641970142 0.00353541698997082 0.00352214898139346 0.00350820326336575 0.00349297468303407 0.00347412738736896 0.00346912376470461 0.00344742976622365 0.00342770684818476 0.00340772924868467 0.00339878171849948 0.00339305770723667 0.00338496726051184 0.00337372728247119 0.00337255992630257 0.00335537543621118 0.00334687898604497 0.00333196728139642 0.00332288290849003 0.0033141299025254 0.00330599055526941 0.00330177523087854 0.00328868306140678 0.00327839086925158 0.00326784530492807 0.00325928790699004 0.00324803867560299 0.00323954858356343 0.00321853071225842 0.00320692229393112 0.00319809476381987 0.00318023068692221 0.00317362932716754 0.00316820632703855 0.00316426209618686 0.00316152689730544 0.00314851285135162 0.00312247494035517 0.00311662765866028 0.00310483620673206 0.00309955283290978 0.00307793890677578 0.00306800219189533 0.00305737150889863 0.003052967982238 0.00304461089184816 0.0030361944917929 0.0030157791185318 0.00300928322484994 0.00300207614334089 0.00299455675456274 0.00298916659814694 0.00296658472650165 0.00295919269305998 0.00295347933896438 0.00293675350600534 0.00292987600283491 0.00291585436300905 0.0029118617748666 0.00290111909467695 0.00288899958680276 0.00288290108780749 0.00286006579248704 0.00285164823161693 0.00283969343732648 0.00283422686422721 0.00282544988312229 0.00281489312555452 0.00280988019668415 0.00279071680364493 0.00278242329026274 0.00277460588479684 0.00276373553695855 0.00275231174247711 0.00274626600122531 0.00273734453320049 0.00273316352954968 0.00271772792968452 0.002712217702361 0.00269780717196632 0.00268507590276856 0.00267020258287166 0.00266911491194022 0.0026550558449669 0.00263933260829659 0.00263176840574651 0.00260846207899521 0.00260615051928307 0.00259769342894909 0.0025906257279847 0.00257963063521196 0.00256371116583747 0.00255634975840381 0.00255445054335959 0.00253596307998249 0.00252890235381185 0.00251202162945103 0.00249976397385566 0.00249844440475044 0.00248361228850911 0.00247855050439811 0.00245614162153818 0.0024481315126522 0.00244320346207077 0.00242769901654626 0.00242452382653509 0.00241843181581966 0.00241063794079609 0.00239841104246248 0.00238295487419656 0.00236516181359347 0.0023507319178987 0.00233885323073762 0.00233425302543686 0.00232250703695545 0.0022966981867529 0.00228055085075407 0.0022755802669732 0.00227354509911796 0.00225255720082954 0.00224154312994991 0.00222220891018782 0.00221769438814497 0.00218558264757746 0.00215949064528153 0.00214589167110007 0.00210457147302066 0.00208982859496688 0.00198478468478893 0.00185928105915439 0.00161554354838525 0.00153181983735592 0.00148479513399717 0.00136281591557235 0.00114587429240678 0.000978870977346166 0.000888581431730368 0.000731591986163349 0.000671057379664286 0.000558250203543413 0.000433234227315689 0.00033109742782261 0.000157330708353037 0.000141813456859015 4.39263249308466e-05 4.21768262266544e-05
0.025909020879035 0.0175958259235459 0.0163164831683421 0.0140637306059522 0.011913208980629 0.0112866951481892 0.0107456894875412 0.00972351907863465 0.00925303136872278 0.00902501580709932 0.00874544226373339 0.00855875672818512 0.00828310782891832 0.00818359180642484 0.00766486130521295 0.00756652151524551 0.00744154896944063 0.00727258670904753 0.00702814884671493 0.00686271396098487 0.00673367553042206 0.00667407449742295 0.00647053286216079 0.00637110291790731 0.00626995024461389 0.00612399834247 0.00599516826075369 0.00594731667325795 0.00585717676060124 0.00579551614862965 0.00570016184299272 0.00563998160818459 0.00555346045472562 0.0055076026176836 0.0054452990438766 0.00536679420492752 0.00532314024599744 0.00529445818710242 0.00524037755401579 0.0051769945870875 0.00510558249212125 0.005044144180734 0.00498347154759654 0.00494432436024879 0.00491675623519264 0.00488288690418288 0.00486491799217692 0.00480551602201411 0.00476579301359579 0.00472719046417255 0.00465451978378112 0.00461505405854685 0.00459986140375803 0.00459435166038672 0.00456185271238075 0.00452015065569739 0.00450363009877235 0.00445682246161256 0.00445139706699 0.00441001147736938 0.0043941683207062 0.00436841801004087 0.00434046084281235 0.00430992119193275 0.00428176243182464 0.00427586042720365 0.00426174509438569 0.00424233554513554 0.00421501678517796 0.00420786952143517 0.00418815648230317 0.00414995015479634 0.00413480449971043 0.00412129580121639 0.00411170584685399 0.00407788614590597 0.00406302141482008 0.00403241294676331 0.00402529452939688 0.00401076757848974 0.00399711726203088 0.00396920110805611 0.00395552116751111 0.00393316728331454 0.00391459706543224 0.00390286594349509 0.00388441317969792 0.00387732195604317 0.00387304996187825 0.00383578218014468 0.00383103055230491 0.00381836446129649 0.00380589016625347 0.00379223057524921 0.00377531176799348 0.00374533176208504 0.0037347066773047 0.00373257653068494 0.00371860456445927 0.00370953694616913 0.00369171403228359 0.00368778691206422 0.00367375079524566 0.0036544122389148 0.00363471506717608 0.00363130176335088 0.00362287100512654 0.00361706291872819 0.00360267678222239 0.00357130366612913 0.00355972231625711 0.00353879499679529 0.00353712237963333 0.00353170737025706 0.00351398683215291 0.00349912749290874 0.00349651865977207 0.0034824824241883 0.00347110105759587 0.00345846674541256 0.00344791924562945 0.00343111748979397 0.0034252525387257 0.00341367042710678 0.0033980643278619 0.00339072959160579 0.00337162311700013 0.00336861430688861 0.00335612984443633 0.00334735073396529 0.00333011073785026 0.00332625137451482 0.00329977381002551 0.00329182181525946 0.00328198685573915 0.00326782854113961 0.00325631212410439 0.00324369932138184 0.00323745224278762 0.00322572116686413 0.00322206377354362 0.00321922057740174 0.00319669138873738 0.00317996721704266 0.00316436750858679 0.00315432943872004 0.00315053219680105 0.00313452173188321 0.00312951295893082 0.00312114436410217 0.00311814078103613 0.0030876173040637 0.00308110763655198 0.00307765363611835 0.00306899910189084 0.00305720437119372 0.00304465496130138 0.00304015162033636 0.00302554601444677 0.00300985114970812 0.00300439233750739 0.00299328527631196 0.0029805587460455 0.00297627841232569 0.00296505551466848 0.00295053212941562 0.00294625034586304 0.00292982799946151 0.00292699960906247 0.00291121377451139 0.00290328908489744 0.00289025415257956 0.0028842952634268 0.00288379256627123 0.00286445277720381 0.00285188522948491 0.00284562870852003 0.0028403976922773 0.00282033233410926 0.002802567546103 0.00278816448625473 0.00277388026884179 0.00277311457189837 0.00276200670437294 0.00275353368127992 0.00274409257970297 0.00273351794688191 0.00272919148556142 0.00271003885622904 0.00270842479551255 0.00269317860259467 0.0026865132035357 0.00268050459251735 0.00266979796814625 0.00266283670321035 0.00264737206772635 0.00264585297424726 0.00264281198852963 0.00262591080191635 0.00262266084166364 0.00259453676063361 0.00258729396007915 0.0025809740248779 0.00257496175310132 0.00256610220986998 0.00252457639248818 0.00251209081585592 0.00251080662187851 0.002492102015215 0.00248874714000899 0.00248031341789483 0.00247081933782659 0.00246368446549006 0.00245116210810532 0.00243585978121607 0.00242540750133713 0.00242207287158918 0.0024043514479932 0.00239447913718228 0.00238018836475036 0.00236572157575626 0.00235441407377907 0.00235142690582959 0.00232692734981502 0.00231477744658316 0.00231032690987479 0.00230569752158562 0.00229264822248695 0.00226475503046257 0.00224374051769511 0.00221741143610566 0.00221465748462303 0.00217891383164653 0.00217117418947616 0.00210482282935788 0.00201861995111687 0.00199961243879212 0.00196459127546749 0.00165980276147999 0.00154731581697829 0.00148008078825256 0.00144798317093425 0.001366908215633 0.000932824819942844 0.000883421674225902 0.000609217381488521 0.000530710196930334 0.00050057516013893 0.000487121899795927 0.000456410103932685 0.000262796780008837 0.000193767664242619 0.000134943647267643 9.53311388592475e-05
0.0216789608093142 0.0188475062925439 0.0170063825546415 0.0141406286853662 0.0134745552190794 0.012328406629442 0.0111812291114401 0.0107265231909062 0.0101527799800443 0.00980921696179102 0.00925597748893399 0.00886653743582079 0.00861296441392269 0.00820131292216194 0.00776402963615577 0.0076732379480084 0.00745444794497034 0.00733446866522761 0.00710444813312478 0.00694431291510653 0.00674739826387991 0.00668440015482194 0.00659740538147596 0.00655698183546701 0.00635229655910273 0.00630315687753697 0.0061770802618536 0.00602122349172422 0.00595353199749475 0.00587315070160162 0.00577258240290866 0.00569607216451115 0.00567404850611864 0.0055958105192003 0.00548589049917814 0.00547430421867078 0.00536309887962236 0.00533022831202297 0.005255766524884 0.0051933594429152 0.00513716852878216 0.00507040455202456 0.00504577197980092 0.00500281777613339 0.00494513599704801 0.00486812175595511 0.00484444460970792 0.00480715108443413 0.00477917644716522 0.00474940178964287 0.00472599634672622 0.00464542427513255 0.00463558239608979 0.00459272962528978 0.00457825871248469 0.00453055205211138 0.00449276763257266 0.00447972397211753 0.00446743768491212 0.00445031802021418 0.00441321252345599 0.00439236631791516 0.00435416482149832 0.00433668512521252 0.0042938031397925 0.00427972067078552 0.00426421057966424 0.0042451200878549 0.00420851692335268 0.00420041669716035 0.00415421495301397 0.00413878333641653 0.00411879682223963 0.00410758734455571 0.00409013293720953 0.0040742311358522 0.00405389736380394 0.00402904824205633 0.00401795596301528 0.00400446786355583 0.00397777939215789 0.0039669556801865 0.00393500814305645 0.00391398452595258 0.00390302640777224 0.00388562589595127 0.00387917827515541 0.00385535129299673 0.00384862971188492 0.00384153916355255 0.00381891905225379 0.00380702314841979 0.00378519598456229 0.00376706908616378 0.00375884565186974 0.00374724572664154 0.00372688890542783 0.00372103415351432 0.00371133083265802 0.00370461255390504 0.0036915758261076 0.00367542913997147 0.0036690029181984 0.00365562115884456 0.00364247442518006 0.0036325700754963 0.00362852993192678 0.00360192376323374 0.00359790994035942 0.00358566667423235 0.00356662652999008 0.00354422575251541 0.00353349406019329 0.00352375947675779 0.00351489208334757 0.00350071362585645 0.00348563842809105 0.00347307158343608 0.00346587603591933 0.00345379167740887 0.00344290940891877 0.00341809982239836 0.00341343492980735 0.00339947143677519 0.00339365358422844 0.00336889594244493 0.00335200748344882 0.00334776302215979 0.00333744930305882 0.00332509125787954 0.00331595691644675 0.00330357806919921 0.0032852058697756 0.00328037190226339 0.0032784710945576 0.00324789184195495 0.0032393654027549 0.00323086907818703 0.00322544513817276 0.00320482199215356 0.00319805488623654 0.00318836159618358 0.00318135767713351 0.00317732608544187 0.00316252267959495 0.0031511211720661 0.00314714854923167 0.00311999960033677 0.00311581547274521 0.00310186882878236 0.0030882095285243 0.00308510244848535 0.00307879135984814 0.00307535262321584 0.00304729066503308 0.00304341225004923 0.00302453933758582 0.00301750707170597 0.00301187880122947 0.00300311227113853 0.00298483583241816 0.00297374371636332 0.00295850839275355 0.00295325388606371 0.00294200324813296 0.0029314752908975 0.0029226541613428 0.00291412761648276 0.00291251356835256 0.00289766902880088 0.00288513317746303 0.00288257684083509 0.00286140253919424 0.0028544423498044 0.00284810950061437 0.00283369709207411 0.00283126688092774 0.00281240627677548 0.0027935016761002 0.00278677474750466 0.00277599111042176 0.00277374243755983 0.00275310228816089 0.00274795372278136 0.00274382751626811 0.00273390195530272 0.00273013060563888 0.00270667091566503 0.00269855332720137 0.00268628717490559 0.00268090213409825 0.00266757040118881 0.00265107447806856 0.00264728888436809 0.0026439716486447 0.00262768026236517 0.00261241342968147 0.00260836180962797 0.00259591182560563 0.00258612685779024 0.00257051854057615 0.00255691163168575 0.00254917699059571 0.00253821419415332 0.00252646226267301 0.00252199006139414 0.00250500063765824 0.0024960476487184 0.00248661994346383 0.00247202855350893 0.00246930704950942 0.00245108732772499 0.00244775748321979 0.00242701297697007 0.00241761551668529 0.0024039037573834 0.0023930449794641 0.00238247221644861 0.00235647379595118 0.00235426303397791 0.00233720865469515 0.00232931016328717 0.00232363857139525 0.00230411916897357 0.0022893452011674 0.00228289365826094 0.00226081259252284 0.00224328059243787 0.00222563927706222 0.00221920471426065 0.00219195114747813 0.00217429399012522 0.00210431370042692 0.0020984655669514 0.00202186135027541 0.00191476280101112 0.00190780260235878 0.00182638940356438 0.00152636692670259 0.00143212306656722 0.00121706418030053 0.000959273219034486 0.000825976192544914 0.000533286821155914 0.000461265201651461 0.000446881557743567 0.000329698381191722 0.00023742315735685 0.000146324039571907 0.000120055187347788 8.78550215664457e-05 5.47235424075928e-05 4.31332594534555e-05 2.67947670886499e-05
0.0342361457155603 0.0260237738215928 0.0230496396205515 0.0167586928937097 0.0150061466230875 0.0121670890479345 0.0106576255378546 0.00999833046562159 0.0094272328068353 0.00924193972586729 0.00875527576677648 0.00871401773489353 0.00823347969778718 0.00803587671600229 0.00786136013234563 0.0075957492871363 0.00726285095437884 0.00718194675340142 0.00696575126911539 0.00671330517788461 0.00668835104703217 0.00657810834579669 0.0063645930788499 0.00624118643467252 0.00621959602143133 0.00609904041570391 0.0059605500556283 0.00587949948337321 0.00579752838123179 0.00572985256253115 0.00568654146389313 0.00551968793374335 0.00550312862236706 0.00542850713985048 0.00538892669433748 0.00531649321591244 0.0052223117250504 0.00515155662081564 0.00506216928277324 0.00501314599087785 0.00495911339269486 0.00494056325421596 0.00489506453654605 0.00486025939951069 0.0047963770280964 0.00476216662792496 0.00471775086153932 0.00468458894479353 0.00466633283538952 0.00460163519329585 0.00456792806961495 0.00454104914099306 0.00449805109477831 0.00447888409207738 0.00444720174025991 0.00442493808859571 0.00441312772809298 0.00435731466049732 0.00434447915801849 0.00432702662286264 0.00431131725257621 0.00426866718836588 0.00423698915446068 0.00422167424285134 0.00419047181671338 0.00417201718135713 0.00414823901998424 0.0041224434048328 0.00408623979355524 0.00408265178530281 0.00405884587280701 0.00405284082371879 0.00403076557636641 0.00401181643243123 0.00399777780264163 0.00398552202089007 0.00395864701697525 0.0039451176165832 0.00391594328007379 0.00390777725850494 0.00389121056715388 0.0038564908505329 0.0038410218861752 0.00382716773581507 0.00381410446253859 0.00378968665269741 0.0037749338833426 0.00376696374975048 0.00375289282517391 0.00373937437971036 0.00373339977479826 0.00370664220602306 0.00370432902143547 0.00368056668878349 0.00367124437139253 0.00365452695625795 0.00363476905800076 0.00362708532455819 0.00361431321761045 0.00359506425761486 0.00357383322767452 0.00355800369147583 0.00354975959160988 0.00353993728643045 0.00352772836086182 0.00352339486032529 0.00349251560295526 0.00348597209684528 0.00347139352841962 0.00345641159667879 0.00344868334641376 0.00343100179999618 0.00342835830202706 0.00342179600191569 0.00340339030064539 0.00339405389328103 0.00337408038780816 0.00337179741590361 0.00335953155557307 0.00334062934612175 0.0033271962263296 0.00332120909704347 0.0032996510439181 0.00328924482544697 0.00327492273424057 0.00326059154383487 0.00325099221900978 0.00324753836893211 0.00324154621276273 0.00323474446650799 0.00321813006908585 0.00321058278091598 0.00318463016037119 0.00317265042026666 0.0031607766836228 0.00315801319328617 0.00314114972071553 0.00312769519820766 0.00312541993307732 0.00311419181067735 0.00310437476587441 0.0030947495882367 0.0030838564718451 0.00306078154359957 0.00305396908720854 0.00304741589509949 0.00302642104758726 0.00302461783947266 0.00301422736783049 0.00301321284812624 0.00299901290893205 0.00299511862292398 0.0029716635446106 0.002957839467089 0.00294382408023555 0.00294002219354832 0.00292957251394124 0.00292228268513133 0.00291225827361731 0.0028948776251771 0.00289067347308939 0.00288044484979637 0.0028717361349662 0.00285807848620198 0.0028532861343248 0.00283991975194063 0.00282919619761245 0.00282126649968637 0.00280619493823518 0.00278504702376655 0.00278303849948855 0.00276878852101374 0.00275983725343785 0.00275769073369598 0.00273579993184556 0.00273031511129567 0.00272682974918366 0.00272111400763041 0.00270838404542321 0.00270241744564734 0.00269722493033233 0.00267265294873562 0.00265456549226239 0.00264426176503078 0.00264007366044604 0.00263361618134325 0.00261925489475779 0.00261420834412983 0.00259856431374478 0.00258922126807807 0.00257541323360246 0.00256434130546473 0.00255679793085542 0.00255428342444389 0.00254294092572634 0.00253302340865153 0.00252044182786707 0.0025059275021592 0.00250212459024945 0.00249727057114403 0.00248498439074336 0.002478530758675 0.00245153769393927 0.00244770771903992 0.00243485372659286 0.00242287486168386 0.00240921912247116 0.00240574622975259 0.00238296378312628 0.00237379043210963 0.00236625567295147 0.0023564344993566 0.00234770065898718 0.00233626083201616 0.00232677310818401 0.0023193092910574 0.00230785034322166 0.00227635567628444 0.00227303830341034 0.00226931913060855 0.00225036568754956 0.00224546094116024 0.00221962525968376 0.00219811719901713 0.0021850515519717 0.00217512579232766 0.00215240819574711 0.0020855498048814 0.00206700869768426 0.00202814029199337 0.00197965830912351 0.00196189159117148 0.0018850670444478 0.00183009330263995 0.00180897055652669 0.00175911909204043 0.00162332931903136 0.00151681473094828 0.00136517771623786 0.00110946042963149 0.00107533596937903 0.000696765730003497 0.00059261616403583 0.000563168722665621 0.000557278306916217 0.000500237663556338 0.000449861624089292 0.000440107120131657 0.000217937543780014 0.000192033887870338 0.000140811686678164 0.000101752678579278 6.71554729690165e-05 3.50719583458077e-05
0.0212379040528946 0.0165403469039643 0.0144552416472748 0.0137409693547683 0.0127631020545264 0.0110793578670054 0.0109792835918996 0.0106183986419028 0.00985421864140379 0.00914249749890037 0.00890346432609625 0.00848926970538083 0.00842191549264139 0.00818700527746387 0.0076956375964169 0.00758803950762795 0.00730744411944188 0.00705671217663158 0.00691707409269259 0.00686495606411183 0.00673518619289119 0.0066263482481572 0.00648857898307577 0.00631236953438373 0.00617043820987166 0.00609497432687161 0.0060232644770635 0.00596610118082422 0.00586454740150687 0.00573128511528112 0.00561544073542076 0.00556351695878769 0.0055509680773588 0.00554583228372238 0.00545319641236416 0.00542949307076835 0.00537391051963087 0.00529567559179272 0.00525982524325204 0.00517699459348247 0.00513934915201282 0.00503727472393482 0.00499280512089629 0.0049561838404286 0.00492441118506011 0.00490510894714586 0.00485768527435455 0.00481931888353684 0.00479522946238973 0.0047413820953511 0.00473321631436197 0.00470145828228742 0.00465862671501853 0.00464486181690946 0.00458927605327617 0.00457368818759279 0.00456725419210207 0.00453295541483297 0.00451624908852531 0.00448865613764137 0.00442902174743423 0.00440010697431874 0.00436556051982603 0.00435726122168668 0.00430262891327272 0.00428919286359238 0.00426921329011857 0.00426309127604919 0.00423944460616295 0.00422762757677662 0.00417817807809561 0.00416143866921959 0.00415712118040603 0.00413649894233331 0.00411452054068908 0.00409579472288232 0.00407393876666809 0.00406254090869509 0.0040535471881861 0.00404326429700203 0.00402254238002956 0.00400509985754905 0.00398354651499815 0.0039626797158255 0.00395612811703207 0.00395219619051047 0.00394016863158807 0.00391889139357999 0.00390752641124331 0.00388638659608349 0.00386460274458482 0.00384632107413401 0.00381980848521524 0.00380739289212017 0.00378970143941287 0.0037840819930326 0.00377726035581137 0.00376917537487987 0.00375231363935194 0.00373510882424858 0.00371605610352302 0.00370842535572726 0.00369823541583587 0.00367984976319556 0.00367544610221453 0.0036582159039794 0.00363713916885092 0.00363025951421928 0.00360779508702543 0.00359687602579025 0.00359084042950909 0.00357557930585793 0.00356647481601101 0.00355023486298684 0.00353619618129266 0.0035277448510173 0.00350394224341909 0.00349622148731442 0.00348633972371475 0.00348391030460044 0.00346138571524439 0.003450456800322 0.00344480615243144 0.00343906076193292 0.0034253569500937 0.00341327353010694 0.0033884788059122 0.00337205209884112 0.00336750344245051 0.00335456714013416 0.00334640837995639 0.00333830447547185 0.00331845480957288 0.00331206436062585 0.00330533441215124 0.00328963610370721 0.00328443469726659 0.0032650584005488 0.00325747142207647 0.00324294754428384 0.00323094050657217 0.00321125924354893 0.00320577280852014 0.0031910443720645 0.00318832001769507 0.00317804471167985 0.00316077733611062 0.00314563332199516 0.00313395416253873 0.0031277340097218 0.00310458589070413 0.00309929455814358 0.00309019097722032 0.00307794832448171 0.00306646205083721 0.00304921982661687 0.00304067388516696 0.0030358460406703 0.00302039262251708 0.00301911630058929 0.00300706098647151 0.00298925451582028 0.00298142257065481 0.00297727183660173 0.00296193064504892 0.00295672598325431 0.0029451703980247 0.00293703167128747 0.00293121670210842 0.00291658407180409 0.00290843823849751 0.00290153047838338 0.0028944603633037 0.002882833936384 0.00286535930142703 0.00285761250022209 0.00285423404937744 0.0028373695072812 0.00282377875283602 0.00281914349244179 0.00280451923911186 0.00280235553202626 0.00279321111446658 0.00277627305602827 0.0027720021911282 0.00276516715904101 0.00275934742777309 0.00275206965403278 0.00273549348956665 0.00271763864110822 0.00271310896515925 0.00270101037349746 0.00268467245574957 0.00268012909856057 0.00267406022940799 0.00266828985116579 0.00265553807066612 0.00263032977815714 0.00262446030114416 0.00262255720422496 0.00261199183076646 0.00259907090447298 0.00258104975075471 0.00257263383853069 0.00256180343531312 0.00254593259481674 0.00254154816372453 0.00253338504375666 0.00252899237416069 0.00251330139786779 0.00250537784950397 0.00249347904740694 0.00247757715690433 0.00247542818877632 0.00245954043555059 0.0024311469743389 0.0024158473271702 0.0024132962923901 0.00240009420851592 0.00239807832964864 0.00238278402370417 0.00237487756946933 0.00236206515427541 0.00236104598883092 0.00234151094993783 0.00233982838776001 0.00230554989767644 0.0022992137804744 0.00227752896808259 0.00226166518294277 0.00224172614901634 0.00223391647848747 0.00221608690204795 0.0022039433826475 0.00218156743628157 0.00211183703380533 0.00193929858115518 0.00192296380298199 0.00190372668126442 0.00184451779671665 0.00174304970635311 0.00167839821566581 0.00134133977673785 0.00118837964867685 0.00116438287965426 0.000892176788292721 0.00070476568836157 0.000607243767790639 0.000545541370875921 0.000365257728420653 0.000344742112725931 0.000147227711005783 0.000117420649961755 3.74296418345516e-05
0.0269055452481021 0.0191475311523573 0.0170132363892436 0.0153296527451937 0.0143195433807829 0.0121950751432254 0.0111213472154503 0.0101469559898978 0.0100493851762467 0.00967195042112165 0.00905788970933699 0.00893657318251144 0.00873829298062011 0.00856783939542466 0.00845015493138314 0.00806724608925906 0.00788899195653428 0.00768449238115501 0.00757213267478857 0.00736976506997095 0.00701530806536609 0.00696193163599397 0.00677284870996921 0.00666069444335143 0.00658015072217762 0.00635509256366414 0.00623132083435506 0.00614683145669172 0.00605332158879791 0.00594228890724896 0.00586599714816685 0.00572751639043933 0.00569915518863006 0.00561072533739269 0.00555651666592631 0.00546977719741266 0.00540602171100397 0.00534441909038873 0.00530221890475264 0.00525749332712884 0.00519920672180002 0.0051539806678559 0.00511814420247055 0.00505596436623322 0.00501110738975511 0.00497968571886538 0.00491858093191807 0.00480793569311249 0.00478346606781107 0.00474693802662726 0.00471737458380735 0.00469341101775626 0.00464445106427017 0.00461711414917151 0.00457926227481814 0.00454885052252773 0.0045072443464728 0.00447364066601888 0.00442077688965594 0.00440204114771648 0.00437367324656227 0.00435377539609265 0.00430058188517195 0.00429049178756941 0.00427207967873133 0.00425915672673852 0.00422112226051756 0.00418876075130708 0.00417576331203168 0.00416118426103764 0.0041284444464015 0.00411937709015545 0.00410081712286634 0.00409028837181503 0.00408041406608196 0.00406944339929694 0.00405618173875926 0.0040077998906229 0.00399233554234624 0.00398438107437264 0.00396990576804866 0.00395909626703838 0.00392779105543155 0.00390707915518732 0.00387372697579779 0.00386676178837011 0.00385002217828707 0.00383027813888566 0.00382324769855719 0.00380169443534237 0.00379170021133873 0.00376438965739354 0.00375100544776971 0.0037322077367758 0.00372684373386037 0.00371519900643054 0.00368832704329588 0.00367638032260192 0.00366822554378706 0.00365545263114128 0.00364603518360362 0.00363334785875225 0.00361699324937912 0.0036122827487601 0.00359110918998951 0.00357163074756654 0.00355174826289909 0.00354268773810324 0.00352331852862556 0.00350492613524929 0.00350044987847147 0.00349145896313855 0.00348113805250449 0.00345427020377889 0.00344516963723919 0.00343906394682651 0.00342002880040902 0.0034162339662189 0.00339567217248422 0.00337851674147052 0.00336704011000857 0.00335924982962584 0.003351240803462 0.00333277551436967 0.00331816279136603 0.00331156796535362 0.00328854473281767 0.00328718427958529 0.00326536811316024 0.0032509026564045 0.00323978218809003 0.00322571327221926 0.00321704425106928 0.00320581259720819 0.0031990240135112 0.00318412691169598 0.00318042580395108 0.00317526859311827 0.00316370259313801 0.00315389423693862 0.0031323181786943 0.00312563771243665 0.00312236807942526 0.00310089343749477 0.00309380464002553 0.00308080600238865 0.00305894208748064 0.00305726306150184 0.00304265113524078 0.0030281060985316 0.00301480262515304 0.00301168501609537 0.00300461196404748 0.00299914236929029 0.00298360287290722 0.00297632388878612 0.00296696790413389 0.00295440888930137 0.00294382050747337 0.00293624032472373 0.00292068257658001 0.00291274856241466 0.00289902740186296 0.00288732553921598 0.00287706092028009 0.00286853526479378 0.00285831988705829 0.00284833760329874 0.00284558991553487 0.00283050897965169 0.00282765048119992 0.00281772725724043 0.00280954798282852 0.00279315334326253 0.00278533103402037 0.00277261687764916 0.00276453426333845 0.00274875039132975 0.00274349127745522 0.00273313215129248 0.0027223584161718 0.00271746734916994 0.00269561683931899 0.00268256960192648 0.00267245442990148 0.00266321977867538 0.00265494451338337 0.00264437746549179 0.00263489307637584 0.00261660145298722 0.00261068896713329 0.00260257149857791 0.00259187364303136 0.00258239442402514 0.00256360476388645 0.00255443380565194 0.00254483846382457 0.00253217497743223 0.00251974734461282 0.00251369362156327 0.00250599599625531 0.00249680528245048 0.00247729128568406 0.00247199066870091 0.00246949386202748 0.00246001957864964 0.00244516383657688 0.00243240869804517 0.00241667254795746 0.00240406234004272 0.00239696269538012 0.00239381739731948 0.00238413694316402 0.0023577376064424 0.00235084453171435 0.00233598457043175 0.00233256501419055 0.00232720715154435 0.00230527419311181 0.00229575752696731 0.00227804245621642 0.00226922947973274 0.00225872461817497 0.00223860085487853 0.00221083177021747 0.00220185037536465 0.00218728636401633 0.00216998811825266 0.00212487874819081 0.00209575734277647 0.0020679317215364 0.00200408462966789 0.00187248969756227 0.00185040294555954 0.00173342875498606 0.00165217121293724 0.00161896123707926 0.00152526338190745 0.00146704349723579 0.00139103224170177 0.000787118484961901 0.000720798027267906 0.000683297700649621 0.000669342419938957 0.000631521573981067 0.00052214094530994 0.000373297095743257 0.000179515063174161 0.000162557695588818 0.00014925416602048 0.000117620000742912 6.12454655051166e-05 4.97025008277856e-05 4.46770705449615e-05
0.0300026625739881 0.0183517151718587 0.0138225275281204 0.0137256849679021 0.0123425710371468 0.0117297346960419 0.0106678905889361 0.0101100461109028 0.0100063257335929 0.0097107668600546 0.00919556811666561 0.00897175857489855 0.00857667433865067 0.00833911584418759 0.00818910569233261 0.00811270572332701 0.00782425644371961 0.00765374849174701 0.0075502834041776 0.00745476498375002 0.00720803112453643 0.00703798921704609 0.0067561221233094 0.00672693309995164 0.00664125597942062 0.00652984272548014 0.00643101945352173 0.00617363292993191 0.006118962518231 0.00602816165105176 0.00595252376786404 0.00588834817277367 0.0058497698948995 0.00570857733125756 0.00564365109550994 0.00560738565605755 0.00543368832318241 0.00536844203764909 0.00532100067388789 0.00524246711394161 0.00520946849156217 0.00512334911119271 0.00510079790962159 0.00501225075867269 0.00498995107125086 0.00497387879334624 0.00490645883358572 0.00486954312669959 0.00481206633007027 0.00479070984984767 0.00470282598713827 0.00467585668033299 0.00463334904738803 0.00462638566137265 0.00457270638025805 0.00455289598568799 0.00453301113671395 0.00451709021967165 0.00446988183543147 0.0044515332081879 0.00439738114734306 0.00436506594448413 0.00434228523442389 0.00433059967979276 0.00430467097741497 0.00428541086400708 0.00424262981346008 0.00423622177879155 0.00422614521805413 0.00420296458270703 0.00419070809881594 0.00416774495461227 0.0041408815560765 0.00411981266516819 0.00411666053820884 0.00409729577758542 0.00407552380090247 0.00405595173153936 0.00404556312384608 0.00401346916114988 0.00400765916864121 0.00399781179814026 0.00398158383452262 0.00392303759443532 0.00390692210707875 0.00389574158451058 0.00388509230084221 0.00387614148103669 0.00384981430759871 0.00384146435714856 0.00383367060460829 0.00382742597983198 0.00381680473414625 0.00379488501404289 0.00377602836933544 0.00375196990132954 0.00373378293967508 0.00372720193525006 0.00371742218955608 0.00370352265846013 0.00368559659848356 0.00367005167277365 0.00366200068106288 0.00364593456891065 0.00363649627039105 0.00362270171922254 0.00359552673304888 0.00359196023141559 0.00358135482998211 0.00355416609759527 0.00354066604490133 0.00353337251132639 0.00351424982511596 0.003502718266281 0.0034961948215673 0.00347818987379014 0.00346046494946226 0.00344394640578126 0.00343619793895983 0.00343234273021357 0.00342481577373043 0.00340051619454519 0.00339212116246127 0.00338399365392562 0.00337553240927252 0.0033566663510383 0.00334955319956612 0.00332844027694881 0.00331856980793318 0.00331284135768682 0.00328916674309106 0.00328472362026554 0.00326927881524157 0.00325124259349665 0.00324223276490639 0.00323431890565925 0.00322899185542684 0.00320939495235983 0.00320445818191867 0.00319468933664092 0.00318073192123305 0.00315739725420917 0.00315125812241399 0.00314276270089188 0.00313841546571162 0.00313524210623613 0.00311796531877634 0.00310926464187935 0.00309614282735607 0.0030848910777185 0.00306970298951106 0.00305543459044731 0.00304612660952091 0.00303472149563932 0.00302597648071269 0.00302011111093284 0.00299781506060711 0.00299272924246903 0.00298183810676232 0.00297690575519536 0.00294966726288471 0.0029445647743393 0.0029374882185085 0.00292698522311973 0.00292293813363582 0.00291285489770068 0.00290102943978556 0.00288443051377365 0.00287950717514352 0.00287342699027802 0.00285541135860029 0.00284967261236431 0.00283987535468127 0.00282114997121372 0.00281732600111104 0.00280164902375997 0.00279558416757003 0.00278928049062716 0.00277725110300454 0.00277055618011691 0.00276687690575463 0.00274932334292792 0.00274755338434813 0.0027265855629346 0.00271753260342292 0.00270218624928163 0.00269182837339841 0.00268456222410694 0.00268017687720848 0.00267250171154927 0.00266342321796479 0.00264814113506026 0.00263548815962315 0.00263255001196837 0.0026193503579358 0.00260705848985926 0.00260178492202905 0.00258419731312262 0.00258142700491766 0.0025796039443919 0.0025658229306198 0.00255058163979734 0.00253873753971887 0.00253042505208101 0.00252860173420506 0.00251047832344223 0.00249837777249386 0.0024890493558768 0.00247839775784227 0.00247077371874982 0.00246009238042765 0.00244624689276095 0.00243536527459609 0.00241938156255763 0.00240287612859792 0.00239704601980531 0.00239270285344382 0.00237440251625756 0.00233938389945573 0.00232473413038448 0.00231889772993034 0.00230450137126077 0.00229223635423009 0.00227992346948636 0.002251685879452 0.00223804143893642 0.00221862267201028 0.0022076035764512 0.00218589897496156 0.0019182731765208 0.00190892296011078 0.00178515041391731 0.00174655156630402 0.00167526767090188 0.00162618957327607 0.00159901619622662 0.00152255504392851 0.00127924747872264 0.00103472646874007 0.000962047888461126 0.000727166952582102 0.000603518869394607 0.000562005279758622 0.000504947105795581 0.000469797343563937 0.000266208152537893 0.000231334472215429 0.000177894560959581 0.000146005990535686 0.000111558891418518 6.63984144308831e-05 4.71480883407804e-05 2.46098659753814e-05 2.3962638787656e-05
0.0397745794399176 0.0246275108951253 0.0188362830410172 0.0180193159153899 0.0151232060182663 0.0144187836874987 0.0137451527878084 0.0116821035278294 0.0110993865297538 0.0101895377863929 0.0092985218229037 0.00852306518784944 0.008430079998462 0.00822131356416375 0.00810358017339177 0.00773142295750611 0.00755681368278223 0.00726642549411276 0.00699927153920711 0.00672729443568786 0.00664060078961415 0.00659416410329218 0.0064978400757111 0.00630838317365052 0.00624077475144428 0.00607144681664567 0.00594766712009412 0.00583623445982976 0.00579999337087454 0.00562878644017702 0.00555225725552895 0.00547661659694737 0.00538136612372418 0.0053567381345496 0.00525283551540254 0.00519586693350186 0.00517085586927328 0.0051498944770122 0.00508203887934535 0.00505331983580849 0.00497282441719224 0.00491141321818694 0.00484185484866015 0.00481328106561714 0.00476249561845724 0.00473696015097771 0.0047093035714484 0.0046754855719469 0.00462775571641181 0.00459492196670784 0.00456826752218822 0.00451670872571493 0.00448485110662315 0.0044609931714939 0.00443457103845883 0.00439432685352568 0.0043688308398525 0.00433607896851171 0.0043171529805859 0.00430419981865347 0.00426252287821169 0.00423670900590104 0.00421036355216035 0.0041949929200294 0.00414657506168899 0.00413652506979649 0.00413196891348637 0.00410271846162655 0.00408470069340719 0.00406731129967226 0.00405504806649618 0.0040246936209352 0.00396964660889653 0.00396141542542919 0.00394839409551164 0.00393471623473236 0.00391992009021525 0.00390534012542541 0.00387262160993761 0.00385255078659018 0.00384674237210035 0.00383530603581057 0.00381099835973872 0.00380474301280612 0.00378694226690838 0.00376932221698868 0.00375771313424131 0.0037468060926689 0.00373184203696952 0.00370641728029408 0.00368247172260787 0.00367227374726901 0.00365601503902578 0.00365064112230847 0.00363398084716839 0.0036202808325531 0.00361780447908284 0.00360286538818215 0.00358792682363885 0.00356179678810111 0.00356117176187586 0.00355282645524895 0.00354425220737053 0.00352559704620434 0.00352096996001253 0.00349704518728934 0.00348444521369426 0.00346864034979985 0.00344978554238557 0.0034452896656539 0.00343638893317576 0.00342619526576952 0.00341432922834125 0.00339858234955351 0.00337738240101415 0.00337323031710029 0.0033632502881555 0.00334807315933508 0.00333148083268066 0.00332587074621748 0.00331158051003393 0.00330027595558943 0.00328514926253349 0.0032726871362805 0.00325632087786971 0.00325196584181443 0.00323494212324845 0.00322572914924967 0.0032086938626854 0.00320281330111326 0.00319596183707756 0.00317985192803739 0.00317405083759507 0.00315871568344478 0.00314673468752297 0.00313490119923383 0.00311524202660471 0.00310489731198961 0.00309258496268457 0.00308928600900881 0.00307762139672518 0.00307741149637964 0.00305867954999176 0.00305424786075743 0.00303015345598233 0.00302891910080508 0.00301444847391743 0.00300878133558474 0.00299739127793989 0.00297924732862862 0.00297263174129247 0.00297145608946073 0.00294815233119706 0.00293951684400413 0.00293151773797844 0.00292345249104362 0.00291357991912175 0.00290726121607792 0.00288548440614435 0.00286888422288974 0.00286589082872675 0.00286003168820115 0.00285106460932365 0.00284165339445333 0.00282470807797323 0.00281167866434049 0.00280631843597734 0.0028014513806812 0.00279141509407651 0.0027874017182776 0.0027660197089246 0.00276346216018898 0.00275776330741886 0.00275036943695951 0.00272861860775897 0.00272321108936656 0.00272220324364348 0.00270454728217925 0.00269689998901585 0.00268200167484724 0.0026786131995122 0.00266409965132526 0.0026467519388434 0.00263935489898365 0.00262799532328457 0.0026223759867316 0.00261466132251632 0.00259566128726178 0.00259212223782449 0.00258264687498589 0.00256954276656317 0.00256490869607983 0.00254837274019897 0.00253825200318125 0.00252351964029741 0.0025171777465561 0.00250522512873691 0.00249442483501358 0.0024868104521558 0.00247261256306409 0.00245141395566277 0.00244297299624087 0.00243125463221927 0.00243097269934606 0.00241787272181787 0.0023973210494222 0.00238742358571418 0.00237466772052349 0.00236246611664525 0.00235046344455488 0.00234337195491406 0.00233805505753728 0.00232488711212026 0.00231062951546615 0.00230417856236815 0.00229719558582245 0.00227629490329936 0.00225493309521844 0.00225426327710235 0.00222450050120258 0.00220934740827 0.00220437927904532 0.00214484241717133 0.00213810915349835 0.00211719481903551 0.00208218380057831 0.00204497597365445 0.00194844899792823 0.00189244527450606 0.00174229473134622 0.00170796394232042 0.00161607620442294 0.00155057307086061 0.00137177987218729 0.00126821013837626 0.00105927043918724 0.000980616251716463 0.000957718100017684 0.000897285134833717 0.000820870127335237 0.00070383228796025 0.000594065779246043 0.000430260061197161 0.000323928911838285 0.0002659907777171 0.0002172369858952 0.000208866321131915 0.000136389708756656 0.000122972360403934 0.000110347646247322 9.93827555323945e-05 4.79163091590137e-05 3.50096564586134e-05 3.09769417752733e-05
0.0190594639389357 0.0163325020692042 0.0143978298094358 0.0137712742575029 0.0122881034523621 0.0115513638781289 0.0112496583222724 0.0101749134436764 0.00989582847792229 0.0095964137205456 0.00880814575493766 0.00846992182711934 0.00824104222398987 0.00798719191133422 0.00779964715127818 0.00748273077703918 0.0072529075091335 0.0072409183547028 0.00708470832880017 0.00684725642662688 0.00674973060181912 0.00667232516071813 0.00642500232196955 0.00622414501979133 0.00621489863417259 0.00610056124747377 0.00601138601510467 0.00594374331163022 0.00579888901581338 0.0057137053915452 0.00565933576272013 0.0055851131402667 0.00553985722303966 0.0054891189970073 0.00540433445799752 0.00532710364016917 0.00529975677159326 0.0052844250672283 0.00523677158531673 0.0051847650053666 0.00513584332209519 0.00508722656815766 0.00502959190819538 0.00496972110932845 0.00495887996462549 0.00489934654962424 0.00486324133794787 0.00478574401700321 0.00477152509479012 0.00471744353616513 0.00469151747297617 0.00466395145773525 0.00464657947846581 0.00461321110740381 0.00456495825024456 0.00455280516146558 0.00451896811418937 0.00450672362201975 0.0044815309600971 0.00444591880753465 0.00443654503140679 0.00441054412290114 0.00438064298864028 0.00433915300788276 0.00432805088824804 0.00429503159178554 0.00428358182979764 0.00427001151040863 0.00424572583171663 0.00422888051989591 0.00421270633359199 0.00419003125798617 0.00415324273686997 0.00414555516751334 0.00413126498665576 0.0041028214377999 0.00409514729433177 0.0040772609924938 0.00404686515764426 0.0040391551047969 0.0040284219163344 0.00401856041590921 0.0039921014059058 0.00397274080409332 0.00395508577959828 0.00394002198026126 0.00392111787940112 0.00390771525918732 0.00389095314274523 0.00388681349642365 0.00387101973267539 0.00384069648583909 0.00383335022075315 0.00381107189592518 0.00380935751409818 0.00380327144367729 0.00377784463848748 0.00376534784059515 0.00375295993292552 0.00373316369814601 0.00371268344386767 0.00369871276212865 0.00369296993143246 0.00367489325632479 0.00366971781229271 0.00364771760106307 0.00363400049610614 0.00362758341776869 0.00360242405001466 0.00358704728584409 0.00357084409347836 0.00356487907216993 0.00355272021199288 0.0035456853119393 0.00352576979393065 0.0035130044119824 0.00350622059925404 0.00349085076001705 0.0034788063152741 0.00347076264242849 0.00346806126339592 0.00344932093215986 0.00344574435372636 0.0034302367556132 0.00342061085782436 0.00340992556242575 0.00339323714465367 0.00337833513625452 0.00337151664343669 0.00336309685154385 0.00334176260645335 0.00333234145246313 0.00331401143986999 0.00330428184798475 0.00329946755003207 0.00328534188655444 0.00328167119027207 0.00327734396935684 0.00326196898946668 0.00325045317962588 0.00323763386639854 0.00322598748926308 0.00322049400713403 0.00319504043645541 0.00319020542273278 0.00317109254430919 0.00316227973449449 0.00314742954216126 0.00314624865822106 0.00312906429375092 0.00311903964071622 0.00310793070185175 0.00309221061921526 0.00307994750054807 0.00306199922007098 0.00305417310191066 0.0030500088792903 0.0030493822395606 0.0030455306487176 0.00302982803001766 0.00301918154852346 0.00300838078305995 0.0029942805474174 0.00299088364791609 0.00298087664198886 0.00297434106331003 0.00294858042706999 0.00294495432194703 0.00293510485085432 0.00292784515837006 0.00292004119780461 0.0029116479939851 0.00291053182954353 0.00289877366207437 0.0028871678273195 0.00287500064259525 0.00285564567244516 0.0028465423046321 0.00283747108801613 0.00282406537799698 0.00281817217002549 0.00280541473778979 0.00280288099127154 0.00278833547048792 0.00277519450275772 0.00276602612443364 0.00275119645353213 0.00273744872689528 0.00273431474251308 0.00272119846910412 0.0027092176969584 0.00270008376092849 0.00269633992986949 0.00268642569023804 0.00267349850414437 0.00266303915965226 0.00264924307851878 0.00263788522623487 0.00263452212941812 0.00262447762905839 0.00260885160118247 0.00260232680452416 0.00259495257040646 0.0025851256983318 0.00257600108695511 0.0025701689963586 0.00254933830201814 0.00254812980810664 0.0025302682627741 0.00252094051663235 0.0025166643463828 0.00251086233726193 0.00248301600991081 0.00247563509986642 0.00244657515998739 0.00244165853615859 0.00242957933486978 0.00242145288909943 0.00241011555255256 0.00240123336520278 0.00237783972679494 0.00237547258523583 0.00236003666092743 0.00235311540676822 0.00233726852193637 0.00232938056392805 0.00232139703873645 0.00230802785571784 0.00229234913804747 0.00227089509295435 0.00225867505688512 0.00224856583056218 0.00223404531625615 0.00222237902487906 0.00221804391881052 0.00217810955071101 0.00214522867813302 0.00212831324960853 0.00210550094748711 0.00203382237060383 0.00201560823822529 0.00199373490523558 0.00156031962702643 0.00144062715512154 0.00138821222765097 0.00117953854640831 0.000686660747587662 0.000617376570009062 0.000536400172916617 0.000325837090987808 0.000173003915303402 0.000151445667685741 0.000103592749329849 5.31472118951372e-05
0.0198637401861351 0.0145931826620616 0.0138789241960894 0.0121680975786917 0.0114131953344503 0.0108265409322294 0.010190598176648 0.00991298801142156 0.00977237617519097 0.00899481555980409 0.00885053349805848 0.008531208302625 0.00838076118013989 0.0082388377179136 0.0081368981544859 0.00781140341159459 0.00760806193150447 0.00744383179960604 0.00716272942144462 0.0069481075001331 0.00690223752478531 0.00679602037235446 0.0067165137640837 0.00645664258065357 0.00637885298334439 0.00633721885054089 0.00626497094289048 0.00615069257753707 0.00612837925085348 0.00598798777981571 0.00590521873983741 0.00589683110646579 0.00575935684293851 0.00570501331634841 0.00562138093431275 0.00560982503715213 0.00550946016010584 0.00548633134820349 0.00542013725416234 0.00539531713309849 0.00531334855598224 0.00528911610785314 0.00525790633262277 0.00513238359120433 0.00512726342943156 0.00509949785704692 0.00505037689444713 0.0050123314805323 0.00497355014264079 0.00492795924513442 0.00483431007899112 0.00479310935542607 0.00475113071957199 0.00473092841200279 0.00470599137705349 0.00465641164818147 0.00462949875830323 0.00460117818121112 0.00458442388225321 0.00456831444277594 0.00454803360085695 0.00448892713883714 0.00447983790289474 0.00445808858580789 0.00444851849487287 0.00443795482710988 0.0044121439008873 0.00437935862649316 0.00436220448834923 0.00431613832975856 0.0042866156286958 0.00427195717201663 0.00422674964041795 0.00421535358791417 0.00420628114540447 0.00417620562671391 0.00416719330584117 0.00415268335589998 0.00413186141521775 0.00410823102843638 0.00409434932150068 0.00408295409977399 0.00405148792460722 0.00402004280430592 0.00401592926565332 0.00399146893305669 0.00398144426903473 0.00396920894340873 0.00394789428179778 0.0039355921451677 0.00391818274407202 0.0039151589368646 0.00388670676262382 0.00386907924637142 0.00385772265106193 0.00384214646679928 0.00382091096263209 0.00380405679466618 0.0038022562224739 0.00378276043365732 0.00375970694216975 0.00375474358770737 0.00374798487737349 0.00373152645820236 0.00371396811996838 0.00370099675964423 0.00368946033242316 0.00367521387919515 0.00365775905929828 0.00365081104856723 0.00362748015566503 0.00361171736329859 0.00360017123982141 0.00359139210284009 0.00357784283399338 0.00356514895186255 0.00355476129697624 0.00354324876740369 0.00353449129137205 0.00352071597831308 0.00351471471491962 0.00347996944633766 0.00347177094087037 0.00346086853707691 0.00345095417222983 0.00342970183941531 0.00342048864909508 0.00341775637415317 0.00341444192140276 0.0033842649795073 0.00337575151294411 0.00335935247259439 0.00334285532266701 0.00333518104808977 0.0033271632497901 0.00331966503263537 0.0033100990626393 0.0032906829770818 0.00328538969425944 0.00327252144037021 0.00325781681954689 0.00325387400408485 0.00323419694178996 0.00322524790823196 0.00321945555548065 0.00319746108558396 0.00319016745620918 0.00317673416265508 0.00316563041965126 0.00315648367206015 0.00313560552504823 0.00311606446260513 0.00311144369147103 0.00310101381024097 0.0030852515234698 0.0030793080337749 0.00306958387308699 0.00306261591683808 0.00305626790642793 0.00304152329639753 0.00303078448061621 0.00302089109211341 0.00301933499857562 0.00299823903953514 0.00298173166084439 0.00297214183104647 0.0029677393577254 0.00296252944601335 0.00294809580651909 0.0029419909178939 0.0029267214516064 0.00291684564463784 0.0029136669232435 0.00290217710145769 0.00289185401757215 0.00288750081662639 0.00286934498087854 0.00285425378125863 0.0028515004556267 0.00283574978186512 0.00281783572248503 0.00280804474086327 0.00278978232930497 0.00278937605016462 0.00278539608049894 0.00277436627926673 0.00276279982883034 0.0027528277868771 0.00274065438866127 0.00273043844603203 0.00272209257596758 0.00270346813458959 0.00268979886603025 0.00268306075625277 0.00267600988526238 0.00266470218348211 0.00265427755460862 0.00264729505814381 0.00262987396248782 0.00262714499159509 0.00261178907111929 0.00260659985940243 0.00259269858715024 0.00258836213745641 0.00257445507765947 0.00256934713526905 0.0025565897529994 0.00255103338583539 0.00254585332788846 0.00252529340715283 0.00251986389386345 0.0025134924852385 0.00249677589176216 0.00248293288537315 0.00247221193774072 0.002449103846776 0.00244288587749308 0.00241822406692823 0.00241256573811232 0.00239846482224575 0.00238925076027138 0.00236452059164775 0.00233931358733984 0.00233680213088933 0.00231084950467391 0.00229901196153939 0.00229693990893622 0.00227431339724348 0.00226790459854411 0.00225201564526969 0.00223639069226398 0.00221397634161754 0.00218210028010221 0.00212355895279683 0.00210222860042126 0.00197745952210358 0.0018647059737859 0.00159637389037181 0.00132464255792566 0.00125418257955558 0.00113138731621889 0.00110507500478088 0.00107029542351789 0.000686319375017048 0.00065820994509032 0.000595773627487204 0.000485693185594048 0.000458625684498082 0.000347971497464764 0.000225369275711787 0.000205777551420711 5.35892552725155e-05 1.99240259935804e-05 1.2142726943486e-05
0.0317270303137315 0.0187075323156668 0.0168271212337491 0.0148099984772396 0.0128148079320306 0.0125305610755953 0.011219678209138 0.0105292086999637 0.00958823139526583 0.00953087051277989 0.00922831734199643 0.00845255283312879 0.00810293502254934 0.00789288212019796 0.00751389282294931 0.00726898612621539 0.00713316333824142 0.00692860385103943 0.0068432560878719 0.00662261616950533 0.00659759520673308 0.00646217094744282 0.00644302921466821 0.00632613013982121 0.00617792183197505 0.0061089148681847 0.00602718836152945 0.00588552312483674 0.00582812221126026 0.00570643012870678 0.00560061869386398 0.00552910874868501 0.00544513577891533 0.00537520288739685 0.00530626530219646 0.00523404717982672 0.00520847539085338 0.0051812325365715 0.00510402130613294 0.00508943411851465 0.00501393290235419 0.00495957073019351 0.00492564498690596 0.00492006391488383 0.0048774811234297 0.00482889290637407 0.00480314899174844 0.00474366092463468 0.00469444678219246 0.00467132869064614 0.00462889498030416 0.00460975269819451 0.00459305590136386 0.00455761028694684 0.00449318353692168 0.00449290097820886 0.00446317845642228 0.00443258803531308 0.00439161265841309 0.00436293500070591 0.00434154858709642 0.00430615959886712 0.00428252920621603 0.00427514843693571 0.00424984081556799 0.00423470651525868 0.00422179204659843 0.00420743698084581 0.00417748734579276 0.0041600495182352 0.00413509819651783 0.00412210951924343 0.00410174169819098 0.0040749403046497 0.00407009667008601 0.0040325042397347 0.00402749466483126 0.00400695124388638 0.00398084692389422 0.00396225336179706 0.00395472702810359 0.00393915611721228 0.00392060283656784 0.0038992922713064 0.00389063963754683 0.00385786267464257 0.00385039465734417 0.00383889151809133 0.00383272642578262 0.00381774090122944 0.0037961607119412 0.00379150974253082 0.00377361338535708 0.0037479341646975 0.00373001438645653 0.00371815942299127 0.00370373426565592 0.00368419367702144 0.003679295033731 0.00366988050524766 0.00366216921721884 0.0036363861098393 0.00363311896943538 0.00362581874270951 0.00361025241173042 0.00359099920212073 0.00357095921649964 0.0035533409320751 0.00354398559344367 0.00352790485528991 0.00351828307554492 0.0034957299974072 0.00349365768042258 0.00347795828486237 0.00345161248723297 0.00344167882006222 0.00343378527300867 0.00343170744426391 0.00342029390220025 0.00340339026610235 0.00339579695436986 0.0033833523271422 0.00336501068816489 0.00335942954471703 0.0033574058081515 0.00334530824015955 0.00333439924475184 0.00332621720081122 0.00331791582031714 0.00329388199069288 0.00327433865914319 0.00326123388389784 0.00324346027818318 0.00324189307618082 0.0032373532127154 0.00322028161736898 0.00321305944807315 0.00320376966601273 0.00319556612052348 0.00317329753777015 0.00316664486642504 0.00315973824000183 0.00315081425932108 0.00314233371516814 0.00313167538033416 0.00311508606309302 0.00310916618913262 0.00309056911107544 0.00307946584660231 0.00307277865593824 0.00307014549423187 0.00305519897505678 0.00304773180328333 0.00303127651639849 0.00301250337823343 0.00300189150103215 0.00299911644198988 0.00298876760724223 0.00297311424563843 0.00296752833532892 0.00295842064058645 0.00295189362190004 0.00294814900094911 0.00293562012374374 0.00292286582744252 0.00291580474730583 0.00289941934189578 0.00288295422067574 0.00287886497370937 0.00287050052886037 0.00284993867558113 0.00284499578414421 0.00283575595523886 0.00283050532689887 0.00281566769754798 0.002808981279688 0.00279540924050142 0.00278542889399138 0.00278072992473437 0.00277179653306143 0.00276480171302428 0.00274138574641912 0.00273731857377625 0.0027331292404346 0.00272908694602865 0.00272222337697414 0.00271528306714073 0.00270230804306401 0.00269332786783421 0.00268493974993872 0.00265987951468959 0.00265303996229548 0.00264479416877412 0.00263215763483924 0.002622611773517 0.00260308942058407 0.00259640165396063 0.00259373685549028 0.00258215130449251 0.0025701834455748 0.00256349136254101 0.00255630798351176 0.00254338881466672 0.00253587851080988 0.00252427814051815 0.00249695124942369 0.00249008211224304 0.00247629819420716 0.0024630184458604 0.002460270087096 0.00244710335551136 0.00244263673081956 0.00242919844549619 0.00242274608115544 0.0024094638256635 0.00238859998247963 0.00237877098350032 0.00237145594396049 0.0023641378222651 0.00236012502792125 0.00232492708310096 0.00232211423638212 0.00230405591570554 0.00229950344904111 0.00227695765179337 0.00227185181431434 0.00225465142451035 0.00224362778980424 0.00221977400892624 0.00220973679399161 0.00220431481424583 0.00217825071448885 0.00212993604515301 0.00210061253788449 0.00208806380555531 0.00194924354700599 0.00183878709752388 0.00177696939417146 0.00161637841772488 0.00145068248078149 0.0014026247372292 0.00129261355839552 0.0011365410194674 0.000831764612521746 0.000731691896668178 0.000697434008667951 0.000615193335163043 0.000593626561506515 0.000570591921217139 0.000517089215793016 0.000316776609703119 0.000269771979055394 7.02691803316234e-05 3.23028382398211e-05
0.0225637448468549 0.0198497032472827 0.0173158319349618 0.016080118025454 0.0134296117303281 0.0120690987425908 0.0104858709704221 0.0103482855898118 0.00959294385079694 0.00935472901363037 0.00905256517156013 0.00864005457815199 0.00835766253613993 0.00808750545352856 0.00787675338392119 0.00756909786316226 0.00732427491587802 0.00727644109401936 0.00712668877651639 0.00691817904528487 0.00684010189222221 0.0065435388524814 0.00637573114286838 0.00630231325248808 0.00612680387009052 0.0061099657796868 0.00604453523156166 0.00586327473618484 0.00576919017547774 0.00574418114952611 0.00569339249288376 0.00559933863196076 0.00551708845611655 0.00544969639823452 0.00536297083998934 0.00533284663370005 0.00522290711482083 0.0051785606874796 0.00511841294011888 0.00503702931453978 0.00502558019871899 0.00500202802162252 0.00493107226292481 0.00491693141577133 0.00490233722412604 0.00484407405765854 0.00484055997507886 0.00477639656678146 0.00472570920992424 0.00459189528200198 0.0045849819306482 0.00455561690640103 0.00454433116371567 0.00452961822460802 0.00447472845127798 0.00445576550000864 0.00441317198342292 0.00439116170242708 0.00436306606298836 0.00435530328762696 0.00433670596124241 0.00431558291185135 0.00429493133277443 0.00426284536354832 0.00424813545778419 0.00423791206504357 0.00421373726471603 0.00419281076721996 0.00417069702567996 0.00416725186985294 0.00415020075780232 0.00411431879965863 0.0041024280726271 0.00409580713270083 0.00406693350879538 0.00405559952419029 0.00405225591425661 0.00401694473080402 0.00401198460065257 0.00397115064940482 0.00396592397654368 0.00394401250667735 0.00393555544891852 0.00392313338875596 0.00390149519850457 0.00388725417699033 0.00388208523430959 0.00387530346913114 0.00384767931062006 0.00383988706656462 0.0038245139595721 0.00380671321836812 0.00380031438882303 0.0037877150096348 0.00375750954823016 0.00373504329820569 0.00372159921567668 0.00371780275414357 0.00370484131846326 0.00369333281625973 0.0036716138635276 0.00365880167982882 0.00365617725973479 0.00364325107766003 0.00362346449092304 0.00360905989947493 0.00360535037261394 0.00358967328519647 0.00357673596776343 0.00355629018812492 0.00354247275669796 0.00352926662806376 0.00351511436362089 0.00350610596401453 0.00349392124916028 0.00348178810258544 0.00347886417368113 0.0034624094490591 0.0034457142885466 0.00343288167585939 0.00342595906453784 0.00341642678695347 0.00338790565673864 0.00337512858401793 0.00336856534161341 0.00336168944368588 0.00334204753520633 0.00332324178440941 0.00331649554872147 0.00331504654807877 0.00329375506679336 0.0032821540439322 0.00326364267768981 0.00326119223671393 0.00324476060700206 0.00323292221411298 0.00322924686948614 0.00321407193497581 0.00320475525499957 0.0031922804832893 0.00318431286643697 0.00316740297476423 0.00315609274376716 0.00314153552577299 0.00313893370996416 0.00312074670975369 0.00310203320623707 0.00308769965685329 0.00308523902998786 0.0030703906193885 0.00306644225699556 0.00305195275693493 0.00304510884182826 0.00303852099693549 0.00303254380303834 0.00301784392530997 0.00300517842042161 0.0029980026925529 0.0029867459492963 0.0029789527476275 0.00296468396461465 0.00295585018648764 0.00294138875990295 0.00293339854912897 0.00291883945284507 0.00291181046296207 0.00290079623114005 0.00289402462768032 0.00289044890199796 0.00287818417855514 0.0028669893268389 0.00286387992838406 0.0028385857081442 0.00283100234694372 0.00282654623489804 0.00281692336810062 0.00280399699297996 0.00279858184193646 0.00279223655469813 0.00278657700734562 0.00277998996552606 0.00276793547276102 0.00275760928112514 0.00274396015004521 0.002739842282924 0.00273517344184709 0.00272090753194769 0.00271363090274371 0.00270374523794121 0.00269669861878355 0.00269120813893613 0.00267813548479927 0.00267073587283533 0.00265496966168517 0.00263688988325964 0.00262472872479197 0.00261227993659822 0.00260712072993464 0.00258946018782557 0.00257894831682885 0.00257560940309772 0.00256489775247595 0.00255024008764417 0.00253706820283076 0.00253074105860388 0.00252381186026778 0.00251475428068586 0.00249816876278818 0.00248575739768781 0.00247812452500801 0.00246513746409861 0.00245709714800696 0.0024431682795659 0.00243052428511999 0.00241894627287274 0.00241281615235263 0.00240809042629655 0.00238723181891027 0.00237919180702446 0.00236499616061224 0.00236173537387158 0.00234998317358304 0.00234662222774892 0.00232193862164238 0.00230899010366097 0.00230173008061823 0.00228781591071837 0.00225666511406246 0.00224747233908701 0.00224537187184491 0.00222216678429809 0.00218744803143207 0.00217022401552922 0.00215279593409877 0.00212982028661478 0.00212076995007945 0.00205748105400352 0.00203117845755626 0.00189204946603234 0.00162632555059596 0.00155778548019339 0.00151838803156224 0.00140856368838634 0.00132371092441808 0.00124745576733514 0.00106220597913397 0.000568257009038075 0.000322231099058517 0.000312125302741468 0.000206445065630802 0.000100679661277841 9.38270041169316e-05 5.89333444215908e-05 4.44770425102733e-05
0.0296635717918064 0.0213785807772102 0.0171278069930451 0.0152275465649295 0.0137693405278358 0.0125952623085813 0.0110182988096188 0.0106454685118426 0.00988212013722553 0.00949725284606775 0.00935118405586085 0.00876531815366531 0.00856451585653147 0.00811852538896773 0.00798554678970622 0.0078472883818279 0.00745586072600824 0.00739726015727308 0.00720373727381593 0.00705233866523576 0.00696419603401188 0.00689280343724833 0.00678487816741568 0.00670901084938935 0.00649416938031507 0.0064358146252682 0.00623307494883723 0.00620735239510503 0.00607606771094803 0.00605496631788597 0.0058603626887997 0.00579951078858338 0.00570999801384032 0.00567977217414679 0.00557720382895097 0.00553353218904409 0.00552801796234043 0.00537792846169221 0.00535334967277662 0.00530862977993621 0.00523150516178349 0.00518607339674768 0.00514074551241229 0.00501240178521799 0.00493980746432791 0.00493862927219967 0.00485043445353545 0.00483180090563322 0.00479479159135815 0.00477739759738073 0.00472404453255353 0.0047070258536058 0.00464650374941724 0.00462377005125492 0.00458721639011963 0.004560249970115 0.00455285381104631 0.00452852343358405 0.00447875422791454 0.00445668879464629 0.00438362390563857 0.00436412151323312 0.00435983951958003 0.00433744622750935 0.00433437560637005 0.0042956774221686 0.00427877636961942 0.00426134496168006 0.00421033904129217 0.00418127531627933 0.00416367161807609 0.00414939527466138 0.00412923120077853 0.00409786724496024 0.00408273286432483 0.00406624122188039 0.00405783588051811 0.00401646206714617 0.00399609815954481 0.00398282628213578 0.00397188698928589 0.00395042594842593 0.0039347469669764 0.00392013804979705 0.00391526747982836 0.00389469198720283 0.00388219462392379 0.00386941193663276 0.00384571242779177 0.00383786299554567 0.00380744038905606 0.00379515659387071 0.00378594282909779 0.00377934487375221 0.00375983769765914 0.00373344524762726 0.0037250667722538 0.00369855759647949 0.00368063469430496 0.00366722739335922 0.0036604079463114 0.00364148167538591 0.00363724422900521 0.00361964261485077 0.00361568405519893 0.00359813541784533 0.00359573402733287 0.00357152608836929 0.00356255039576023 0.00355200429734851 0.00354307571547197 0.00352207674065803 0.00350451744189994 0.00349773424884918 0.00347204012396064 0.00346349218616625 0.00345487851385506 0.00344683623891373 0.00344157066481521 0.00342194791894996 0.00341320182248406 0.00339703503066928 0.00338311932908355 0.00337307541935916 0.00335195931451532 0.00333584268237137 0.00333258594243866 0.00330944497841587 0.00330189427478868 0.00328938225164997 0.00328426601781167 0.00328366598008974 0.00326557124127377 0.0032451793073592 0.0032418812350762 0.00323330767217231 0.003222561610022 0.00319568958841343 0.00318412241709886 0.00318347761022558 0.00316246006831701 0.00314816780822441 0.00314193809638404 0.00312900957208865 0.00311277917453381 0.00310754945779333 0.00309867482920906 0.00308372815792014 0.00307502211278307 0.00306239257836406 0.00305325861804592 0.00303627551152992 0.00302956870684666 0.00301554552712183 0.00300502240803349 0.00299537082175086 0.00298834281268687 0.0029870231501243 0.00297296647244258 0.00296068988686829 0.00295624671974661 0.0029357317454655 0.0029182608153986 0.00291589914818054 0.00290182869480771 0.00289621214512694 0.0028780063033902 0.00285747993123558 0.00285429126881143 0.00284657870779499 0.00284035275460159 0.00283090223408225 0.0028236028765176 0.00281818827235987 0.00279183745329377 0.00277103790332615 0.00276326644054819 0.00276231000416767 0.0027437598888717 0.00273993085430557 0.00273200002488792 0.00272273964397349 0.0027049575345526 0.00269675949139468 0.00268528161388197 0.00267241775263457 0.00266637638433689 0.0026549345182477 0.0026390870564709 0.0026375312561288 0.00262041815522592 0.00260639044081925 0.00260522054385514 0.00258835611319694 0.00258310592849887 0.00257369806834166 0.00255922584512928 0.00255304332851804 0.00254589021487484 0.00252970498737398 0.00252941068144602 0.00250883733649837 0.00248739768793053 0.00248365655490813 0.00247718268395074 0.00247325140836919 0.00245926011099658 0.00245350967970433 0.00243920381337614 0.00241471647343781 0.00240838715288238 0.00240027527270986 0.00238591833516225 0.00237751562007946 0.00236814378925927 0.00233904377941769 0.00233415335799933 0.00231765040762994 0.00231647379720583 0.00229366781774483 0.00227456180720393 0.00226590126567114 0.00226108139955405 0.00222725318610411 0.00220029686459047 0.00218958143378903 0.002115623243097 0.00210002808577338 0.00205938065701155 0.00195038715449974 0.00182808585325645 0.00157026652307757 0.00147849747194383 0.0014569943718831 0.00123422476249123 0.000895005470535293 0.000808919892773007 0.000753006716509269 0.000723503934402538 0.000687229790274201 0.000653344715645715 0.000597076447170349 0.000588407100802122 0.000554668981106369 0.000509062238059522 0.000472188720781099 0.000387796796260896 0.000281745025174419 0.000137844925571777 0.000106622547426803 0.00010071867097173 5.61603867089293e-05 5.35849040066636e-05 1.39425047397555e-05
0.0171371764917893 0.0155352796831838 0.0138937701893487 0.013644903513106 0.0111338380468459 0.0104601987396641 0.0100416663014725 0.00954069798633424 0.00945024325669754 0.00916631653776875 0.00855191636984716 0.00840371661367251 0.00809899886878724 0.00779188931802193 0.00768020658229489 0.00742439022213419 0.00732869753130249 0.00693116412104404 0.00687880072777811 0.0066170844090793 0.0065151375470889 0.00646322792525528 0.00639348478840898 0.00622161113461357 0.00616626298841777 0.00608565224192922 0.00602740726285671 0.0059518878311642 0.00583783038357434 0.00580152643627731 0.00573040395910899 0.00570020889901264 0.00561718426966322 0.00556369106667369 0.00546181448547901 0.00539613837264341 0.00530352844617303 0.00526095110232272 0.00521545580339194 0.00517595650734886 0.00511491415416319 0.00508438105047999 0.00504269288002974 0.00499672640378778 0.0049644186800943 0.00493153223498965 0.00488275089611232 0.00487183242767367 0.00483141356596447 0.0048162521947953 0.0047702972221315 0.00476084919484431 0.00472704017775233 0.00467065391326534 0.00464532674623018 0.0046348100517136 0.00460560833670028 0.00459295142816716 0.00453193186304858 0.00450535915522766 0.00444103675180994 0.00441464122208328 0.00440142224135808 0.00438942207874936 0.00438606737508648 0.00436138967764865 0.00431839008454305 0.00430258258698283 0.00428381734796656 0.00424909757918571 0.00423457677629854 0.00420592948841094 0.00419160546186501 0.00417792364142156 0.00415574846516777 0.00413235340723793 0.00410207302706491 0.00410030686611149 0.00409497953800747 0.00406029206250631 0.00404405881471995 0.00404000852614236 0.0040144032249482 0.00400871101365692 0.00398592694583562 0.00396537496164041 0.00395237967794118 0.00394640661490564 0.00390682477625043 0.00389080965203638 0.00388244674928481 0.00386368816263107 0.00385538403664337 0.00383294052630025 0.00383039685385829 0.00381195389439297 0.003804374351096 0.0037915113278895 0.00377083873836538 0.00375754832543854 0.00374598869288534 0.00372389276888083 0.00371815331164355 0.00370725303621543 0.00368383774632991 0.0036714907107168 0.00366313618055421 0.00364532009914287 0.00363016766669606 0.00362385982727011 0.00362149527593148 0.00360716349255202 0.00359880226944603 0.00357672731116354 0.00356578215099038 0.00355586052979928 0.00353313805284427 0.00352774727798768 0.00351649846581628 0.0035079466475465 0.00349263805268394 0.00348546365846103 0.00346859522719279 0.00346060461106119 0.00344242580597086 0.00343563116025968 0.00342934732199431 0.00342143286731544 0.0034139562233564 0.00339830246105991 0.00338599385381064 0.0033635980397781 0.00336085337415617 0.00333025472850146 0.0033193587786712 0.0033138800342112 0.00330542014312986 0.00328666281541433 0.00327949615802682 0.00326951100815198 0.00326186636050351 0.00325424991785093 0.00323909811293955 0.00323465996122045 0.00322453603595822 0.00320942234945239 0.0032051799016328 0.00319696812281057 0.00319049442688147 0.00318032317807361 0.00316298004933333 0.00315427344576733 0.0031357042942383 0.00312185963687049 0.00311632033997379 0.00310824084471926 0.00308728774031908 0.003076842799527 0.00307282158767494 0.00305290243356654 0.00303511598015153 0.003028330020306 0.00302775086580177 0.0030193675378325 0.00300534697494091 0.00299233119352291 0.00298089786299982 0.00297754949282575 0.00295518644163674 0.00294230197599207 0.00293309996945226 0.00292735607822194 0.00292193134561448 0.00291908511251399 0.00289745058767778 0.00288800532121038 0.00288559579640903 0.00287487209440789 0.00286818114508961 0.00286437325744211 0.00284902065467182 0.00283717143950214 0.00283180322043254 0.00283081435379712 0.00281293490923145 0.00280200682054368 0.00278562541248507 0.00277285950379236 0.00276987445421622 0.00275502830684136 0.0027426545737068 0.00273783127098014 0.00272190030176575 0.00271282102763263 0.00270375853509724 0.00269496588512823 0.00268779652382637 0.00268036055923674 0.00267632264817466 0.00265862693869133 0.00264884124853064 0.00263774494252436 0.00262854093931501 0.00260932966841089 0.00258970461491815 0.00258618804474752 0.00257014371210173 0.00255259662346064 0.00254438700317479 0.00254039888770879 0.0025234019578215 0.00250884173887617 0.00250305993166539 0.00249394742800147 0.00248101348157291 0.002476852447102 0.00247289194616415 0.00246708271812108 0.00245186136739196 0.00243256516131771 0.00241489673983933 0.00241287828278296 0.00239994248416662 0.00239412175722115 0.00237673084801895 0.00237523813815975 0.00236171418266616 0.00234624786405903 0.00233354447686554 0.00232044360149202 0.00230469118132273 0.00229546572102228 0.00228105501016842 0.002259058229117 0.00225384543710178 0.00221324276103191 0.00219559513531988 0.00218482272169342 0.00214702151447235 0.00213706436377885 0.00206985038605063 0.00205296593106953 0.00200896302949535 0.00190308523659445 0.00180588770780564 0.00171230589016232 0.00141388032793653 0.00112854778596252 0.000368834904429804 0.000324038554586652 0.000275385156907188 0.000160084473788135 7.40268899224966e-05 5.14012490942293e-05
0.0299523913332153 0.0231855588970727 0.0196664213563223 0.0188967246995425 0.0150565402114543 0.0137799586131608 0.012631052559972 0.0117832528324437 0.0105319047717164 0.00993740737392249 0.00986987218851023 0.00882649771245587 0.00843401051813214 0.00816480733174602 0.00774148522730853 0.00759604311162802 0.00752767955965022 0.00729278579651546 0.00705017634822302 0.00686456793130766 0.00670419545601949 0.00646200953349878 0.00637859324913208 0.00620063480084494 0.0060648716698786 0.00600630696529476 0.00595537764049709 0.00580016338536115 0.00575054403884863 0.00561276255457144 0.00557508995586881 0.00553551964365179 0.00549492410983117 0.0053932465886641 0.005391046965694 0.00533073571404321 0.00527902662011898 0.00518254707517963 0.00515007085330013 0.0050771676100471 0.00506278173384648 0.00498704202346828 0.00486188980608055 0.00485055589503403 0.00482969968144601 0.0048280421386021 0.00474346908928979 0.00469317945949296 0.0046723645569996 0.00464609803702076 0.0046253619052467 0.00459737369523305 0.00455199435475151 0.00452088909568033 0.00446811722075028 0.00444795229912189 0.00441683497525516 0.00437828042750567 0.00436023670028851 0.00433321076819614 0.00431783770402553 0.00428598941360897 0.00424150963570343 0.00422593659695525 0.0042099680945997 0.00420320002007951 0.00416700804973018 0.0041409759054306 0.00413370327519624 0.0041247576729501 0.00408285934286976 0.00405565693737279 0.00403745352116642 0.00403318405909173 0.00400253809238793 0.00399749561535186 0.00398101036091942 0.00396791186711307 0.0039431961488608 0.00392352973864433 0.00391145059379109 0.00390360060206346 0.00387712202294985 0.00386010322650545 0.00384797486960435 0.0038440356478265 0.00380821081453783 0.00379493347059632 0.0037868761771503 0.0037678778299209 0.00375726732987936 0.0037429783348568 0.00373117319235148 0.0037227997767668 0.00370723136219066 0.00368306781952771 0.00367534381904337 0.00366217101733331 0.00362165224556317 0.00361453861740985 0.0036031300380636 0.00359368695536781 0.00358576715730961 0.00357499460769553 0.00357194129845556 0.00354655671411101 0.00354394702893219 0.00353392936505847 0.00349821167709876 0.0034925771897946 0.00348560056238885 0.00347206999879812 0.00345451994648582 0.00343644428062126 0.0034328432201012 0.00341972261134126 0.00339721066720538 0.00339463972197323 0.00337522749519571 0.00335834572483325 0.00335058798514944 0.00334602120605208 0.00333901350769958 0.00332530824986933 0.00331823937172505 0.00330237381725361 0.00329114321096474 0.00327576275119755 0.00325959544527074 0.0032525879184691 0.00323377092058324 0.0032302931596036 0.00321603799708651 0.00320799180055475 0.00319531747332912 0.00318661468798373 0.00318423811726444 0.0031606852608009 0.00314837806842136 0.00314181128248561 0.0031136299286884 0.00310579510507551 0.00310213480423865 0.00308312885433682 0.00307598575254783 0.00306871900273684 0.00305660650748301 0.00305095557131403 0.00303293943918103 0.00303026689494128 0.0030132030946601 0.00300217228833389 0.00299581884214594 0.00298748139539335 0.00296618655398064 0.002955266280918 0.00294874451616692 0.00293836577809375 0.00292615042273639 0.00292218245565607 0.00290906206853184 0.00290645711514135 0.00288937003027723 0.00287289840181876 0.00287077298968547 0.00286469083157967 0.00284061020977967 0.00283384906021667 0.00282797004619554 0.00280783997783688 0.00280073493235032 0.00279875800629757 0.00278012453437933 0.00277190456704155 0.00276436263307757 0.00275206530132297 0.00273888162876201 0.00272983917567988 0.00272237456362849 0.00270857146444817 0.00269987594292511 0.00267442207320094 0.00266939568292321 0.00266074334859832 0.00265171902052194 0.00264124023732114 0.00263624583067375 0.00262089182548652 0.00260816191813654 0.00259891997132938 0.00258777588589952 0.00258094128908894 0.00257077467050964 0.00256484100524259 0.00254632390441832 0.00253996151465372 0.00253153030068121 0.00251287970961919 0.00249767115727938 0.00248565467846201 0.00248285643973817 0.00246960294311283 0.00246762331570535 0.00245235408981878 0.00244343986955239 0.00242883851814833 0.0024171209623075 0.0024066001633241 0.00239225108177571 0.00238192964183883 0.00237560739792793 0.00237362524338087 0.00235999281277125 0.00235470497117612 0.00233917805728888 0.00232101795144748 0.00231109638054811 0.00230122373431129 0.00227948549780565 0.00226236562594779 0.00225724080372883 0.00222850902828194 0.00221105076438469 0.00220715038994394 0.00220065603237777 0.00215452766250899 0.00215094439629858 0.00213439282147989 0.00207055916880022 0.0020376387606474 0.00197935415035294 0.00183027893367998 0.00162665335754772 0.00145394224940402 0.00142667316707456 0.00139423870910165 0.00137521310171116 0.00113659295611349 0.00107477080169228 0.000906544465010574 0.000659217397112559 0.000572180169189504 0.00045549987089778 0.000432814896972727 0.000382319284571748 0.000364514631503796 0.000335048048511398 0.00030689970805213 0.000138682258899416 0.000109482500403568 8.61636455088583e-05 6.25164193917415e-05 1.66876537762911e-05 1.0670121012623e-05
0.0265615635234511 0.0204340286703659 0.0179225794312941 0.0151047416567349 0.0134664741180089 0.0123798139367308 0.0115402533399616 0.0104490819272277 0.00982984392111446 0.009281950662149 0.00902508583109621 0.00883018158783603 0.00869712004335169 0.00826632770106944 0.00789666993005072 0.00769583955896286 0.00753916829837916 0.00736149838369915 0.0073088198561416 0.00705158961110361 0.00682888082284459 0.00677771794700503 0.00659305359379081 0.0065020858262962 0.00638702575456756 0.00614245994470294 0.00605822751031873 0.00599668836838991 0.00593849477534696 0.00591131185100506 0.00563798636371201 0.00562590248074885 0.00552217170225405 0.00547653375228188 0.00540525091894946 0.00537683438037511 0.00527030588017246 0.00524753933483959 0.00517881228237501 0.00514057474872253 0.00508052249558834 0.00507584265603048 0.00500542694220616 0.00489236339386047 0.00485668185728631 0.00481010493014973 0.00476915722334163 0.00474215497843568 0.00471509514800056 0.00466945705521136 0.00462395831414746 0.00460985859399182 0.00458850164993954 0.00455170041289495 0.00454639918969381 0.00450678256374091 0.00447697644043101 0.00445666842724108 0.00440048163003886 0.00437584719185646 0.00435536050759841 0.00432881055081963 0.00430918439759216 0.00429514566230251 0.00427474208009633 0.00425114255497367 0.00422445904877394 0.00421399922179292 0.00418982472429636 0.00416360180637086 0.00415225163107967 0.0041376862853866 0.00412598191712003 0.00408240278147306 0.00406943014691531 0.00405723501334511 0.00403672083336273 0.00401758243548158 0.0040079696670056 0.00399982539781318 0.00396042678690822 0.00393766994202417 0.003926383383416 0.00391538728202935 0.00388872194310594 0.00387963017739702 0.00386183499202362 0.00385017205324441 0.00382891506711841 0.00382006073494482 0.00380343521308238 0.0037939386433685 0.0037727408005165 0.00375714037614806 0.00375306799390256 0.00374591874585749 0.00374485433823255 0.00372327674927661 0.00370283517085436 0.00368003995243138 0.00366890140582399 0.0036582187463837 0.00365156954385683 0.00363528550559402 0.00361992656571998 0.00361410836628685 0.00359138540591651 0.0035814393291302 0.00356060538912895 0.00355757024032279 0.00353635445929615 0.00351194768161071 0.00350407030022372 0.00350117652820434 0.00348579725426274 0.00347429653214197 0.0034638023410582 0.00345971790560825 0.00344899856383028 0.00342621161351184 0.00342201449851693 0.00340170827159914 0.00338430557482149 0.00337718032305095 0.0033631885878072 0.00334486315347516 0.00333563875045062 0.00332536372927551 0.00331146039021496 0.00329891884595246 0.00329275399605132 0.00328422057162027 0.00326988946126168 0.0032634780877057 0.00325161449858228 0.00324121495272882 0.00322789559511221 0.00322251351194257 0.00320121209843352 0.00319449075967177 0.00317884799087995 0.00316862891974028 0.00315635427447598 0.00314739640867505 0.00314655888314601 0.00313758860248438 0.00312521552693528 0.00311722324993397 0.00309962172755411 0.00308697897113739 0.00306746056439346 0.0030653268850366 0.00305750797844052 0.00304076117555494 0.00303920328298408 0.00302606444229282 0.00301869694851322 0.00300004652917315 0.00299698315777677 0.0029916635218077 0.00297137376947258 0.00296573275557609 0.00295257353134751 0.00293411810730343 0.00291510260835722 0.00290194281102546 0.00289147849216026 0.0028826398838308 0.00287704650222008 0.00286402813734312 0.00285836278456462 0.00284816678973788 0.00284222005656532 0.00283118337329893 0.00280997272373265 0.00280810399945276 0.0027961645984628 0.00278710351767104 0.00277567310920821 0.00276024654050828 0.00275537564548057 0.00274441002039511 0.00273464865401075 0.002727240405037 0.00271665399178659 0.00270682347442265 0.00269732368290163 0.00268675954322474 0.0026784119405465 0.00266121000142957 0.00265643747142732 0.00265079256340485 0.00264485933494878 0.00262152808662256 0.00261551793046384 0.0026136858438615 0.00260189837526115 0.00258473806288442 0.00258015830403187 0.00257006204524754 0.00256068783016656 0.00255596921887643 0.00254775291574391 0.00252272808718944 0.00251028653571772 0.0025046421826787 0.00248395986867417 0.00246821300363505 0.00245532765595346 0.0024462156725739 0.00243300742060549 0.00243002447968689 0.00240699437646125 0.00240479214525419 0.00238418737526017 0.00236501510598453 0.00234870672761982 0.0023380782064973 0.00232817945062436 0.00232540724451475 0.00230086716467395 0.00229691909110674 0.00228116921929906 0.00227883909542594 0.00224854725274065 0.00223029125507157 0.0022189170240853 0.00218570482474864 0.00217957358709162 0.00214446702422026 0.00204199503759943 0.00188251325533073 0.00181251620677928 0.0016375553096758 0.00158795973686728 0.00152086076963398 0.00150910356784205 0.00147591374005438 0.00135815444432227 0.00116784049424848 0.00108459584290674 0.000963363886487875 0.000755297410301089 0.000651091499054824 0.000628743752713962 0.000549512857889858 0.000502944535056936 0.000450470454546694 0.00035979739489889 0.000265782102508633 0.000143639609539529 0.000113935708335871 9.88753827367656e-05 4.25797811403882e-05
0.0411263128648672 0.0245052840639362 0.0156449622609575 0.0132908512837494 0.0130636346982824 0.011949754941321 0.0104503111688956 0.0096733786730445 0.0091531261302266 0.00835660440477738 0.00829977689961784 0.00814609152581339 0.00776375631586468 0.00754030777752666 0.0072691491058129 0.00720336816742439 0.00700963734508634 0.00690817771407241 0.00678157152819423 0.00670009963840818 0.00656970227022354 0.00643815895707494 0.00632932606879825 0.00620922794428639 0.00610051747090286 0.00602151040514099 0.00595053518563124 0.00582511773359792 0.00579111447919239 0.00566935164158202 0.00556341180770567 0.00548990034149037 0.00546578123470987 0.00541216333856162 0.00537564646065046 0.00532771167381054 0.0052355409801297 0.00520240395087244 0.00516364425715342 0.0050634318820615 0.00503350780458946 0.00498779502778443 0.00497197243668345 0.00488848260462001 0.00484476093936944 0.00481356585960489 0.00477253276844127 0.00473761357026499 0.00468153212795126 0.00465909315315666 0.00465193701653526 0.00462050553785369 0.00457163969605286 0.00453308459237494 0.00447922127288841 0.00446910500639308 0.00443884665493916 0.00439215263843242 0.00436206453083757 0.00433954171821158 0.0043215802611911 0.00430340981562263 0.00429096903787461 0.00427902676736071 0.00426901873541511 0.00423585903835735 0.00420155219968709 0.00419071164517133 0.00414943112385525 0.00414680357195158 0.00413012717030143 0.00410477138765214 0.00409597816787342 0.00407139929790628 0.00405549176832388 0.00404304485174931 0.0040113019123877 0.00399327760666144 0.00398837111571471 0.00396107368838974 0.00394644075000685 0.00392535644171845 0.00389356639942559 0.00388284895581423 0.0038772214033526 0.00386907139389481 0.0038509549481351 0.00384098474157615 0.00382868052433795 0.00381715984010513 0.00379778192851606 0.00378365189757124 0.00376378305410188 0.00374604133307519 0.00372326228760116 0.00371696325952758 0.0037005465621623 0.00368796399055532 0.00366362896547615 0.00365215778432443 0.00364321854851663 0.00363154388835256 0.00362660343762872 0.00360612497539461 0.00358946468762171 0.00356199126198228 0.00355670828634644 0.00354666020560335 0.00353129778404773 0.0035086966022913 0.0035018406108496 0.00349093111639919 0.00348186497333514 0.00345691479893624 0.00344465995720238 0.00344351533851507 0.00343067615180977 0.00342562176777162 0.00341457515422285 0.00340184590386449 0.00339716184620582 0.0033818573607182 0.00335813231123081 0.003352808029298 0.00333923918739931 0.00333613490906712 0.00331722006577842 0.00330840693490293 0.00329303140778265 0.00328366440702014 0.0032709394482011 0.00326066491382374 0.00324538448595634 0.00323574278721181 0.00322765571125041 0.00320898514401735 0.00319694364122976 0.00318865686836216 0.00316660419680107 0.00315506358021934 0.00315244334853427 0.00314116444757602 0.00313521474058257 0.0031266743284518 0.0031088211434485 0.00310277610343507 0.00308954672763004 0.00308254524036721 0.00305685711532668 0.00305405077195958 0.00305204269642705 0.00303936730288703 0.00302933692983861 0.00301656458541025 0.00301199387639121 0.00299601067348993 0.00298660042480473 0.00298351252559967 0.00296900579795528 0.00295229978267386 0.00294710122555585 0.00293728375328675 0.00293047550076798 0.00292697052382292 0.00291803734352526 0.00289339072292147 0.00288778561543189 0.00287999165450118 0.00286841091453464 0.00285298805052436 0.0028443220241301 0.0028401319472905 0.00281731405828184 0.00280807932626537 0.00279997564087666 0.00279413757099232 0.00278865908751808 0.00277507361374993 0.00274930178701287 0.00274798814884586 0.00273260955237785 0.0027201298040903 0.00270573766441976 0.00270172241085867 0.00269270579512265 0.00268501228739649 0.00266640867823549 0.00266133149587579 0.00265617470510604 0.00264070876377619 0.00263614226807063 0.00262825910038617 0.00261313603161874 0.00260757795107636 0.00259677146862997 0.00258656687128486 0.00257119443533685 0.00256785302516226 0.00255697862525124 0.00254486937769636 0.00253882271285985 0.00253288668675776 0.0025190355391609 0.00249141898161782 0.00248928186575939 0.00248826247077454 0.00246566007689228 0.00246070499512116 0.00245189778325355 0.00243941615029223 0.00242651730243379 0.00241806336545539 0.00241341861410099 0.00240418224903119 0.00238883314359624 0.00237155582327418 0.00236064178704453 0.00234724280587888 0.00234024190888833 0.00233783764229206 0.00230568240537189 0.00229695635420221 0.00229027677984283 0.0022734854615504 0.00226001537850046 0.00225355951488125 0.00224664320161496 0.00223791697842194 0.00221944468038863 0.00219702289819987 0.0021808049110556 0.00216444654773262 0.00214594573072624 0.00211867909718912 0.00208911307653871 0.00202786593961054 0.00147832677204006 0.00143753376995058 0.00131690965103799 0.00121342439742058 0.00118192912363576 0.00105867163251158 0.000647091727251203 0.000633325128359314 0.000555144901269501 0.000472792653042693 0.000450792552843442 0.000434609422890987 0.000422345723323337 0.000355556456859365 0.000248806811925391 0.000227185843618139 4.78813180630283e-05 3.81260089139697e-05
0.0371724239921561 0.0260614532756638 0.0174173301996379 0.0168616312852849 0.0124972851893529 0.0114131985153233 0.0107993056552158 0.01002711444092 0.00967106595148801 0.00953729205043894 0.0086606169939835 0.00845493912011025 0.00830019898752731 0.00807743309346572 0.00797975293128546 0.00793280724717536 0.00743486278098463 0.00728757389567621 0.00711860444763634 0.00685941306856171 0.00681740929028187 0.00671317880295952 0.00665367046728707 0.00647748534275462 0.00628049746066442 0.00621366756118033 0.00612195595950653 0.00605226063266863 0.0059443106143689 0.00585579793491577 0.00576779446387445 0.00573543364811472 0.00565145778525539 0.00553204297265575 0.00540896621443479 0.00539371384865248 0.00531368400071414 0.00523144132308089 0.00515105302609266 0.00514684804176382 0.00510411813989868 0.00508236233286859 0.00505299400152944 0.00498222388078723 0.00495591759344271 0.00493287348821185 0.0048445438989625 0.00483338746766593 0.00479301173916372 0.00476001885022062 0.00472690980087709 0.00467759671446786 0.00463267921058603 0.00459908757041161 0.00456973152193715 0.00454945164086154 0.00453793700210291 0.00448483007797966 0.00445618530143954 0.00442540444287557 0.00440172386967141 0.00438246094355023 0.00435669389795204 0.00434028930655144 0.00429777552903122 0.00428695131072299 0.00421432398021143 0.004205210832498 0.00418615073003205 0.00416533655040736 0.00416082054371638 0.00412150556517707 0.004112797956005 0.00407570919605692 0.00407339324760338 0.00406092451203014 0.00402587670449377 0.00400599505069509 0.00399666953708702 0.00396902369172834 0.0039321220963327 0.00392254055973861 0.0039101273710863 0.00390332730497085 0.00388072472221739 0.00387441594130222 0.00383575331684469 0.00382784845493895 0.00381526369219395 0.00379552271128832 0.00378111900854399 0.0037664999818177 0.0037478989329189 0.00372969200094151 0.00372732570529857 0.00370891058635471 0.00370223823417146 0.0036828296928726 0.00367735673972411 0.00364683122255078 0.00363042053818561 0.00362108858494472 0.00359900058560423 0.00358588403048733 0.00358122712114548 0.00357537208579981 0.00354812766285778 0.00353250629369779 0.00352078402514312 0.00351375914292807 0.00350414240030736 0.00350116825781711 0.003478279589809 0.00346660083095191 0.00345272326992508 0.00343587824507104 0.00343095574422765 0.00341960828598056 0.00341065175666162 0.00340403292919846 0.00339732795230592 0.00337890878270445 0.003367425116131 0.00335210777313575 0.00332328106271899 0.00331357458099235 0.00330623369212977 0.00329806222926477 0.00328669253492634 0.00328118013257992 0.00326952677378527 0.00324337944507218 0.00322991349270448 0.00321855823190744 0.00321279443156069 0.00320195193180372 0.00318765391691775 0.00318368135394452 0.00315700323513839 0.00315306791593942 0.0031328518221576 0.00312904515624573 0.00312333131647388 0.00310834855567444 0.00309792508507691 0.00308723059247682 0.00307197347357659 0.00306518440406747 0.00306449347151944 0.00305132963232965 0.00303326543655874 0.00302376420131447 0.00301313140926276 0.00300071115681073 0.00298715211406842 0.00297838236227328 0.00296427566624884 0.00295926210545184 0.0029528647350726 0.00293870936244521 0.00292590382446887 0.0029203980685019 0.00291122004560138 0.00288464400556152 0.00287199716868777 0.00286364274299455 0.00285774815489454 0.00284768937307851 0.00284132826379882 0.00282042853133206 0.00281867300118426 0.00281584581469242 0.0027938741289906 0.00278803365468686 0.00277787089842015 0.0027719126356271 0.00275636192128047 0.00275245225408745 0.00273457621525009 0.00272398176270728 0.00271402047893895 0.00270667913741821 0.00269909901166466 0.00269347146842478 0.00268011962847332 0.00267093000091208 0.00265176275637545 0.00264300816023497 0.00262578672876308 0.00261381716722021 0.00260116205056672 0.00259050003199876 0.00258065400923505 0.00257584081690497 0.00256519094730348 0.00255698888431844 0.00254872179768191 0.00253529808542451 0.00252154902365187 0.00251418383267444 0.00250993712659204 0.00248935195157482 0.0024812313623686 0.00246345441508253 0.00245451032303752 0.00244048338314318 0.00243625103856269 0.00241742575159984 0.00240578308676068 0.00239543642345251 0.00238564327943731 0.00237474173002319 0.00235084564644912 0.00234140532692657 0.00233589546042934 0.00232597987800801 0.00231108955335325 0.00229294245857264 0.00227391032403497 0.0022512992653338 0.00224269103896286 0.00222056550356135 0.00218998212282493 0.00214608892188113 0.00208806176922179 0.00206270553857428 0.00189351838509934 0.00179974647866905 0.00173560697561642 0.00168040943972796 0.00153262630458662 0.00142436999629333 0.00137650946590818 0.00135643232032365 0.00121901495936183 0.00117096175684954 0.00111350832857871 0.000993921235590018 0.000909189376549799 0.000864226422009967 0.000533988829442109 0.000501010374398687 0.000471799159734903 0.000462853381470966 0.000452562388912254 0.000442710338490351 0.00024562351837045 0.000220105247410299 0.000168208122523615 9.86815208979389e-05 8.91775311034937e-05 4.18955882630266e-05 3.63835738108327e-05 1.58933699583045e-05
0.0273859893613416 0.0212953916727097 0.019189825214192 0.0164708322077979 0.0137281032970462 0.0115563441718334 0.010636835448953 0.010548532342815 0.00999022352305424 0.00905169607603166 0.00883412076703697 0.00865483096990506 0.00820324809467244 0.00814183844266139 0.00792656833323992 0.00790402127059923 0.00761231270184695 0.00727453982110825 0.00690681414895798 0.00677208194107428 0.00668697293543541 0.00666375407742014 0.0063036420865715 0.00628943809326077 0.00615217306196641 0.00609634155113467 0.00599469877261141 0.0059278489993888 0.00586641633769298 0.00576237806075681 0.00567158428043939 0.00557589902629506 0.00554503358668143 0.00549969250088977 0.0054223833756956 0.00538262283252954 0.00534679199699048 0.00522935875695024 0.00517596709261209 0.00512535709644159 0.00511553682338896 0.00503377287688282 0.00499346137100824 0.00497260001637635 0.00490662331964778 0.00489700277402654 0.00484365083825391 0.00482087240836019 0.00476831098825666 0.00470945278679119 0.00467658851309725 0.00466126149385776 0.00459571261822708 0.00458686355444756 0.00456350397270439 0.00455132643964301 0.00452307607276836 0.00448201344827314 0.00444071318261065 0.00443143405202977 0.00437185513892586 0.00435062283749439 0.00433602718222686 0.00430289713154944 0.00428966051535797 0.00425118563450484 0.00423540770118597 0.00421899110939788 0.00420407930814936 0.00419592177646488 0.00416117232050223 0.00412755205083938 0.00411807400352203 0.00409030866476994 0.00408389859285186 0.0040454715785514 0.00403235021239678 0.00401576514611673 0.00400616919167146 0.00399738481907896 0.00398984635128956 0.003985065016039 0.00396033443815323 0.00393780122823977 0.00393149768049221 0.00390627555546074 0.00389346466764989 0.00388164133967089 0.0038625327354639 0.00384261262645596 0.00381670948591747 0.00380409105406179 0.00379387255780428 0.00377953998704706 0.00377026601029542 0.00374718230052426 0.00373248281704559 0.00372926331307693 0.00371190042751958 0.00369397705322824 0.00368790685991312 0.00366548864296149 0.0036586250952454 0.00364892374143015 0.00363310565122895 0.00362252027635401 0.00361317554734566 0.00359521151029039 0.0035753234625322 0.00356086203160513 0.00354010906410766 0.00353131941961427 0.00351915016405519 0.00351221542040221 0.00349717536280679 0.00346859048908374 0.00345816127421502 0.00345159607218516 0.00344243908526501 0.00344018788271018 0.00342333150369821 0.00340294403499287 0.00339407507390577 0.00337880368265368 0.00337329261051843 0.00334883790159125 0.00333092529483218 0.00332678357336645 0.00331327264122065 0.00330324195294349 0.0032955774837448 0.00328478796521627 0.00327578442966413 0.00326022608692613 0.00324937625064127 0.00324418145258429 0.00322179227105551 0.00320059437243542 0.00319003815297633 0.00318764306071141 0.00317083751248232 0.00316425184454992 0.00315355389265786 0.00313663348122272 0.00313073615887913 0.00311853395071687 0.00311038330862609 0.00309806250439745 0.00309682152494178 0.00309106872113791 0.00306732142384455 0.00306577858810977 0.00305160587156332 0.00303938049741996 0.00303553224358343 0.00302751984788475 0.00301233270824009 0.00299463328083999 0.00298385422107649 0.00297310360875373 0.00296658146040569 0.00295456869339749 0.00295029010810152 0.00293982714962566 0.00292436289319887 0.00291097789745743 0.00290707548642745 0.00289697216417467 0.00288876650374296 0.00287813992240907 0.00286323074829163 0.00285222613916974 0.00284145738919688 0.00281980742350788 0.00281799128417478 0.0028029506210795 0.00279830648679377 0.00279100319439023 0.00278352755845122 0.00277364481238238 0.00275416331297319 0.00274761880741849 0.00273752236996918 0.00273305447393383 0.00271381233944886 0.00270735850429547 0.00269449556403924 0.00269007651126867 0.00267981027121499 0.00266914965981295 0.00265562647215921 0.00264754243511707 0.00264510717728359 0.00263176716407461 0.00262876673796184 0.0026188455371491 0.00260367788572776 0.00258626008071792 0.00256653299384702 0.00255831101474046 0.00255134748348121 0.00254734639208271 0.00254034973219777 0.00253126006150078 0.0025157836880422 0.00249681334558933 0.00248842325594112 0.00247549211451992 0.00247090526992758 0.00245110535651192 0.00244152320085564 0.0024316744240546 0.002409745010928 0.00240218476464844 0.00238906010982816 0.00238198104075963 0.00237146421625772 0.00236110399585128 0.00233473609741728 0.00232971004429548 0.00231991888764065 0.00229654205562374 0.0022799827480683 0.00226711099829346 0.00224838952267488 0.00221283552096845 0.00219105788188182 0.00217758322483812 0.00214761377427607 0.00210789478429482 0.00207328099327689 0.00192070601140487 0.00190858145988938 0.00184811179473779 0.00179561411615695 0.00145047912292081 0.00136291266508544 0.00115661081810523 0.00110493120602112 0.000853290683688903 0.000831035084997829 0.000796731409588749 0.000733105481239262 0.000631571773708528 0.000496163294804424 0.00045973763610449 0.000440671474519141 0.000329316566712316 0.000246468592215659 0.000201662179368098 0.000188760954917354 6.10387273649058e-05 3.85602541669699e-05 3.75359659762927e-05
0.0269368719043893 0.0183173415360836 0.0151091401964073 0.0146776152450636 0.0123688467636296 0.0115699446844956 0.0108373180226623 0.0102852859449985 0.00961652766634285 0.0090973297673758 0.00860627514090498 0.00849509489997848 0.00801709260012457 0.00785678178944963 0.00771115339401184 0.00764697270015763 0.00739235700010838 0.00722723188981916 0.00694065319882993 0.00676933751302601 0.00666106259725107 0.00643715881050442 0.0063389812604138 0.00626934957318301 0.0061942849170654 0.00606942409256976 0.00599580087413127 0.00585349781789202 0.00583962874693841 0.00573442802790742 0.00572095263052693 0.00565082127208412 0.00561267695220066 0.00557120096290527 0.00541260951022707 0.0053620137626079 0.0053480125892117 0.00531593830467533 0.00527985923727457 0.00510701465415006 0.00506675074693427 0.00504006350319711 0.0049990587417578 0.00498380644244728 0.00493834634117271 0.00491224493409398 0.00484929319612694 0.00479320848706437 0.00477621110895985 0.00472976617730515 0.00471466201563675 0.00468579951379937 0.00467147583433018 0.00465591165319079 0.00462004058870361 0.00455645011000451 0.00454865829369063 0.00451916473024315 0.00449551585687209 0.0044786522418517 0.0044243033255075 0.00442098160986122 0.00438658728322317 0.0043379071871605 0.00431549064810995 0.00430587390654896 0.00428443325331264 0.00425173197320402 0.00422827551540469 0.00420228200380614 0.00419068529992698 0.00418386300410499 0.00415845785471429 0.00411175221374814 0.00410289554059495 0.00409495778954049 0.00408625124993166 0.00406362837135158 0.00404855955392749 0.00403746775849949 0.00400616346749807 0.00400562724151312 0.00397586229372971 0.00395237336652689 0.00394638773060109 0.00394042932690685 0.00392609618625377 0.00389327176544048 0.00389005039917156 0.00387462285571874 0.00384349196949459 0.00383270536913239 0.00381234496446294 0.00380592905208034 0.00378266845865934 0.00377216691922856 0.00376320414598844 0.00374579127265239 0.00373515597702322 0.00371770323622113 0.00370562621538243 0.00369777814663132 0.00367861909387973 0.00366979269768494 0.00364884528841666 0.00364315843567103 0.00363005984140793 0.00360618986980845 0.0035990245809706 0.00356836781443439 0.0035641894931603 0.00355506132187783 0.00353966542227722 0.00352488705003797 0.00351292329807809 0.00349827582044623 0.00348807058876055 0.00348084683011644 0.00347424416950722 0.00345353988777048 0.00344866431421399 0.00342502446894651 0.00341340210662681 0.00341090326268066 0.00337316479425594 0.00336995036081319 0.00336294407160635 0.00335768484986132 0.00333898121821708 0.00332103685277018 0.00331270103615889 0.00330746971009454 0.0032959049062527 0.00327684199444613 0.00326527489985375 0.00325494994389849 0.00324362896837849 0.00323884004696082 0.00322508299441918 0.00321545510343679 0.00319298413373005 0.00318552203734036 0.0031750383101799 0.00316703596322536 0.0031629495428546 0.00314526346536898 0.00313602904031988 0.00312745680715183 0.00310641200470234 0.0030940728236232 0.00308998730681434 0.00308387928357651 0.00307950366338613 0.00306549407998309 0.00305585918629806 0.00304480680424617 0.00303914072383628 0.00301707810204797 0.00300344428293261 0.00299833492706409 0.00298902088412045 0.00297079166128333 0.00295810057131205 0.00294110618532027 0.00293966596915144 0.00293362418143328 0.00291812902290745 0.00289948375813475 0.00289764491859207 0.00288809947734641 0.00288711057558295 0.00287517073268985 0.00286923531318392 0.00285304158611699 0.0028373412030039 0.00283161955823875 0.00282402525808189 0.00281342784841207 0.00280762721377687 0.00279918086274532 0.0027827607156402 0.0027699066903425 0.00276124474479105 0.00275029626441535 0.00274107741826199 0.00272006539005506 0.00271609757522763 0.00270086889628583 0.00268647535865969 0.0026810982311545 0.00267434356345575 0.00266584903593898 0.00265807971074348 0.00265159754662198 0.00262922914679809 0.00262075539673131 0.00260649643974175 0.00259561943944665 0.00258741733955157 0.00258385582536279 0.00257493162427376 0.00256408443835746 0.00255881487825176 0.00255296920784406 0.00253610556967962 0.00252864462108409 0.00251776861560363 0.00250584169490495 0.00248512221791757 0.00247578506295611 0.00246963123020989 0.00246270104855864 0.00244381765425616 0.00242562957441826 0.00241859612605883 0.00240785186822285 0.00238895741928053 0.00238308774275233 0.00237942091213457 0.00234739746192864 0.0023391545791361 0.00232904943124799 0.00232212026223861 0.00231189131679043 0.00231015580589464 0.0022603658675597 0.00225299061557387 0.00224680261120953 0.00223246006110904 0.00219226175169461 0.00216301980684264 0.00213953670701534 0.00212552276495305 0.00208754755265605 0.00196879595062776 0.0018722179481434 0.00183517202917481 0.00170561651880169 0.00161680688817153 0.00158117700308331 0.00156788066031693 0.00137772805057183 0.00130331337588254 0.00119461145075906 0.000979230953684474 0.000890788692309649 0.000594467907966807 0.000578155480661529 0.000489103093079491 0.000277965067692313 0.000192178224664002 0.000152952474317708 2.83384391117434e-05 2.21156090665509e-05
0.0317528347746817 0.0200393636038127 0.0181308067061936 0.0148726676174639 0.0138421040140516 0.0115045064539082 0.0113575778510515 0.0109133582392952 0.0103849046947718 0.00932163208564939 0.00880321998543336 0.00840298393384434 0.00806705645824764 0.00776081810367717 0.00771049512997696 0.0073813075241596 0.0072761619858668 0.00722075075971471 0.00706347413445737 0.0069798528932126 0.00661781872300625 0.00657521168834238 0.00649122646394629 0.00642856359742378 0.00626448595629723 0.00605800553612903 0.00598497361251027 0.00595345514264261 0.00573767550691655 0.0056950284662411 0.00564460887492198 0.00555905758439625 0.00546071436493264 0.00538368897538904 0.00532909421059701 0.00521270693567113 0.0051562042698269 0.00511427440092923 0.00509037268397042 0.0050475896304411 0.0049656185694793 0.00492490227815133 0.00491717853726377 0.00484019286706194 0.00481698196966111 0.00477168119326244 0.00475721047372362 0.00472089003709188 0.00469119584356585 0.00466343119350641 0.00462334374499915 0.00458008681408827 0.0045524817859407 0.00454313560429167 0.00451551492628697 0.00446655699277414 0.00443308223764125 0.00441645764876762 0.00438331057926236 0.00438237368698892 0.00435586987327658 0.00433434833863638 0.0043059357470051 0.00426585387337768 0.00426102327742324 0.00425500491012448 0.00423760525814615 0.00420988068841093 0.00417059925251986 0.00416511854758251 0.00415014663630318 0.004138070330516 0.00412356115762222 0.00408598074222069 0.00407332760704298 0.0040615786682912 0.00403188746060652 0.00402756976733815 0.00399879495457079 0.00398725635999053 0.00394550716173606 0.00394104502722858 0.00392463428613121 0.00389868892820535 0.00388639251269713 0.00386924447742141 0.00386408621847735 0.0038537010223384 0.00384345136288207 0.0038120877780387 0.003792207151556 0.00377408162638844 0.00375557483435926 0.00374621505573912 0.00372596916942908 0.00371451802952095 0.00370177511947749 0.00369564707372606 0.00367955312241023 0.00366675841890569 0.00364954899076747 0.00363479265185979 0.00362067405171299 0.00359231756418761 0.00358462716994569 0.00357643684338588 0.00357177860957274 0.00355649146804072 0.00354365350433975 0.00353324230589449 0.00352038196163472 0.00350784031813476 0.00349792128300047 0.00348618627526003 0.00347113471836516 0.00345639608904179 0.00345255876185953 0.00343745779337583 0.00341699504045254 0.00340328261002117 0.00340199022362537 0.00338621335533671 0.00337051437903149 0.00336220894530424 0.00335682651930568 0.00335004275509073 0.00333315565383474 0.00332807804993603 0.00330703762219604 0.00330271577267477 0.00328885133753671 0.00327602693474821 0.00326909945780961 0.00324677616319681 0.00323879715332283 0.00322849404952978 0.00322172468626138 0.00320583258651052 0.00319435727726976 0.00319190317449409 0.00317627364279834 0.0031670616012498 0.00315798086293967 0.0031388062901878 0.00312016155821001 0.00311395149924146 0.0031058318441559 0.00309660929366926 0.00308118102125516 0.00306673680535585 0.00306483610806689 0.00305617965584962 0.0030494070558878 0.00302853432646014 0.00302411085554093 0.00300751160800708 0.00300287149573327 0.00300145329793877 0.00298506211853108 0.00297939919168945 0.0029636971039328 0.00294756405081895 0.00294587579006775 0.00292778459983097 0.00291571551795674 0.00290908186378295 0.00290127484564791 0.00289358767727767 0.00288532169197615 0.00286429573185313 0.00285157233044025 0.00284895055256866 0.00283997458890305 0.00282692212806011 0.00280937665159485 0.00280295110448996 0.00279880461028805 0.00279386906971686 0.00278394975113223 0.00277065989761324 0.00275228327391577 0.00274243526328733 0.0027359746427273 0.00272166628245679 0.00271947464244263 0.00269656404501797 0.0026846550009616 0.00267385404693405 0.00265940162761706 0.00265711199825751 0.00265398279035801 0.00263805724213878 0.00262484809767568 0.00261219054953183 0.00260187222853858 0.00259425238438665 0.00258699005786913 0.00257753884260304 0.00256831684026415 0.00255542350986244 0.00254754664280235 0.0025418785789992 0.00252971780099676 0.00252476352446282 0.00249836649936592 0.00249697017410346 0.00247492321644041 0.0024726744929279 0.00246317822713075 0.00245525916800379 0.002433001718722 0.00241850732356391 0.00240697115785046 0.00240462277240048 0.0023957767455321 0.00239291934274291 0.00238369358217612 0.00236848087699076 0.00235794787339151 0.00233965922855068 0.00232864159154482 0.0023200943673021 0.00231141125193926 0.00229684009576892 0.00228034800968019 0.00227448949758407 0.00226302762497693 0.00225026624507576 0.00222275369756149 0.00220391087604921 0.00219398427523562 0.00213010059484257 0.00201244060029375 0.00191792413008142 0.00181748598650212 0.00175937331629382 0.00162039135190011 0.00150274910802809 0.00125364198259243 0.00119859693532537 0.00115508407458133 0.000950641691216814 0.000855856450024468 0.000833523084635307 0.000671856091949988 0.000484732529924589 0.00043453832724273 0.000408683103825059 0.000346382070725654 0.000316160347254377 0.000212797169212659 0.000120936166544935 8.7715143397739e-05 3.25037128129197e-05
0.0284284225250603 0.0196238596237833 0.0163264958662037 0.015226237396024 0.0143493507642572 0.0116274421516672 0.0108406517183223 0.00997282605021097 0.00983194945293436 0.00914904499395941 0.00866607774107385 0.00851012259511462 0.00835230540132564 0.00814478183579402 0.007992340201605 0.00760793643418747 0.00747382158280044 0.00716070501808072 0.00703880597046379 0.00688890151423791 0.00679914927112213 0.00661921025292744 0.00649314160338561 0.00629197206151385 0.00619616387123088 0.00611547951711893 0.00599075133618701 0.00588825369338941 0.00576303645291386 0.005677258477384 0.0056073494059325 0.00557476189613066 0.00554268825646097 0.00550968339997887 0.00537138228391244 0.00534328732938485 0.00526429391846296 0.00517232083267072 0.0051252301158112 0.0050769172317035 0.00504478746783472 0.00501495171533501 0.0049523471042919 0.00493924459490555 0.00486081549230627 0.0048257875016822 0.00476842270414355 0.00475343854001213 0.00473570143293235 0.0046839763206195 0.00467106206212707 0.00463221074197268 0.00462092717235574 0.00456629931835157 0.00454293471506544 0.00452426674543183 0.00447586128479592 0.00441639749198526 0.00440343429928909 0.00439215417108641 0.00437991586625994 0.00435371667344024 0.00432868171044951 0.00429708181865107 0.00428298390741169 0.00427168316382239 0.00423145142256672 0.00419614452066598 0.00417632920950621 0.00416943700726514 0.00415367687758481 0.00411588172071727 0.00409255060171981 0.00406793072082843 0.0040509558161695 0.0040462549802225 0.00402121333035123 0.00399229775982722 0.00397174201334591 0.00396446724366392 0.00394219174429992 0.00393540277235268 0.00391140451327233 0.00389376903754576 0.00388828437497633 0.00384999287435112 0.00384239711467739 0.00382223049094691 0.00380942524963084 0.00380278585232602 0.0037807202596171 0.00375632672728163 0.00375033045222354 0.00373643428522411 0.00370461486297012 0.00369800477595962 0.00368568699868104 0.00367657875911773 0.00365086693306594 0.00364667663596101 0.00363104189279677 0.00361802223605129 0.00360462387935497 0.0035943700428346 0.00358276622831486 0.00357305128264158 0.00355711264020179 0.00354276721120409 0.00353750449223771 0.00352209263833018 0.00350861525243414 0.00349380233535307 0.00348176302934649 0.0034809474555053 0.00345751739607801 0.00345493874766855 0.0034300850912923 0.0034161399437922 0.0034130151004925 0.00339445880277987 0.00338850350854695 0.00337726495721463 0.00336191429285668 0.00335036254796047 0.00333560776815269 0.00332843566274507 0.00331495851666289 0.00330744269483574 0.00330246039712946 0.00328237001229537 0.00327505321006084 0.00326664121077095 0.00324936087527257 0.00323085993707456 0.00322407935626254 0.00322248552705839 0.00321106617473845 0.00319202895879742 0.00318451960122692 0.00317189514604532 0.00316920097019191 0.00315471719546636 0.0031501393192026 0.00314026426922496 0.00313542483829275 0.00312556466382251 0.00311645142955989 0.00309816031927442 0.00309490632663289 0.00307749917877472 0.00306855964314097 0.00305668979926235 0.00303780375129195 0.00302716172854611 0.00300996269925742 0.0030049286482996 0.00299168562480543 0.00298185320206853 0.00297434538693309 0.00296115816601659 0.00295542245051914 0.00294622144251761 0.00293592276594481 0.00291657355025994 0.00290940001975997 0.00289444892932785 0.00288313930602309 0.0028825757217657 0.00286788336529471 0.002863147885393 0.00285074173436328 0.00284270546633796 0.00282442814223317 0.00281208783509531 0.00280337030901557 0.00278715271687384 0.0027848101017218 0.00277475683918025 0.00276303054230046 0.00275522541515295 0.00274386035330429 0.0027342818141607 0.00272797799546811 0.00271901525685754 0.00271638915258195 0.00270508982620269 0.00269996751171633 0.00268904512409847 0.0026770920488416 0.00266639120253821 0.00265079285390211 0.0026314561637648 0.00262540036046696 0.0026217196207827 0.00260998330499437 0.00260467344303294 0.00259779211762752 0.0025910537155895 0.00258182807357628 0.0025728145088137 0.00254633955753587 0.00254370649483174 0.00253679609724558 0.0025296307376917 0.00251498115743166 0.00250308088700673 0.0024973109172116 0.00248368002851018 0.00246628354047023 0.00246372776258474 0.00245811749489076 0.0024313496536891 0.00242098688018163 0.00240292029660112 0.00239286779649591 0.00238429005251366 0.00237758211095155 0.00237068903323561 0.00236851898591582 0.00234990385082657 0.00233744619739458 0.00232899969873705 0.00232229726135874 0.00231974665764588 0.00227533644820901 0.00227234860933467 0.00225756249139895 0.00224197611331304 0.00222422662970045 0.00219513641426385 0.00219188359834889 0.00217606331216095 0.00215200993994801 0.002146907311804 0.00207599143904301 0.00195743589373772 0.00194350895489799 0.00181460270113567 0.00173741442973581 0.00166468442710407 0.00160512146563217 0.00157256826690386 0.00139837637805231 0.00103074156152439 0.000727848047775415 0.000663027890773851 0.00057383881876924 0.000469429457177846 0.000439196151192493 0.000404699844187769 0.000260028456694365 0.000139824565726342 0.000123015374966613 3.7897653441863e-05
0.033663412684687 0.02649492668977 0.0178603354526128 0.0154732601063599 0.0131113613607216 0.0121399277856172 0.0107986948301585 0.00968253108843021 0.00959441674631005 0.00916706250954716 0.00909547570535956 0.00850537119961136 0.0083899993689295 0.00805892051945009 0.00797465032786946 0.0077719887698179 0.0072189091830459 0.00710011739593233 0.00689930787618667 0.00683943318141125 0.00670528015563216 0.00662917839588157 0.00651429926307132 0.00627353729690764 0.00614697506842991 0.00603101850222892 0.00594390679364457 0.00593323131590554 0.0058161229137807 0.00570452805881747 0.00566306817244399 0.0055828637602257 0.00543301363676865 0.00540220912753501 0.00534394604609896 0.00523471073543857 0.00522498488746087 0.00513143479064098 0.00510094915799916 0.00508581784816241 0.00501527920126224 0.0049592057723767 0.00491463981593435 0.00483766658086479 0.00480483298042427 0.00478724602891692 0.00476265429589767 0.00465423464166281 0.00462356305809854 0.00458638325513553 0.00457390533467801 0.00454432847677945 0.00450404963077718 0.00446354765340521 0.0044216165765397 0.00440247307419044 0.00439328537790054 0.00433473286099649 0.00432472867505712 0.00432089123571699 0.00431094692119351 0.00428836586190083 0.00425433612958914 0.00423398737955278 0.00421690476268992 0.00419999646900867 0.00418937462050324 0.00417204835805362 0.00413687666678356 0.00412858937985523 0.00408269788198749 0.00406309915775925 0.00405116100234349 0.00403033835586007 0.00402378097316133 0.00400445873053282 0.00397887115576369 0.00396177186446253 0.00394878874281555 0.00393333720841346 0.00390944408602487 0.00389175963885987 0.00388175279265836 0.0038718611616476 0.00385461953674813 0.00384648923933899 0.00384050603080129 0.0038218650940892 0.00381020453643292 0.00379805578257673 0.00379409663419617 0.00377010668109981 0.00375129896522993 0.00374586162437754 0.00371643015670266 0.00370944070841748 0.00369585927755818 0.00368582658406232 0.00367097945636589 0.00365781897731137 0.00364813900193627 0.003638999987925 0.00362676978714115 0.00359963951820217 0.00358418433381907 0.00358057934083875 0.00357170839126619 0.00355699296045124 0.00354629459692297 0.00353601529474211 0.00352194414223791 0.00351732785401146 0.00349518015010989 0.00348709421228264 0.00346986570949303 0.00346659295754949 0.00345692654839316 0.00344176855081403 0.00341933177448521 0.00340645404262641 0.0033971524431399 0.00338232331530792 0.00337723830815379 0.00335496368335258 0.00334638964223919 0.00333693143965272 0.00331801677433931 0.00330980350717366 0.00327717534826434 0.00327182658525182 0.00326624140899341 0.00324289152224602 0.00323805167507753 0.00322517058515222 0.00320752041457041 0.00319662699158293 0.00318684812471773 0.00317710673101621 0.00317182482619269 0.00315267510862556 0.00314518436611399 0.00313081274210133 0.00311490777899182 0.00310695927859667 0.00309778157821263 0.00308910820490619 0.00308226637576992 0.0030813856117957 0.00306027327600206 0.00305833042142252 0.00303322195329616 0.00303050936603387 0.00301201515213847 0.00300232429362189 0.00300050436025836 0.00298969310062457 0.00298628617356449 0.00297866866579069 0.00296685393194161 0.00296178297132526 0.00293556066357273 0.0029164701502119 0.00291007152600967 0.00290409919374386 0.00288647684647596 0.00287890557333458 0.0028679462758978 0.00285586757770953 0.00285096695046606 0.0028440515485872 0.00283632834482896 0.00282366226342439 0.00281635201574827 0.00281173254531649 0.00280984785755199 0.00278360429642723 0.00277764273192509 0.00276492638922872 0.00275977516115356 0.00275420001859433 0.00273778216266786 0.00273611725312546 0.00271909071121262 0.00271653804086265 0.00270340306863294 0.00269243531913909 0.00267819163398987 0.00267682202491893 0.00265059904945442 0.00264446372299629 0.00263627394161855 0.00262200461422125 0.0026207410455873 0.00261508832580992 0.00259849158768207 0.0025877707942022 0.00257318309255336 0.00255712630983752 0.00255430786661981 0.00253524810797499 0.0025212811203397 0.00251532279557667 0.00250971401271524 0.00249473466616628 0.00248735561496691 0.00247551434859556 0.00247106891183158 0.00245560226477363 0.00244897281889245 0.00243616892991592 0.0024286109457795 0.00242006028465042 0.0024050037092005 0.00239366299853136 0.0023801865765422 0.00237260869310389 0.00235390009290637 0.00233593321121069 0.00232305997548463 0.00231896996884249 0.00230176285747905 0.00229601308360495 0.00227309704575166 0.00226540740479091 0.00225345561544634 0.00223457384122651 0.00221506194530779 0.00220407461226792 0.00218785067177684 0.00216295808592605 0.00213868312599154 0.00208282545707888 0.00192534957861319 0.00186548225599618 0.00172931349438061 0.00171667564874093 0.00151355393721565 0.00149856573524264 0.00132709749675919 0.000812943861374583 0.000782563856149784 0.000746897593550683 0.00071440278484365 0.000609499564699466 0.000553907845605741 0.000437222996292482 0.000310605924554601 0.000211055469143279 0.000183619442134529 0.000170243051915933 0.000114073418645716 8.70200611824963e-05 3.43398558019301e-05 5.99482211363519e-06
0.0236982623454318 0.0207776480432017 0.0181729697119496 0.0172378472016819 0.0141563442553052 0.0140590999231392 0.0127865595216657 0.0106078073077257 0.010277567938028 0.0098806207078343 0.00967091189098592 0.00876193133914272 0.00834468373812984 0.00818389609006989 0.00805413796576397 0.00784266597005964 0.00763370277572102 0.0073644082123764 0.00710185997293674 0.00703140716898468 0.00668020330022371 0.00653730732206974 0.00646706213435721 0.00625545680958925 0.00617592025070257 0.00611356959426379 0.00608260673491341 0.00597898387216758 0.00579814324724447 0.00575020563441456 0.00569602399812876 0.00560269235970287 0.00551268350321818 0.00549101144904187 0.00534995861366456 0.00532014163540968 0.00528826327924918 0.00525393933599533 0.005139719930048 0.0050918874949566 0.00502511110147708 0.00500711853527566 0.0049538827290976 0.0049082883554523 0.00485029474406397 0.00482684577519004 0.00475980931677592 0.00469679861130468 0.00466866588828837 0.00462563054670101 0.00458353153958249 0.00454437374402638 0.00453937248588201 0.00447291956975249 0.00445456871608216 0.00443323659712365 0.00441958281557878 0.00439753484407911 0.004388281372497 0.00433959025950887 0.00432135956388908 0.0043098753148429 0.00428559103106355 0.00425195848829958 0.00424450245599371 0.00421177611014609 0.00420007745014757 0.00417203517111014 0.00415098288256744 0.00411496722556085 0.00411052399184404 0.00409011795507652 0.00406546223719282 0.00404731515132995 0.00403111922788971 0.00399708616748034 0.00398732834967276 0.00396981172557063 0.00396625252484648 0.00394097884700647 0.00392100109126481 0.00390477955435555 0.00389329121707425 0.0038639845468524 0.00385099724280372 0.00383885981805522 0.00380302389351149 0.00379414417463892 0.00378649102811722 0.00376658547708968 0.00374084566605284 0.00373874922025267 0.00372261530688882 0.00369866804819113 0.00368382198952305 0.00366959911701254 0.00366584981152784 0.00365759596409596 0.00364850345540551 0.00363463454963276 0.00361417897395323 0.00361176329595284 0.00359804569674803 0.00358545690611147 0.00358147415295111 0.00356385766499152 0.00353634216701893 0.00352873153964823 0.00352553674910276 0.00351770876029724 0.0035079559558004 0.00349487900338885 0.00347826290621975 0.00346640086412017 0.0034494554708898 0.00342977247814991 0.00341135124470758 0.00339988289303051 0.00339218685968236 0.00337594729225337 0.00337461103870485 0.0033595862428763 0.00335560408663866 0.00334227157741182 0.00332469805176382 0.00331701320525676 0.00329336557910252 0.00328818583523394 0.00327859998245755 0.00327366880879935 0.00324908360811569 0.00324124278305392 0.00323279572338215 0.00322141434759835 0.00321879167056849 0.00320687863080289 0.00319838151310153 0.00318161618961382 0.00317326855571324 0.00315945390038626 0.00314737586646929 0.00313563576102222 0.00313054832805415 0.00311550373687841 0.00310791734866278 0.00309680132240263 0.00308362648706116 0.00307764359768293 0.00307479299595309 0.00306447823896401 0.00305841347629306 0.00304332419732754 0.00302396535512637 0.00301895451108299 0.00301190520962669 0.00299305954325026 0.00298587727584873 0.00297998570050124 0.00296816371924652 0.00295864697191118 0.00295724216249043 0.00291970200778995 0.00291247122768775 0.00290452814819414 0.00289580626071686 0.00289271457354926 0.0028873783470471 0.00287720720990709 0.00286227716192646 0.00285242189808038 0.00284749767716655 0.00283156099402295 0.00281295577108391 0.00280585233746493 0.00279482993941564 0.00279347584525006 0.00278257718073889 0.00277220917492532 0.00276031628189151 0.00274394605206387 0.00273926191336229 0.00272319173640018 0.00271112499428485 0.00269897473374889 0.00268778128922872 0.00268037141365833 0.00266127737151447 0.00265697224361277 0.00265256109628102 0.00263837121701628 0.00262896853584658 0.00261858183054537 0.00261128950346862 0.00260609049441997 0.00259799498660634 0.00257756713913901 0.00257176064208842 0.00255595723273446 0.00254538063565368 0.00253303038578869 0.00252069174640977 0.00250732432401733 0.00250116777576405 0.00249017024585958 0.00248832612933504 0.00248254113662696 0.00245621888079487 0.00245084604040151 0.00244348520736158 0.00242192709096969 0.00240760965682529 0.00239736417601491 0.00238235510290762 0.0023779529436636 0.0023630418300865 0.00234266462053403 0.00233472744943576 0.00232566326246898 0.00231910739082099 0.00230563512096997 0.00229137296129074 0.00227120073120671 0.00226211429442587 0.0022499716567106 0.00223535891373214 0.00223193863900593 0.00219809694169381 0.00219063114581476 0.00216411889986737 0.00215779333386236 0.00213579196690267 0.00209204295590349 0.0020562741479622 0.00192332328927485 0.00186200675238594 0.00180208019922203 0.00164347780134493 0.0015915282439081 0.00144191067753406 0.00130004458575336 0.00122622311266888 0.00109787965847032 0.000977222721362527 0.00089765610376552 0.000796330569970905 0.000534862969968965 0.000487667104374567 0.000466970112139577 0.00040855552476458 0.000361022366307648 0.000144056089736081 0.000114704287582711 7.6882371418485e-05 7.15340715103352e-05
0.0243569818503444 0.0172610251545679 0.0148261173525384 0.0143215974902812 0.0124050243261288 0.0116579559234985 0.010381814540612 0.00956190215735089 0.00903247986160677 0.00871125352602926 0.00846830559119219 0.00821328656218343 0.00810949608302714 0.0077361385864149 0.00767016869287036 0.00734626190084874 0.00722453613299771 0.00703579549716806 0.00694300250295753 0.00685885238314665 0.00663531694399039 0.00654037550806398 0.00646762491362182 0.00629325489254252 0.00609719834260629 0.00600388800291181 0.00588046076616675 0.00583850969179072 0.00569679112307779 0.00566134439565132 0.00557916610376326 0.00555861128461328 0.00548134798084937 0.00544433510579397 0.00538836419966278 0.00530756432924914 0.00525267687286848 0.00519619546448143 0.00518175856946321 0.00511421415409781 0.00509420292824725 0.00505287176971361 0.00502259252078795 0.00497793027205575 0.00493223405802677 0.00488242034819383 0.00482622539223466 0.00476496230146685 0.00474113821093039 0.00471011685281956 0.00468832420223231 0.00466292934755756 0.00459231681640367 0.00457638524716119 0.00455097277899772 0.00452093768692138 0.00447716350181092 0.00444799080760078 0.00442416197218763 0.00440838428760029 0.004397084823694 0.00435838358109984 0.00432680545502733 0.00429136055433262 0.00427423879081084 0.00426394303630262 0.00425306302791088 0.00421482294099826 0.00420431681589111 0.00417518094480403 0.00415628468545812 0.0041436134225753 0.00413583057142993 0.00410373419545433 0.00407641035125278 0.00405326154897696 0.00403185344897073 0.004026659817504 0.00402422105010752 0.00400660388957514 0.00398595399002047 0.00397132881277251 0.00395722811821917 0.00394419050034424 0.00392069878720283 0.00390113355536487 0.00388804343216112 0.00388490396444132 0.00384832544012764 0.00383376963571472 0.00382629310644149 0.00382084694195686 0.00380598791033505 0.00378261507418632 0.00377315478503496 0.0037587668847183 0.00373048928786407 0.00372374230287372 0.00371272019370816 0.00370346578074286 0.00369000048692659 0.00366706287406523 0.00366342694225655 0.00365007334614355 0.00363838297979515 0.00363164171343105 0.00362305009655745 0.00361625075830913 0.00360278226526705 0.00358648906532054 0.00357162833751856 0.00355545442851791 0.00353285919315114 0.00352524985205934 0.00351798459931795 0.00350314427696838 0.00348445839818016 0.00346815535106933 0.0034568206164626 0.00344361431120658 0.0034356643621259 0.00342191790886071 0.00342072860972304 0.00339883727463272 0.00339116276738662 0.00337559501464807 0.00336871599130778 0.00335629298151611 0.00334429510534332 0.00333094845056341 0.00332807473690047 0.003305602108763 0.00329476672942536 0.00329109982115769 0.00327195315543598 0.00326236788794177 0.0032422295405352 0.00323813618834422 0.00323365650393801 0.0032281780401588 0.00320906012701898 0.00319030561227806 0.00318591686562159 0.00318295444951998 0.00316952548326403 0.00315818145641786 0.00315044037782962 0.00313444164193609 0.00312842270579717 0.00311836698736505 0.00310324730887764 0.00309603550686683 0.00308245080800592 0.00306453049092013 0.00306384924771715 0.00305154679733996 0.00304348958865216 0.00302571108080896 0.00302146422198168 0.00300093561333983 0.00299803869956955 0.00299283180875271 0.00299064273767644 0.00297187999695453 0.00296761790495548 0.00296026775600399 0.00294807890023733 0.00293380795013902 0.00292154846902338 0.00291749902128961 0.00290643192255162 0.00288978898739849 0.0028846702832985 0.00287136242599181 0.00286283097233924 0.002854002183112 0.00283988545855913 0.00283733556953826 0.00282278070243038 0.00281891825609317 0.0028081520779946 0.00280616640600553 0.00278982233315789 0.00277704500699682 0.00277426315118672 0.00275993914264743 0.00274429572548892 0.00273570033824123 0.00273432180637756 0.00272871379715834 0.00271056771953169 0.00270855375820775 0.00269621088462245 0.00268095482583147 0.00266672661166321 0.00266105449216634 0.00265379217779904 0.00263988757336962 0.00263393627857355 0.00262870857469576 0.00260636397089934 0.00259318121023158 0.00258947677808026 0.0025811358991983 0.00257226865636473 0.00255964012848981 0.00254647515220709 0.00254230331387416 0.00253551524621394 0.00251846462733274 0.00250684992813068 0.002497588103418 0.00249537969096906 0.00247991323615868 0.00247383203682303 0.00245922039457701 0.00245050636507622 0.0024407685677486 0.0024317127903864 0.00242013095446071 0.00240362903898694 0.00239155582935955 0.00238651281745705 0.0023715824839718 0.00236369752948785 0.00234645083511895 0.00233540893928094 0.00231966387308829 0.00231229174089957 0.00229770446055029 0.00228088132081463 0.00226892037713595 0.00226117317134675 0.00223413069143807 0.00221265769804927 0.00217826974858113 0.00216761162695132 0.00214565154878182 0.00211084886034208 0.00205269310199224 0.0019451479449702 0.00190722401886418 0.00186526167597356 0.00151420146002035 0.00144994033801875 0.00129872843725935 0.00112112909885387 0.000919263504665003 0.000737003288391374 0.000635857358385541 0.000467621915204082 0.000141416569563936 0.000137167053930653 5.27249408146931e-05
0.0225746853509259 0.0170247307833701 0.0162463658269018 0.0150695070677539 0.014144546765283 0.0128766162634231 0.0125240799037362 0.0116342929143075 0.00988059243199831 0.00973895024647236 0.00914618490590215 0.00885562787014705 0.00876422046996762 0.0086015995919619 0.00807513533348916 0.00790957020173011 0.0077499200215271 0.00765543150814023 0.00727580239593763 0.00713582795419549 0.00692520057435093 0.0068149872059501 0.00671607382428716 0.00663148462509424 0.00654812039264344 0.00638099426875602 0.00637280192176293 0.0061891861970281 0.00615639945574002 0.00607696598868817 0.00583474710065329 0.00579403705197716 0.00575515966585875 0.00569701906930308 0.00567517133715576 0.00561124059124589 0.00551160276392307 0.00541503308758455 0.00536301614034762 0.00530799855049596 0.00526311017880629 0.00522604893765999 0.00514496772955899 0.0050821753450089 0.00498902234223459 0.00492515046596283 0.00490880525741668 0.00487514723954063 0.00482378004995467 0.0048086612543015 0.00478080904801679 0.00473125847145317 0.00469310578787549 0.00463989980662939 0.00462678762936336 0.0045902705467317 0.00457784659495156 0.00453220778055548 0.00452241113869503 0.00449404060827203 0.00443879418978936 0.00443128103215588 0.00439910371517387 0.00437325058974321 0.00433418915967319 0.00430649956524385 0.00429071664725631 0.00427190551362027 0.00425022716142824 0.00422581376531933 0.00420425614258443 0.00418064916630276 0.004166021373338 0.00414442840698427 0.00411940912292913 0.00410734507178956 0.00408522021571016 0.00407540316164637 0.00405560406469952 0.00404944666322302 0.00402479624976309 0.00399346380828653 0.00398444189814035 0.00395978626957753 0.00394525480363471 0.00392920855066011 0.00390893368926729 0.00390353675494741 0.00387438201008249 0.00386552593425453 0.00385446285902542 0.00382030409528871 0.00380486568531709 0.00378925958066024 0.00377835474983963 0.00375778026423723 0.00375125761247362 0.00372485880705687 0.00370685613484859 0.00369139120140734 0.00367677473471708 0.003666565217225 0.00364579097471961 0.00364167376733651 0.00363022206708523 0.00361853578804551 0.00360368904183442 0.00359826464098247 0.00358361627549953 0.00357010096391373 0.00354046140310739 0.00353442961878042 0.0035183180822512 0.00349235073518671 0.00348571735366531 0.00347182949851795 0.0034671361358464 0.00345859407205594 0.00345260179478948 0.00342656934934829 0.00341354246059347 0.00340887088262353 0.00339950180550341 0.00339281786234367 0.00336327624952335 0.00335974349630044 0.00335098591379294 0.00333925448038624 0.00333415509812029 0.00330236840753789 0.00330013719320626 0.00329305277330967 0.00328184205262009 0.00326384799040613 0.003255975920916 0.00324562497188696 0.00323562594329036 0.00321918057561476 0.00321383038370426 0.00320989835734624 0.00317860749782316 0.00316519856596127 0.00315163332980596 0.00314967061059211 0.00314167691415767 0.00313478254878835 0.00312229917433111 0.00310164268132629 0.00309044341700659 0.00308616517074008 0.00307542267078116 0.00306326943596636 0.00304544266417225 0.00303205084284285 0.00303002831393022 0.0030162603035144 0.00300676614769832 0.00300210811154279 0.0029926442812251 0.00298273688073329 0.0029684147436072 0.00296247105319969 0.00295116459803121 0.00294101563093888 0.00293191740686068 0.00292002832470495 0.00291041757854386 0.00290182980291524 0.00288710108632849 0.00286567162441211 0.00286029707250259 0.00284935276133075 0.00283844719170265 0.00282942863583537 0.00281357639112158 0.00280404016905356 0.00280023642543965 0.00278856088900494 0.00278280412367435 0.00277623905427721 0.00276082658769864 0.00274488235772199 0.00274007301132436 0.00272614367048635 0.00271800043777109 0.0027002368387592 0.00269736953550297 0.00268040042292143 0.00267372890344929 0.00266550604245939 0.00266016312610212 0.00264524185366936 0.00263186928831261 0.00261473405820497 0.0026005145079069 0.00259214785745331 0.0025830730446937 0.0025670491728176 0.00255543841615705 0.00255117520844008 0.00253155007424194 0.00252636659041751 0.00251327446252949 0.00250243364170316 0.00248280124901898 0.00247151271542194 0.00246711366031734 0.00245621125867398 0.00243775115758829 0.00243286871915923 0.00241317401264671 0.00240692875150432 0.00239409944988704 0.0023753537345737 0.00235856418063441 0.00235009230460819 0.00233288121001041 0.00231782268764824 0.002309511040477 0.00228384091034975 0.00227453517297469 0.0022650594397004 0.00225241040828425 0.00220280956353716 0.00219236683912627 0.00214439426085444 0.00212601631024269 0.00209922546011699 0.00201710339445445 0.00199198031864975 0.00188310800994003 0.00172590441514679 0.00155202916342518 0.00146304049618568 0.00141761495527068 0.00132654236799794 0.00112635081970623 0.00105639351503887 0.00103377240706334 0.00101444875238443 0.000822117667899671 0.000737605758709864 0.000712588272082477 0.000614873149746525 0.000539142546710311 0.000491882354939047 0.000358208079552565 0.000294133801800739 0.00027754167786914 0.0002514649262921 0.000194325225560493 0.000173007397702824 0.000111255511428849 9.0663425597008e-05
0.0344443865505757 0.0214571373488856 0.0171817900588644 0.0164308724246383 0.0131437021220559 0.0114172486120916 0.0103413320081002 0.00983160875083273 0.00926523756707932 0.0089642390684078 0.00838696767893637 0.00807543269012837 0.00806142938622499 0.0078069386325195 0.0073758847460862 0.00721549568811586 0.00695175665203563 0.00686995380662153 0.0067171407550776 0.00667865810202059 0.00653971778462374 0.00636660700214557 0.00624018122931652 0.00623292426523285 0.00606307175228344 0.00604692659039296 0.0059715471884096 0.00585672798387387 0.00575298686347968 0.00564345648358817 0.00558703048213563 0.00556436693921057 0.00545463568485917 0.00543680653636811 0.00529506901642316 0.00525892090835659 0.00522874179816925 0.00521660061851702 0.00514261969690403 0.00510148824245865 0.005035567978905 0.0049988899181986 0.00494416295413736 0.00490337330878244 0.00487176947314984 0.0047967451321882 0.00475536042588163 0.00474830809410058 0.00470358957439804 0.00466188048073929 0.00464235251895447 0.00461886445520882 0.00460772844704964 0.00455836074387464 0.00452343022594539 0.00450522065518014 0.00447146401390481 0.0044485580042472 0.00441383011984935 0.00439600249632987 0.00436684819272315 0.00434365082386509 0.00432742316309197 0.00429512880567228 0.00425398777124882 0.0042419764820332 0.00422669512146397 0.0042015314537544 0.00416946521896667 0.00416190559561783 0.00413727204574304 0.00412995547869629 0.00410407418658936 0.00408464329188291 0.00407341544049184 0.0040599373334808 0.00402226083604472 0.00401337331258153 0.00401102489879428 0.00398087890260727 0.0039740933404872 0.00396449326255409 0.00395637296835703 0.00391055833036698 0.00390147514769696 0.00388883580075933 0.00386843996829608 0.00383980461841239 0.0038335645425565 0.00382242325416671 0.00380466044762363 0.0037892266665286 0.00378434539288247 0.00377657645636092 0.00375677309278132 0.0037512225462188 0.00372632995556311 0.00371414073944064 0.00369045813496617 0.00368489812945916 0.00367477398664269 0.00365310660384867 0.00364739420278104 0.00363424479534428 0.00360613175309514 0.00359597282607448 0.00358631039248578 0.0035800589883967 0.0035666428621944 0.00355752300200217 0.00355059833856194 0.00354360497908379 0.00352061371634986 0.00351265530073245 0.00349856595016604 0.00349339717859697 0.00348255797461108 0.00346999523910626 0.00345126900802869 0.00343478862079956 0.00342513788337114 0.00340927758736416 0.00340562988004484 0.00339499433938842 0.00337919638778388 0.00336163366882777 0.00335285964455111 0.00333759839363101 0.00332420913563133 0.00330860747910671 0.00330217550025838 0.00328195734316629 0.00327381367247715 0.00326717260078251 0.00325249062018296 0.00323415985280977 0.00323077385424298 0.00321833363475562 0.00321098097512187 0.00319304919289892 0.00318078667758526 0.00317145915670419 0.0031656547732987 0.00315558877362428 0.00315003828097743 0.00313029839315591 0.00312075387752705 0.00311777637938063 0.00310349474347305 0.00308807440480619 0.00308226934615343 0.00307170627742799 0.0030617614888747 0.00305120703690458 0.00303383927514729 0.00303121142391191 0.00302766580698177 0.00301135475930963 0.00300361342524473 0.0029874091997035 0.00297490649068546 0.00295703697319071 0.00294232008736643 0.00293133926815019 0.00292154752790936 0.0029167721450683 0.00290574079897239 0.00289925192389871 0.00288951923389584 0.00288243880460399 0.00286511611162895 0.00286099545888565 0.00284386173780455 0.00283225580942771 0.00281809884476679 0.00280962691047503 0.0027986721487707 0.00279505698269894 0.00278725560311936 0.00277241384259618 0.00276697510834693 0.00276121617284507 0.00275448819193666 0.00274513799247981 0.00273436638590975 0.00272036847482081 0.00271081949314208 0.00269761718204066 0.00268080718580533 0.00267703283276862 0.0026649251218982 0.00265864471160458 0.00264502568014504 0.00263932338856482 0.00262660526903767 0.00261363321561486 0.00260323058119044 0.00259093096404147 0.00257168494977164 0.00256444020605529 0.00256049876923589 0.00254347274468492 0.00252169724566265 0.00251030319449332 0.00250689518374503 0.00250002581941779 0.00248946593937514 0.00247571628919377 0.00246631657260097 0.00246212553444488 0.00245137177345355 0.00244712331994699 0.00244105957530023 0.00240953794767824 0.00239455344348814 0.00239285918422157 0.00238584471888871 0.00236826395769147 0.00236038823928948 0.00234434312804408 0.00232684819136164 0.00231633831569696 0.00229659761915982 0.00227981153869546 0.00227469625919727 0.00225982488787788 0.00223964469289068 0.0022165719704393 0.00220894529090165 0.00219062976096181 0.00217229305151764 0.0021183813800298 0.00205986407640333 0.00205332299760705 0.00202353691269547 0.00188560505701365 0.00148508517817946 0.00140149996130061 0.00133979603485384 0.00110427195080065 0.00108123351743702 0.000828933270575922 0.000780103661842614 0.000703755465123829 0.000661441738039817 0.000624031483748033 0.000505600889530866 0.000446894679093494 0.00037822846193276 0.000367767471738105 0.000294308351385871 0.000212162704783497 0.000149877265135818 1.12727658658698e-05
0.0274638162882779 0.0170502144132117 0.0156856336580482 0.0131063149847832 0.0124377427458396 0.0117165498613344 0.0105015030456524 0.00982125974599305 0.0096467726222515 0.00905876525684892 0.00880668462910889 0.00846038248617228 0.00828127531323949 0.00798853611808978 0.00751469967740841 0.00738590743430888 0.00733168910269971 0.00718673947042516 0.00700960422058072 0.006848309846487 0.00661543560739882 0.00641965741975464 0.00630853129965426 0.00629533337410703 0.0062264996331133 0.00603230892599642 0.00595115153943422 0.00591375244721265 0.00578178480091038 0.00572482530066528 0.00568197641070673 0.00563392176538758 0.0055476262929623 0.00541163427871915 0.00537400843675338 0.0053383619919373 0.0052334479739125 0.00519479534957468 0.00516060546193102 0.00505968968696607 0.00505288163611894 0.00500125281120744 0.00497350431156139 0.00490292731976848 0.00489993265226499 0.00487505340708819 0.00483619963786451 0.00478802625023009 0.00474026843045838 0.00468047790338457 0.00465691984845718 0.0046259361044329 0.00458909488316262 0.00456269194642169 0.00453166481611002 0.0045122044294479 0.00449743982889448 0.00446505143875468 0.00442004972259783 0.00438871592338288 0.00437019982870968 0.00436116226252939 0.00433500134975017 0.00431444076420884 0.00429591757965914 0.00428617184359388 0.00425059911688556 0.0042449687394769 0.00422135936926341 0.00420149816996152 0.00416956288360647 0.00415687593796598 0.00414598097692529 0.00413122602679436 0.00410954520899648 0.00410017627309794 0.00407859103296898 0.0040572073008191 0.00404564936615956 0.00402350515660643 0.00400176269508312 0.00399530825109188 0.00396751877941177 0.00394215700964294 0.00393590393282524 0.00391642633532708 0.00389964367239891 0.00388966337842432 0.00386633243706938 0.00385650331801662 0.00384666827491789 0.00383338203078733 0.00382694112120815 0.00382290292950755 0.00381479281294655 0.00379190177197411 0.0037592894321151 0.0037421799220895 0.00373764121863843 0.00372231787245835 0.00370554299576051 0.00370189108166564 0.00368110352394312 0.00367332909601622 0.00365276185804888 0.00364867476252419 0.0036416475649792 0.0036207377699076 0.00361764682613522 0.00359971272289619 0.0035900438107334 0.00357390174314273 0.00354620052586036 0.00354417124607093 0.00353126880309918 0.00353037796433339 0.00349767158236497 0.00349054156146527 0.00347222633666017 0.00346533009628471 0.0034599111375083 0.0034424208100784 0.00343535977556649 0.00341754334694407 0.00341020559030034 0.00338682982972858 0.00338550652129669 0.00337223910167438 0.00335674296612582 0.0033532853552297 0.00334914476763525 0.00334111397626101 0.00333850716403962 0.0033170189987845 0.00329896563412985 0.00329004613674709 0.00327557020915862 0.00327351545720721 0.00325985434234127 0.0032433050692907 0.00322999009631648 0.00322412996476042 0.00321929830812318 0.00320839742814697 0.00319389075656592 0.0031876936819766 0.00318177431495192 0.00317076846548999 0.00314617587459039 0.00313853937500438 0.00313264002872652 0.00312221009861533 0.00311526443623144 0.00309490270144811 0.00308170656676069 0.00307010009625296 0.00305795947061636 0.00304557539121179 0.00302651685759483 0.00301961454821557 0.00301811807330134 0.00300439197963145 0.00298764578269332 0.00297599707154441 0.0029696532266478 0.00295150802224235 0.00294315772479204 0.00293088215987752 0.00292827133991897 0.00291413508897055 0.00290968500403493 0.0029020217917882 0.00289187089067983 0.00287534768986242 0.00286542401583074 0.00286015643557083 0.0028513733120581 0.00283790143068745 0.00282631109828522 0.0028193868642998 0.00280419667267877 0.00280064852673227 0.00278235442783735 0.00277636458766311 0.0027726174433004 0.00276992756146785 0.00275948092272032 0.00274727144786626 0.00272498477961451 0.00271519672939912 0.00270441456483322 0.00269957502851131 0.00268796081737183 0.00267699473903552 0.00267135425752423 0.00266215505314603 0.00265889942733569 0.00264542005981512 0.00264034112447759 0.00262173664074693 0.0026097920363597 0.00260251071542749 0.00259059737747601 0.00258091422529399 0.00257036014977391 0.00256330495267649 0.00255228356394372 0.00253004500020123 0.00252570484219181 0.0025195722212518 0.00250577013757583 0.00250160421997634 0.0024842747152426 0.00247655412864138 0.00246482796719978 0.00245917234466304 0.00243967041483411 0.00242573601554847 0.00240712029016712 0.00239643144899208 0.00238603180057941 0.00238212878754237 0.00237784051782416 0.00235881169336659 0.00234548402865606 0.00233965306939467 0.00232133528586228 0.00230239498362345 0.00229640169808781 0.00227136087324728 0.00225823095880403 0.00224405169236729 0.00223295537487348 0.00215137939889918 0.00206713113880476 0.0018982021293145 0.0016961579835424 0.00164299826881911 0.00161935147606248 0.00151638497585566 0.0014277771136599 0.00130050974720182 0.00124969946126979 0.00108830701676075 0.000779222887838036 0.000717623786228198 0.000679578591909862 0.000650974114210131 0.000618706745649488 0.000475132507042253 0.000360950965381393 0.000296312013547167 8.14508789972636e-05 3.81523256243154e-05
0.0381499117378377 0.026332094081709 0.0174823548427845 0.0147076297897828 0.0137965957240165 0.011920318494921 0.0107831590859058 0.0101869144167731 0.0094322664883051 0.00905430293999158 0.00835362835388951 0.00823446867600957 0.00813182612342501 0.00782702874246793 0.00745961248416088 0.00721976397645847 0.00693172825878033 0.00686152901983457 0.0067267039743642 0.00663977668410893 0.00647871463097288 0.00626366279802988 0.00619016818691734 0.00608563105393586 0.00597412719676523 0.0059156548226418 0.00586084395889133 0.00584469326365416 0.00577953366907058 0.00571830627204818 0.00559418617440883 0.00544147624544897 0.00542609625340965 0.00537243357720643 0.00535699797381764 0.00525690966445718 0.00522556578552018 0.00518771377232344 0.00514160368929276 0.00507625086430736 0.00497321421942744 0.00494062103118704 0.00488663309342022 0.0048560894463373 0.00483230776052089 0.00477935762058945 0.00472713964163012 0.00468664691401304 0.00464941601050881 0.00463434538311599 0.00460771445124956 0.00457595665694564 0.00455940770647196 0.00450981263721396 0.00449346181143259 0.00443972692448189 0.00442360379993665 0.00438043591285932 0.00437084595342401 0.00435475508126658 0.00432839961696598 0.0043059731449787 0.00428036874976461 0.00427576223602196 0.00423534791315335 0.00419490978764058 0.0041699350867776 0.00415456337072956 0.00413986184739157 0.00411059859951913 0.00409981983432213 0.00409154601548146 0.00406329361552476 0.00404948849433836 0.00403930894363303 0.00400096367373692 0.00399311179955621 0.00397733863471182 0.00396256270740222 0.00393856205058875 0.00391830517042667 0.00391100458242002 0.00390573515702157 0.00388886641628827 0.00386425873250091 0.00384379686209909 0.00382356960232379 0.00381210486846771 0.00380421423686867 0.00379983919141657 0.00378093796140899 0.00378040003129026 0.00375365356022757 0.0037244308629097 0.00371299236231868 0.00369940941389131 0.00369394969936525 0.00367912637870194 0.00365163426586912 0.00363414603675783 0.0036319906474854 0.00361145645060979 0.00359996026959519 0.00357977678874857 0.00356415315198329 0.00356248943997212 0.00353385220640299 0.00353054912023304 0.00351505905331274 0.0035027551098847 0.00347867794638879 0.00347003572309254 0.00344969808987519 0.00343991516630202 0.00343387139911501 0.00342095219893486 0.0034138271619246 0.00339883208469897 0.00338817422260173 0.00338471747133865 0.00336481671364369 0.00335080454861804 0.00333840909517046 0.00331930361176158 0.00330555988891302 0.00329807106453986 0.00328916679979879 0.00328016838493385 0.00327552345153343 0.00325943515377989 0.00324704617403579 0.00323837752771325 0.00323037008588826 0.00322159801073215 0.0032151545410097 0.00320104206678483 0.00319028325468247 0.00317812902501528 0.00316622299425134 0.00315415272635242 0.00313951543157495 0.00312160713033771 0.00311436659671821 0.00310666501091774 0.00310454662221586 0.00309743721561608 0.00308370988302322 0.0030753357681229 0.00306555176437474 0.00303674778623739 0.00302583182452901 0.00301978959086074 0.00301397225536031 0.00300365496747661 0.0029929196794653 0.00297498703363731 0.00296431784189125 0.0029456297660501 0.00294387163853386 0.00293322130131794 0.00292523781510096 0.00291765639829649 0.00290677414097197 0.00287745673827156 0.00287020551294343 0.00286732948518864 0.00286042819429208 0.00284487081703209 0.00283811657784744 0.00282681580711427 0.00281914615739307 0.00280910210778714 0.00280330453260032 0.00279199810426304 0.0027870692417133 0.00276252237531071 0.00275454535914327 0.0027434236501984 0.00272806405912608 0.00271886661634842 0.00271027240527998 0.00270747514271521 0.00270568619269686 0.00269609675968019 0.00268233315882152 0.00266495361582618 0.00265424137306148 0.00263543967615153 0.00262592006370158 0.00261344919214743 0.00261019812776343 0.00260455132932255 0.00259598719935321 0.00257710526371925 0.00257130526437332 0.00255745999092596 0.00254571490374664 0.00254209704706354 0.00253482711557842 0.00251750179747095 0.00250593585561826 0.00250149520347565 0.00248735774652325 0.00247749285598289 0.00247165253220797 0.00245812512528261 0.00245340101911512 0.00244573622660952 0.00242196679107942 0.00240851013407503 0.00239841986401046 0.00238194172720815 0.00237110173977984 0.00235727105447615 0.00234795719920983 0.00233272297395159 0.00231584857527014 0.00231514400668299 0.00230270012565906 0.00229283596602266 0.00227181749252598 0.0022534858304224 0.00224109058748686 0.00222784436914523 0.00221388901019529 0.00217358292859735 0.00215232732962284 0.00213009656972908 0.00211272787635383 0.00206644388042392 0.00201824206088311 0.00193520692715174 0.00186062141868225 0.00176828679291386 0.00174576582247833 0.00164899610809687 0.00159798289500076 0.0015711727091105 0.00147863050565403 0.00137809110677915 0.00120492406723179 0.00102946410363117 0.000957499621308164 0.000912659104768357 0.000841530135166587 0.000695470667098633 0.000636121685234486 0.000580741136028107 0.000535208393437217 0.000303464939525236 0.000230554847145469 0.000198427143385215 0.000155078103189855 2.35625496032138e-05
0.0323769532600374 0.0196060682036533 0.0162567153711252 0.0139537244953376 0.0124046781627876 0.0111681809914709 0.0106973115274937 0.0101717790694187 0.0098204922697534 0.00925608899148014 0.00885859013891769 0.00844420209372436 0.00813745943451087 0.00791763567397058 0.00777866304475267 0.00750866344958317 0.00746374014309329 0.00729322713402191 0.00692613553086689 0.0068662486426053 0.00663934556945315 0.00653163997676387 0.00641726887301134 0.00619157754978393 0.00610054400017199 0.00588742239058128 0.00579237382135072 0.00575624429947394 0.00571011968258288 0.00569975101967992 0.00558465181316588 0.00550838516302 0.00545944653655753 0.0054105089162431 0.00538809648058372 0.00518621755973901 0.00517668892891653 0.00511727783812354 0.00510022741084553 0.00506772550513848 0.00503489279831649 0.0049776334225492 0.00495021182424681 0.00489707366404242 0.00485653106613764 0.00482867609381294 0.0047805378024189 0.00476909162726101 0.00474591952174422 0.00471869421860959 0.00467458381622652 0.0046348098670848 0.00458053825029237 0.00456162004833081 0.00453790159667051 0.00450756350149628 0.00449502692425907 0.00446847148281877 0.00442006443085288 0.00439683141957469 0.00437136069559503 0.00433432038471203 0.00430283528256179 0.0043004646728645 0.00426170392065223 0.00425280074844353 0.0042336709319821 0.00421699037512919 0.00419837110984023 0.00418996144761816 0.00415215959622703 0.00414325321360494 0.0041229111449656 0.00410499925357173 0.00408845263813147 0.00406922079483336 0.00405205291427149 0.004021781411781 0.0039991869344497 0.00396628979839924 0.00395778035977743 0.00394602533362585 0.00392934031102832 0.0039187516083496 0.00389576087418138 0.00389026056328289 0.00387444941880815 0.00387104486944091 0.00384550479434133 0.00382628862434188 0.0038138069607945 0.00379414198599809 0.00377604164983489 0.00377172668857453 0.00375382456702892 0.00373360918089452 0.00372083111554733 0.00370301418031239 0.00368551617225213 0.00368068523535935 0.00367581989176485 0.00365621548341133 0.00364853288459373 0.00363135995785506 0.00360949197060893 0.00359794655266794 0.00358914389763799 0.00357924375212948 0.00354912981088425 0.0035445006654354 0.00353374789933211 0.00352521843446601 0.00351524519705023 0.00350801301305583 0.00350127238646633 0.00348534826771329 0.00347011898520338 0.00346499570538908 0.00343434590882224 0.00341844024743357 0.00341558642564642 0.00341026577186778 0.00340424502641749 0.00338732819261322 0.00336568670740129 0.00335959258973835 0.00334539934500179 0.00334005143399361 0.00332923700485722 0.00331382064395877 0.00329735334583284 0.00328067523618484 0.00327319500781678 0.0032606823678097 0.00325088104746438 0.00323610081124596 0.00322520917743101 0.00321755869963324 0.00321008726835487 0.00319129017952604 0.00318711833933961 0.00316804491757732 0.00316520113310828 0.00315836190733573 0.00314106073632946 0.00312568241027146 0.0031175247038063 0.0031126177960761 0.00309872735664556 0.00308918417900495 0.00307502306743922 0.00306142621596153 0.00305199889164725 0.00304167018930933 0.00302538382191481 0.00300723035219047 0.00300374646614973 0.00299541782771354 0.00299025185111294 0.00297832080575126 0.00296703020263785 0.00295181300306141 0.00294721479214448 0.00293716487375245 0.00292620623349914 0.00291321917405607 0.00290576536488024 0.0028909973338913 0.00288699598813627 0.00287547812337862 0.00285831979493229 0.00285500469393975 0.00284584354145882 0.00283207360341124 0.00282854317036813 0.00282031693006277 0.00281628378518242 0.00279208947738997 0.00278446467819716 0.00277891900934628 0.00277423296034567 0.00276142151058015 0.00275915317641982 0.00274391335850723 0.00273715437357605 0.00272557538267456 0.00271818109138468 0.00271392389467809 0.0027033791480195 0.00268284983827223 0.00266683179875519 0.00265863548637934 0.00265068365215626 0.00263183884456158 0.00262786294298985 0.00261151233800702 0.00259869046010982 0.0025865327427915 0.00257235849919972 0.00256478677443579 0.00255070662261014 0.00254852401799857 0.00254100970299879 0.00252856771604763 0.00252063461513321 0.00250967772306448 0.00250363261672362 0.00249526315715218 0.0024834546067199 0.00247916425352541 0.00247133748860852 0.00246149172831382 0.00244303717634419 0.00243839560737686 0.00242321874581498 0.00241738487815704 0.0024077489768107 0.00238858114596233 0.00238085130680154 0.00234927652013248 0.00234434098134235 0.0023284323383316 0.00232653030868657 0.00231496880960847 0.00228559665260392 0.00226298806295385 0.00225937883286618 0.0022445814781234 0.00223765931467758 0.00222553731087101 0.00221401631642954 0.00218790902494126 0.00215946546250714 0.00213513840701191 0.00211525988279583 0.00204925638264575 0.00190337317782473 0.00174495936402414 0.00162896902539697 0.00159548973075111 0.00128729956125553 0.0012487776164188 0.00110922545702817 0.00107039381017038 0.000881192615974134 0.000825306191335974 0.000506803473694543 0.000412861690603296 0.000275835057040236 0.00025979299640954 0.000172127305865524 0.000153225440707698 8.69850966243752e-05 1.47959012642746e-05
0.0373183520371644 0.0239342714032806 0.0181610583656297 0.0162958805413945 0.0148957869071411 0.0120146712474064 0.0106966052447178 0.0102321280595519 0.00940733736908107 0.00898307428196214 0.00873761451417237 0.00839801113864856 0.00827885378491324 0.00823652416481707 0.00784761522908222 0.00765403061616209 0.00738667022002149 0.00727404357015618 0.00701318957540666 0.00691106760522232 0.00683456073891173 0.00673199482491272 0.00648423101302845 0.00638507822736654 0.00625720242788783 0.00598002741135676 0.00595240150195631 0.00586788818967431 0.00574638490890711 0.00559103090825892 0.00549144865462252 0.00545890562055851 0.00536123630765601 0.00528988116294301 0.00516552565157658 0.00514864530755236 0.00508865995292435 0.00504872184614796 0.00499671106671264 0.00497311877769783 0.00490590778259013 0.00484381692013013 0.00481816338002323 0.00476934692526449 0.00474169613874571 0.00468937101852274 0.0046346385210254 0.00461590144167458 0.00457436124234039 0.00451642421210188 0.00450345209109685 0.00448413573776798 0.0044464561676936 0.00442538587710084 0.0044004983141857 0.00437746376563384 0.0043513783196934 0.00431283538765068 0.00429873152383561 0.00426868108860837 0.00425239535246166 0.00424402505492809 0.00420369122470378 0.00417924506198413 0.0041639006119227 0.00413454133093822 0.00410763275437838 0.00408827079112893 0.00407644075611171 0.0040399563178071 0.00403775725024008 0.00402218856846067 0.00400360577699906 0.00398915260032951 0.00396542731607741 0.00395807431507691 0.00394601031660237 0.00392336874367238 0.00390706450343683 0.00388042332970135 0.00385886919917352 0.00384863159934855 0.00384111917133707 0.00382555876597363 0.00381151457905217 0.00378974779954959 0.00378029256785304 0.00376857791793376 0.00376682155189234 0.00375175590176196 0.00372887894207204 0.0037140627402683 0.00369352153830454 0.00367886932928796 0.00366713614947179 0.0036539488762382 0.00364714084340113 0.00363542174717569 0.00361430329168818 0.00360479439828434 0.00359496966796014 0.00357845375002224 0.00355316067819757 0.00354950690413189 0.00354232210745968 0.00353292654468402 0.00352394290476962 0.00351612457459335 0.00349103764010793 0.00347835332886718 0.00347272891783963 0.00345261760732333 0.00344029932591306 0.00343739141455244 0.0034196987750437 0.0034054746146922 0.00340186703456192 0.00338392375661584 0.00337993627978401 0.00336351818453094 0.00334119076899459 0.003318143945405 0.00331069132372895 0.00330132889835678 0.00329455990791293 0.00329081447242662 0.003279860574294 0.00325452489868136 0.00325238664888335 0.00324689362237023 0.00323484363239866 0.00322468594335457 0.00321672012682712 0.00320539607994977 0.00319644017185195 0.0031881552190864 0.00316849023734543 0.00315972524475459 0.00315240336011349 0.00313092723809818 0.00311649210453619 0.0031137643780497 0.00309944431839168 0.00309105267194359 0.0030817919010426 0.00307056743566395 0.00304267855294856 0.00303539008347541 0.00303242064538839 0.0030236624479884 0.00301778968602843 0.00300526741128531 0.00299284486519058 0.00297580648305184 0.0029660342519414 0.00296400400309796 0.00294989056119327 0.00294063725954196 0.00291967122801077 0.00291578122485018 0.00290908588927652 0.00289922087720185 0.00289674634644577 0.00287918066773005 0.0028681232393921 0.00285636694498432 0.00285346113648018 0.00284099429541496 0.00282991617695091 0.00282552385540589 0.00280768971483943 0.0027949055582599 0.00278758475662142 0.00278412392692305 0.00277591611992359 0.00276029943173898 0.00275077767601968 0.00273702908379418 0.00272355755118339 0.00271778108954349 0.00270733742548356 0.00269218150072054 0.00268311140199587 0.002676565100836 0.0026721218586638 0.00266437315888878 0.00264181687931207 0.00263504968334208 0.00262264318204254 0.00261281353417735 0.00260352755346667 0.00259793781968807 0.00258596330277776 0.00257610936948394 0.00257161420669062 0.00255817029361505 0.00254613960681684 0.00253325323503668 0.00252191817190632 0.00250984876691137 0.00250242834921786 0.00249702477882521 0.0024871908322136 0.00247408883222702 0.00246668854678382 0.00246015270144093 0.00244080337105542 0.00243196421287216 0.0024313299121903 0.00240940261478857 0.00240834372314732 0.00240510634902589 0.00238483443835019 0.00238000914747964 0.00237042190816932 0.00236651411981213 0.00235263874465214 0.00232572629414702 0.0023143439580852 0.00230846909211768 0.00229800091255796 0.00228288177588531 0.00227093111037229 0.00225827875932231 0.00225148142316448 0.00223628516153125 0.00220475614295593 0.00219554020001291 0.002175621983672 0.00214801680979315 0.00213408551174294 0.00211278203050576 0.00209401943485897 0.00208324811696053 0.00207045034352106 0.00200560358630402 0.00199188157655696 0.00171620665849161 0.00159297507308673 0.00146635235539459 0.00133406536724285 0.00119418337227363 0.00084547384734379 0.0007017289487265 0.000630000956658523 0.0006036942810912 0.000367816065121438 0.000355065299534784 0.000205843447884531 0.000155589423599952 0.000140887536933669 0.000126846879144454 4.79329470395223e-05 1.85573847235493e-05
0.0269448325920458 0.0244263169140638 0.019441279347882 0.0155071836907135 0.0144196261720462 0.0129719361268689 0.0117778841251233 0.0111440493708088 0.00990780791348384 0.00964445160862364 0.00946145118671026 0.00885815047807065 0.0082054177699327 0.00808211011648858 0.00774529644064068 0.00759880368566648 0.00739328133790526 0.00722350679822412 0.00692980131533089 0.00687978684351185 0.00670762088009573 0.00659812019846916 0.00641030520684735 0.00638973524739477 0.00623403325519307 0.00609806572554103 0.0060331224388967 0.00600189162041393 0.00592701981168482 0.00572853181199393 0.00565643510401535 0.00551766613370096 0.00546265855198607 0.00544835135366035 0.00538363695138576 0.00524660942122085 0.00516868642707733 0.00511497802849397 0.00503986242423862 0.00503340046573853 0.00499238791302986 0.00493238617186836 0.00492039538880882 0.00489542239006131 0.00482680913333019 0.00478670378010094 0.00473484130078944 0.00471257845441687 0.00468088791551798 0.00463665693665449 0.00460265421263016 0.00455080417246306 0.00452649918608069 0.00447873236054069 0.00445793212448077 0.00442549792766945 0.00438660251027148 0.0043719750385592 0.00436774810027949 0.00433460304409247 0.00431232200015841 0.0042614769139623 0.0042376602798267 0.00421862963140702 0.0042085312176999 0.00419180235590238 0.00415966909240075 0.00414222954544818 0.00412037343831705 0.00410557159845635 0.00409236185672571 0.00406497497455318 0.00405607857128362 0.00404738748584472 0.0040261239518208 0.00398686520960345 0.00397640183572674 0.00397133110813231 0.00395559080576115 0.00391507196648058 0.00390332942713093 0.00388219120517299 0.00387345648598174 0.00386418923755314 0.0038532570957099 0.00383664293412557 0.00383339995218518 0.00381395694850611 0.00380196479878267 0.00378478409183146 0.00376256974496254 0.00375792736325653 0.00374383058437114 0.00372308537415436 0.0037035120686438 0.00368345451535948 0.00367756717223957 0.00366290980066115 0.00365446070467682 0.00362467880365686 0.0036168156616027 0.00360613894861423 0.00360061767085953 0.00359174549365229 0.00357691436590749 0.00356636433466716 0.00355769114331196 0.00353227674842084 0.00352782864853937 0.00351255050362072 0.00350979151497157 0.0034775616904254 0.003467946330188 0.00344946012702939 0.00343872331836111 0.00342204925117953 0.00341496405565166 0.00340226955997805 0.00338732947360606 0.00337376969697068 0.00336579553454522 0.00335894799355177 0.00333933866311779 0.00333157071989241 0.00332848440046289 0.00331224925707616 0.00330505008125095 0.00330064957889553 0.00328733236423073 0.00326928888082889 0.00325706580374713 0.00323521644520605 0.00323282910774707 0.00322631349210607 0.00320543033108001 0.00320329108839871 0.00319573933361646 0.00317346960821188 0.00316316350815957 0.00315197718411587 0.00314868828808779 0.0031340512874958 0.00312245467785266 0.0031110453725861 0.00310734507241362 0.00309830580383809 0.00309019418975285 0.00307403781637682 0.00306713572607371 0.00304677318312676 0.00303237326615351 0.0030277659258553 0.00301466216257786 0.00300630883436196 0.00299772415302582 0.00298714758896323 0.00298480603508755 0.00297309099569457 0.00295613216980007 0.00294576936595635 0.00293969367941718 0.00292917898394813 0.00292313327404226 0.00290683211259679 0.00290049784331899 0.00289785158176538 0.00287786933700943 0.00286531545277678 0.00284879050910256 0.00284572245950201 0.0028276129418538 0.00282603126333199 0.00281898757642131 0.00280991114183825 0.00280850324142162 0.00280160705628104 0.00278421409187431 0.00277494643195679 0.00276839659021168 0.00275786967080436 0.00274144170991231 0.00274065413866236 0.00271313733274625 0.00270485323135447 0.00269413361179504 0.00268737765412573 0.0026778916300434 0.00266899207849727 0.00265994026032806 0.00264400546714428 0.00263888383537442 0.00263503164353718 0.00262238596216474 0.00261010636410626 0.00259858426224357 0.00257765170134554 0.00257434768893977 0.00256545611059706 0.0025594660834315 0.00254673989826435 0.00253545504644116 0.00252218086216634 0.00251155156181406 0.00250223168184351 0.00249426776319378 0.00248148159472553 0.00247681854505547 0.00246996884463622 0.00245475144096092 0.00244256834102862 0.00244017876341864 0.00242276615528208 0.00241559152922998 0.00241108125484026 0.00240467813441087 0.00238361873156506 0.00237564358507218 0.00236961911117429 0.00235553424339663 0.0023377857805233 0.00232467181032839 0.00232267020788675 0.00228668168555794 0.00227514416533091 0.00226339916435703 0.00226241957152964 0.00225677241635616 0.00223230715813172 0.00221255672192139 0.00220994632902122 0.00215855740147774 0.00212082833763474 0.00208478828413987 0.00196494955772765 0.00174652706184286 0.00163718979419488 0.00159637083705477 0.00136154133475497 0.00133932028175573 0.00118219958456128 0.00102023526059334 0.000810153453695426 0.00071748279254058 0.00058423034146556 0.000470660086669891 0.000449680982073294 0.000367983945129322 0.000353937441978174 0.000235793485447615 0.000171161080731701 0.000116081226270834 9.52652449233033e-05 5.5372329571642e-05 5.20328172888284e-05
0.0277189674004279 0.0232915537995109 0.0203673687782012 0.0155866897724325 0.0142969860342704 0.0120053584393654 0.011017277993721 0.0106294145714774 0.0103843136571145 0.009832199443107 0.0096993666964159 0.00930661479042445 0.00886849782799743 0.0083880240781664 0.00834274846145949 0.00813905016028832 0.00792241991430879 0.00778955213841488 0.00772744823549708 0.00747872101856531 0.00734042415453391 0.00721316351421078 0.00705496508570903 0.00691925854937654 0.00671143562046752 0.0066364043117912 0.00662529023934465 0.00642690604428083 0.0062584612306856 0.00603146401145262 0.00593675175878738 0.00588770660648079 0.00582543935226044 0.00564936982139304 0.00557552050119411 0.00554928805548913 0.0055331110796419 0.00538645589572469 0.00536767823249863 0.00525783068019421 0.00522227622421161 0.00519690484134418 0.00513333599798603 0.00509668283545675 0.00506829148687149 0.00500569450056897 0.00493696651418231 0.0048907504139037 0.00486547987414263 0.00482894970339509 0.00477903457771699 0.00476940988129025 0.00468544484994925 0.00465792160497428 0.00461516729371978 0.00459528968109392 0.00455352523942652 0.00450990327368554 0.00448632360933466 0.0044700885921306 0.00443555493790229 0.00440255207552694 0.00438302559824211 0.00434738170185694 0.00431899711493352 0.0042919827691851 0.00427436724082158 0.0042414119051795 0.00422687792747741 0.00418405711100511 0.00415170722938082 0.00412688080248691 0.00412494192178461 0.00409441796667962 0.00408920507192499 0.00407806972651101 0.00405225392764327 0.00403623566605908 0.00401069605704108 0.00400300581984466 0.00396995357798739 0.00395800978172072 0.00392477642660681 0.0039136362666416 0.00389075002017181 0.00387660712697465 0.00387364944348687 0.00385007090720507 0.00383368891583705 0.00381320445073349 0.00379595528548776 0.0037673497678079 0.00376013468965246 0.00373958648237622 0.00371120650348656 0.00369717749818437 0.00368203474114097 0.0036770782046458 0.0036721177662828 0.00365599551173324 0.00363498619995772 0.00362387492812616 0.00361616210237437 0.00359616374228768 0.00359354063570195 0.0035711327320018 0.00356704197032065 0.00354561388446095 0.00352945897352786 0.00352140888461778 0.00351095494345626 0.00349074267159685 0.00348037896193053 0.00346349219853798 0.0034596490093267 0.00345151812463836 0.00341969422371574 0.00340907115035327 0.00339575474687372 0.00338538771957037 0.00335663316933697 0.00335030929867924 0.00334228470447301 0.00332933215309067 0.00331182607721771 0.00330680329596179 0.0032977960740038 0.00328520418108378 0.00328240038569268 0.00326521156830758 0.00325268765681382 0.00324762280102932 0.00322478741551876 0.00322056695774474 0.00321510116423279 0.00319119040198397 0.00317987973001979 0.00317153701055104 0.00315454559114226 0.0031440925001196 0.00313497809719903 0.00312877715677464 0.00312261072873473 0.00312096834427068 0.00310706702761156 0.00309513890415256 0.00306631454376174 0.00306394373149079 0.00305245879561542 0.00304666250301139 0.0030314536505169 0.00302362879900911 0.00298887916805195 0.00298057848732436 0.00296815089032438 0.00295095988108602 0.00293961000008419 0.00292532260310655 0.00290967494824242 0.00289790908148413 0.00289179781484484 0.00288774088262397 0.00288382976530646 0.00286258490482919 0.00285545680356318 0.00283568069091871 0.00283128981068519 0.0028208936468781 0.00281213165341792 0.00280698585877698 0.00280227607774434 0.00278629048679107 0.00275703611114674 0.00275047004358405 0.0027461315955039 0.0027238884166931 0.00271627719450564 0.00271147455113347 0.00269732080916982 0.00268824599041936 0.00268254168721253 0.00266081210329636 0.00265760164947656 0.00264623194615393 0.00263635421554907 0.00262548787818827 0.00261527712407522 0.00259541496225874 0.00258922548640302 0.00258168077703196 0.00256585396706166 0.00255725328830642 0.002546492751864 0.00254292798469997 0.00252638545359343 0.00251534793878027 0.0025083737241115 0.00249386796893492 0.00248494318824629 0.00247663197302021 0.00245671695889501 0.00243868112734673 0.00243507585960438 0.00240376492053032 0.00238876824864402 0.00238509902841506 0.00237769191411087 0.00237135877766643 0.0023472201223376 0.00232629196839975 0.00232357869900573 0.00231639778082834 0.00229829326973482 0.00229216806617495 0.00226086408645658 0.00221952766369817 0.00219498029160368 0.0021832020811169 0.00215528188202821 0.00198889890191953 0.00193972176741774 0.00187155360652143 0.00182143308563265 0.00176974559592261 0.00173096901113843 0.00167620856851569 0.00164278204261056 0.00157500762155082 0.00153083798426679 0.00143263673736759 0.00133584709458754 0.00129904592420721 0.00125743645821005 0.00119926514587627 0.00111773979577931 0.00109821381939991 0.000967646868210214 0.000846815453409561 0.000828685504543084 0.000710006239963525 0.00069494395803037 0.000643550746454889 0.000621961491511066 0.000478419020781994 0.000456483694592795 0.000435082221358376 0.000364005273680367 0.000344688276161999 0.000207303729084188 0.000121576990881673 0.000117087584306504 4.69023597390133e-05 2.80506724418657e-05 1.3502656576009e-05
0.0227590085310761 0.020846708575029 0.0166437900818553 0.0139318561862751 0.0133110850563977 0.0115522349799167 0.0103691881487637 0.00951783124585087 0.00942041625334924 0.00885082608590715 0.00845221059244309 0.00826892961488169 0.00808436153799406 0.00782898533866939 0.00753186395276622 0.007133703712075 0.00700096114849769 0.00695216900507003 0.00677491890140979 0.00666211973437615 0.00648707617033291 0.00633261455482961 0.0061857633696528 0.00613144618764861 0.00610007585292553 0.00594193130764206 0.00589928650323395 0.00581217571704258 0.00570549755262478 0.00560992102567519 0.00559569217567122 0.00554284425760204 0.00544373806479703 0.00538968502122807 0.00527308227803311 0.00522765458153856 0.0052128224522684 0.00513530077726614 0.00509104222735592 0.00504441247275303 0.00499297025316832 0.00494761969915286 0.00493751520861832 0.00490407030983664 0.00486503790280552 0.00482931129324341 0.00477979096558359 0.00475197676277161 0.00474193151069536 0.00469116258137127 0.00467569059578186 0.00464089757372697 0.00456947533942396 0.00454449634634287 0.00451677981642023 0.0045019258307862 0.00448097033185353 0.00446725640651408 0.00445098697365324 0.00440907836930255 0.00437699080045279 0.00436789066941749 0.00434216981308327 0.00432322422581936 0.00428343284511185 0.0042729769840942 0.00425711374445825 0.00424533976063097 0.00421933941442338 0.00420888306994248 0.0041888658608472 0.00415221261332474 0.00414465663600751 0.00413099181998518 0.00412307991369849 0.00409190473852789 0.0040652874797634 0.00404988516321239 0.00402689574342145 0.00402430750515771 0.00400094102415738 0.00397703239676969 0.00396036168337699 0.0039454824835176 0.00393152503866354 0.00391360693271838 0.0039032284911871 0.00389029431263925 0.00387856416185038 0.00386323547451413 0.00385472463820377 0.0038451450418865 0.00382299267764218 0.00381086512081633 0.00379185768309443 0.00378755170597352 0.00377678918288799 0.00376095324117073 0.00373042218153471 0.00372684203275042 0.00371050838985407 0.00369575216201794 0.00368058925441532 0.00367687869859711 0.00366254654902769 0.00365591057541682 0.00363536383326437 0.00362160389934757 0.00359219244349652 0.00358035181555451 0.00357728775337689 0.00356494038343276 0.00355018066531913 0.0035362373962717 0.003530417299618 0.00352246012147069 0.0034971165413168 0.00348604582832831 0.00348145704872245 0.00345610482373485 0.00344976964560958 0.00344584812659525 0.00342000051493944 0.00341635429114767 0.00340342371804852 0.00338787309549212 0.00337789748191149 0.00337539930163897 0.00337004553187723 0.00334955188688699 0.0033327871879829 0.00331888502481904 0.00330988686809715 0.00330083658505004 0.00329053997927669 0.00328637265403846 0.00327575676416327 0.00326643952624529 0.00326064974160152 0.00323768783325133 0.00322097051988809 0.00321522238644008 0.00321016466128139 0.00318218771523557 0.00317442787424732 0.00316654232203651 0.00316462997260957 0.00313854493852673 0.00312822989645743 0.00312080961088299 0.00311400779094102 0.00309834295729306 0.00308600010844812 0.00308056384366361 0.00307265796594196 0.00306418970757507 0.00305674039218804 0.0030560029710879 0.00304805698687279 0.00303684264828851 0.00303196559844564 0.00301920517042852 0.00300542414831828 0.00299129773257129 0.00298212623589494 0.00297071397163033 0.0029630778417318 0.00295277113752815 0.0029494309065125 0.00292582487715933 0.00292241854139093 0.00291763356165025 0.00289863630237475 0.00289289252331404 0.00287705121505288 0.00286541716556091 0.00285336737299351 0.00284310457622718 0.00283237692758547 0.00283037668736171 0.00281585342472514 0.00281423988251679 0.00280019026670948 0.00279695866152873 0.00277466725195779 0.00276522316196346 0.00275638680315842 0.00275066078509727 0.00273756364643993 0.00272720256343892 0.00271882665353826 0.0027054565380488 0.00269567279795165 0.0026863625652993 0.00266754517868158 0.0026572894299038 0.0026443417885854 0.00263527174252724 0.0026297707646151 0.00262405814616009 0.00261276014814565 0.0025904273195634 0.00257957208314766 0.00257072908247452 0.00256650872120143 0.00256220996324272 0.00255282710651394 0.00254170954613236 0.00253699019214046 0.00252801196968342 0.00251091010089734 0.00250309167694625 0.00248837043513604 0.00247939004467565 0.00246538181912983 0.00246229587163398 0.00244859411566285 0.00244001975769926 0.00242854258645955 0.0024151294968056 0.00240097266002504 0.00239112238042363 0.00237293640851447 0.00235423921048019 0.00234067703598998 0.00233472150459437 0.00232504522546732 0.00230893761527256 0.00229839653055196 0.0022924929508118 0.00226464622815609 0.00225160988788047 0.00223771468596061 0.00221300051531256 0.00219742751650564 0.00219235110138744 0.00216262746781366 0.00209964258333524 0.00206876183710503 0.0020047013432256 0.00181934189317396 0.00166042781818079 0.00160618216221159 0.00110748708596414 0.000939265640889645 0.000888337532023426 0.000726768236667859 0.000638665977900628 0.000540080686983612 0.000449797835223873 0.000336706384005741 5.35995495256195e-05 4.72540016761389e-05 1.4807801212719e-05
[truncated: 4,660,952 more chars]
