# Supplementary material for: Aggregative trans-eQTL analysis detects trait-specific target gene sets in whole blood
Source: Nat Commun. 2022 Jul 26;13:4323. doi: 10.1038/s41467-022-31845-9 (PMC9325868; doi:10.1038/s41467-022-31845-9)
Supplement: Supplementary file 6 — Source Data [file 41467_2022_31845_MOESM6_ESM.zip › data/4D.txt]

A 0.00289094426023223 0.0052
A 0.00362827824926468 0.0052
A 0.00285415335778616 0.0052
A 0.00293252113249222 0.0052
A 0.0026034904009933 0.0052
A 0.00309391914758742 0.0052
A 0.00281751900298904 0.0052
A 0.00288015960091106 0.0052
A 0.0031322333988911 0.0052
A 0.00325821747514387 0.0052
A 0.00286101917668717 0.0052
A 0.00333216432483482 0.0052
A 0.00311314691502746 0.0052
A 0.00244560244218968 0.0052
A 0.00352079752329216 0.0052
A 0.00370626196913416 0.0052
A 0.00271851130785997 0.0052
A 0.0028937458020786 0.0052
A 0.00319899058995702 0.0052
A 0.00271872972094547 0.0052
A 0.00404477289745355 0.0052
A 0.00286270257818149 0.0052
A 0.00302851806832576 0.0052
A 0.00373385578427752 0.0052
A 0.00275938845971696 0.0052
A 0.00305682327797155 0.0052
A 0.00286524599484358 0.0052
A 0.00315452945292605 0.0052
A 0.00316932072810823 0.0052
A 0.00243762202340846 0.0052
A 0.00316064371500774 0.0052
A 0.00312734874698124 0.0052
A 0.00399788235418783 0.0052
A 0.00328683857808794 0.0052
A 0.00303062096732932 0.0052
A 0.00304220967141952 0.0052
A 0.00434294873258059 0.0052
A 0.00274788481829533 0.0052
A 0.00345672069212893 0.0052
A 0.00311163868488606 0.0052
A 0.00254859160006165 0.0052
A 0.00299226582995767 0.0052
A 0.00372672315087647 0.0052
A 0.00263616005438527 0.0052
A 0.00259543642064522 0.0052
A 0.00312261509093429 0.0052
A 0.00336380129508096 0.0052
A 0.00349445486899812 0.0052
A 0.00290889596983064 0.0052
A 0.00328784959444005 0.0052
A 0.00264644595779567 0.0052
A 0.00286787105068461 0.0052
A 0.00344568829641297 0.0052
A 0.00296539129701103 0.0052
A 0.00273167236942582 0.0052
A 0.00358291322089461 0.0052
A 0.00350464133671419 0.0052
A 0.00302924995479685 0.0052
A 0.0040994324707045 0.0052
A 0.00240274342112114 0.0052
A 0.00220671536663343 0.0052
A 0.00391905417402576 0.0052
A 0.00289706726495227 0.0052
A 0.00351222092703934 0.0052
A 0.00299170636816248 0.0052
A 0.00280363148057979 0.0052
A 0.00309701171416717 0.0052
A 0.0030342283069845 0.0052
A 0.00357875588406209 0.0052
A 0.00264253491666544 0.0052
A 0.00305150775551998 0.0052
A 0.00324233223681639 0.0052
A 0.00313443222523959 0.0052
A 0.00337362012634077 0.0052
A 0.00298950838325859 0.0052
A 0.00348184262852443 0.0052
A 0.00333250594751151 0.0052
A 0.00320184661259858 0.0052
A 0.00331083448193003 0.0052
A 0.00284255095451116 0.0052
A 0.00303922857156925 0.0052
A 0.00296255965639603 0.0052
A 0.0034111506991809 0.0052
A 0.00322434489273312 0.0052
A 0.00352308136810358 0.0052
A 0.00307871720134979 0.0052
A 0.00363446486013334 0.0052
A 0.00306219775410753 0.0052
A 0.00253968072075688 0.0052
A 0.00328087244502204 0.0052
A 0.00309235195697364 0.0052
A 0.00291138876858538 0.0052
A 0.00194205151247011 0.0052
A 0.00268922762230655 0.0052
A 0.00338651674019794 0.0052
A 0.0031949042271737 0.0052
A 0.00312439874453375 0.0052
A 0.00293991424791193 0.0052
A 0.0029645358172527 0.0052
A 0.00247230581015763 0.0052
A 0.0038893664325749 0.0052
A 0.00353399859483833 0.0052
A 0.002729356253202 0.0052
A 0.00228677987150657 0.0052
A 0.00348416244263489 0.0052
A 0.00294864471538455 0.0052
A 0.00297080765993928 0.0052
A 0.0030439763814729 0.0052
A 0.00285912362252108 0.0052
A 0.00357958906607869 0.0052
A 0.00317990152479342 0.0052
A 0.00232881482991178 0.0052
A 0.00260313450577678 0.0052
A 0.00258422087316194 0.0052
A 0.00359432793562826 0.0052
A 0.00379248743966211 0.0052
A 0.00356278165314984 0.0052
A 0.00411161314299891 0.0052
A 0.00238755831519813 0.0052
A 0.00317106122618258 0.0052
A 0.00262533339104393 0.0052
A 0.00309409940957272 0.0052
A 0.00291229581878024 0.0052
A 0.00264694449164612 0.0052
A 0.00287673076369032 0.0052
A 0.00273861951764607 0.0052
A 0.00302481103867902 0.0052
A 0.00305189552679253 0.0052
A 0.00253501840354226 0.0052
A 0.00362414871285249 0.0052
A 0.00352262035615741 0.0052
A 0.00331559942167433 0.0052
A 0.00327135819128058 0.0052
A 0.00289103363966858 0.0052
A 0.00310641675265783 0.0052
A 0.00363359174801752 0.0052
A 0.00272459828133125 0.0052
A 0.00329714976914757 0.0052
A 0.00281127203478512 0.0052
A 0.00289107467385988 0.0052
A 0.00298832507269764 0.0052
A 0.00323009823270203 0.0052
A 0.00195825127123671 0.0052
A 0.00280153564311339 0.0052
A 0.00342168056877206 0.0052
A 0.00368894208437139 0.0052
A 0.00289689200763908 0.0052
A 0.00257312406627644 0.0052
A 0.00221121229981968 0.0052
A 0.00361553317042546 0.0052
A 0.00305655123568145 0.0052
A 0.00353289236220443 0.0052
A 0.00386742167375475 0.0052
A 0.00276578910248637 0.0052
A 0.00269250543078531 0.0052
A 0.0028735201067408 0.0052
A 0.00337032293200699 0.0052
A 0.00227568482746952 0.0052
A 0.00269524598874668 0.0052
A 0.00314151473034753 0.0052
A 0.00297824394842695 0.0052
A 0.00357132065911291 0.0052
A 0.00288176204528838 0.0052
A 0.00277895042545392 0.0052
A 0.0031336295603424 0.0052
A 0.00316033972973448 0.0052
A 0.00246368956043823 0.0052
A 0.00280153812354054 0.0052
A 0.00326921188404091 0.0052
A 0.0035322618079931 0.0052
A 0.00242756204928335 0.0052
A 0.00199738837116048 0.0052
A 0.00263052642438024 0.0052
A 0.00323446513921495 0.0052
A 0.00319299194821488 0.0052
A 0.00258612790483537 0.0052
A 0.00304573910682394 0.0052
A 0.00332809167528605 0.0052
A 0.00290885133985212 0.0052
A 0.00375222280334226 0.0052
A 0.00340408903429637 0.0052
A 0.00354041180557229 0.0052
A 0.00330218353400422 0.0052
A 0.00291235415361694 0.0052
A 0.00345877122000856 0.0052
A 0.00285995256618376 0.0052
A 0.00323897403762117 0.0052
A 0.00268904394467034 0.0052
A 0.0025534111369089 0.0052
A 0.00253103027892875 0.0052
A 0.00231634233902078 0.0052
A 0.00278214015996833 0.0052
A 0.00278907147116758 0.0052
A 0.00307619901013222 0.0052
A 0.00311595215239011 0.0052
A 0.00267164980387012 0.0052
A 0.0038807046166076 0.0052
A 0.00207928240131127 0.0052
A 0.00308918300542614 0.0052
A 0.00276935620669258 0.0052
A 0.00259326421773055 0.0052
A 0.00331101733781953 0.0052
A 0.00286627735091262 0.0052
A 0.00300873377340809 0.0052
A 0.00328180146594491 0.0052
A 0.00292604176394299 0.0052
A 0.00367589147763464 0.0052
A 0.00251071415763931 0.0052
A 0.00275742297254575 0.0052
A 0.00261030187942579 0.0052
A 0.00300838775026666 0.0052
A 0.00276016535044108 0.0052
A 0.00353564810188124 0.0052
A 0.00337246822392222 0.0052
A 0.00274811578068241 0.0052
A 0.00318907769540965 0.0052
A 0.00323231331874341 0.0052
A 0.00316107008996514 0.0052
A 0.00311698208623119 0.0052
A 0.00301557038052481 0.0052
A 0.00258713697967929 0.0052
A 0.00227554287750132 0.0052
A 0.00364457157254969 0.0052
A 0.00187418368636788 0.0052
A 0.00300377086907876 0.0052
A 0.00278208763853823 0.0052
A 0.0026439504012105 0.0052
A 0.00323607280165788 0.0052
A 0.00316351049675451 0.0052
A 0.00364601861959691 0.0052
A 0.00315316857578949 0.0052
A 0.00281653108537981 0.0052
A 0.00280205305927772 0.0052
A 0.00308994763663156 0.0052
A 0.00331909659215283 0.0052
A 0.00316960518862187 0.0052
A 0.00281473771708863 0.0052
A 0.00345418938096925 0.0052
A 0.00231724120378828 0.0052
A 0.00330777063266018 0.0052
A 0.00310027883324399 0.0052
A 0.00348114028074097 0.0052
A 0.00325476394299873 0.0052
A 0.00245235307544726 0.0052
A 0.00351498852254809 0.0052
A 0.0036708010523758 0.0052
A 0.00297069528895835 0.0052
A 0.00223732917402495 0.0052
A 0.00263270675187357 0.0052
A 0.00312919369038742 0.0052
A 0.00300888954943861 0.0052
A 0.00328772918144966 0.0052
A 0.00196947644594449 0.0052
A 0.00305410270182161 0.0052
A 0.00347306732425908 0.0052
A 0.00281597563200133 0.0052
A 0.0027883814103752 0.0052
A 0.00310107532362868 0.0052
A 0.00272027907336539 0.0052
A 0.00312388600369721 0.0052
A 0.00246624552542648 0.0052
A 0.00293088603110105 0.0052
A 0.00322967861512294 0.0052
A 0.00337770492215909 0.0052
A 0.00272609723624896 0.0052
A 0.0036167621973736 0.0052
A 0.00411583171302822 0.0052
A 0.00333456331795811 0.0052
A 0.00226085263293759 0.0052
A 0.00272357184804132 0.0052
A 0.0030854805454888 0.0052
A 0.00290872300773575 0.0052
A 0.00327069863978762 0.0052
A 0.00343080445413164 0.0052
A 0.00314388713540037 0.0052
A 0.00304473114344129 0.0052
A 0.00337608968960395 0.0052
A 0.00348227056801296 0.0052
A 0.00331924368205675 0.0052
A 0.00297018281427148 0.0052
A 0.00236686702381414 0.0052
A 0.00365182814067342 0.0052
A 0.00276932589486154 0.0052
A 0.00291756190633852 0.0052
A 0.00365565740687468 0.0052
A 0.00270998104195605 0.0052
A 0.00354651987523309 0.0052
A 0.00305813639554152 0.0052
A 0.00244960774832065 0.0052
A 0.0029135484252626 0.0052
A 0.00286422726284346 0.0052
A 0.00302472499624104 0.0052
A 0.002480721925586 0.0052
A 0.0024814737378359 0.0052
A 0.00345186692277126 0.0052
A 0.00287409944442221 0.0052
A 0.0033222121453182 0.0052
A 0.00400117853141583 0.0052
A 0.00388208926635836 0.0052
A 0.00297198658082899 0.0052
A 0.00257734110281699 0.0052
A 0.00308140561940029 0.0052
A 0.00271767516418721 0.0052
A 0.0026765324967972 0.0052
A 0.00325092234471847 0.0052
A 0.00303417256134505 0.0052
A 0.00321480735110176 0.0052
A 0.00260277270397967 0.0052
A 0.00223165244516807 0.0052
A 0.00270215986007897 0.0052
A 0.00231135044995235 0.0052
A 0.00253585302294599 0.0052
A 0.00288540944076249 0.0052
A 0.00247273138880915 0.0052
A 0.00263527265630394 0.0052
A 0.00223458383128842 0.0052
A 0.00344996152233707 0.0052
A 0.0030612021994148 0.0052
A 0.00343364697601452 0.0052
A 0.0027584398958413 0.0052
A 0.00334025860086902 0.0052
A 0.00368111173810966 0.0052
A 0.00266814106995812 0.0052
A 0.00351663092471459 0.0052
A 0.0031286156713708 0.0052
A 0.00399279586928457 0.0052
A 0.0022598867167546 0.0052
A 0.00333287799583673 0.0052
A 0.00301414074620252 0.0052
A 0.00311734577387553 0.0052
A 0.00341349549255877 0.0052
A 0.00314426114362426 0.0052
A 0.00288602034629974 0.0052
A 0.00339184885326387 0.0052
A 0.00333831628649123 0.0052
A 0.00316728156818601 0.0052
A 0.00280291539617324 0.0052
A 0.00358840701468564 0.0052
A 0.00282319531978007 0.0052
A 0.00350336241923494 0.0052
A 0.00324516629356606 0.0052
A 0.00349301846387506 0.0052
A 0.00251700751869316 0.0052
A 0.00361227281295133 0.0052
A 0.00283960532122453 0.0052
A 0.00284802917771829 0.0052
A 0.00328419261391359 0.0052
A 0.00263734190405503 0.0052
A 0.00319113405021694 0.0052
A 0.00352656051821818 0.0052
A 0.00379652370619996 0.0052
A 0.0035514480046842 0.0052
A 0.00276629994237687 0.0052
A 0.00292533509050683 0.0052
A 0.00344138659331798 0.0052
A 0.0027108101112026 0.0052
A 0.00293396523453389 0.0052
A 0.00272484190810083 0.0052
A 0.00177933932422602 0.0052
A 0.00299482309293827 0.0052
A 0.00351688298980462 0.0052
A 0.00306608682534647 0.0052
A 0.00363921593614608 0.0052
A 0.00308458627232901 0.0052
A 0.00277712392720616 0.0052
A 0.00342769628729992 0.0052
A 0.00251981524940003 0.0052
A 0.00303792000221611 0.0052
A 0.00249412937987464 0.0052
A 0.00282082654497846 0.0052
A 0.00291843308190901 0.0052
A 0.00373708259754582 0.0052
A 0.00295683864071722 0.0052
A 0.00250149039424736 0.0052
A 0.0027663169946066 0.0052
A 0.00298014913518351 0.0052
A 0.003328032609674 0.0052
A 0.00223185326693634 0.0052
A 0.00302598006759002 0.0052
A 0.00305723548343226 0.0052
A 0.00303348062099242 0.0052
A 0.0033152521394328 0.0052
A 0.00377645921888291 0.0052
A 0.00324601709823407 0.0052
A 0.00300362562621812 0.0052
A 0.00335290323521693 0.0052
A 0.00338607872729585 0.0052
A 0.00344903608010212 0.0052
A 0.00351939582724635 0.0052
A 0.00291371454939547 0.0052
A 0.00282634408861753 0.0052
A 0.00306940206057221 0.0052
A 0.00300177477388977 0.0052
A 0.00245375764178479 0.0052
A 0.00351638835632473 0.0052
A 0.002534056050509 0.0052
A 0.003421654582416 0.0052
A 0.00316367281924153 0.0052
A 0.00312791209768145 0.0052
A 0.00231804740576911 0.0052
A 0.0021515618113215 0.0052
A 0.00323430433921957 0.0052
A 0.00278886479942257 0.0052
A 0.0024463405092445 0.0052
A 0.00375252389632282 0.0052
A 0.00293340391329399 0.0052
A 0.00258274892789103 0.0052
A 0.00245183564580229 0.0052
A 0.00307481805006447 0.0052
A 0.00221840658579397 0.0052
A 0.00281348011909603 0.0052
A 0.00304630579933985 0.0052
A 0.00273826747979346 0.0052
A 0.00328060713870048 0.0052
A 0.00336912420410664 0.0052
A 0.00327119444088191 0.0052
A 0.00285871479279295 0.0052
A 0.00328657705406124 0.0052
A 0.0032209596535846 0.0052
A 0.00291088869981259 0.0052
A 0.00342833750388169 0.0052
A 0.00258727157414887 0.0052
A 0.00303054794046347 0.0052
A 0.00296954269908955 0.0052
A 0.0032451304653242 0.0052
A 0.00326402043488995 0.0052
A 0.0036582111720472 0.0052
A 0.00304609973259436 0.0052
A 0.00256799930133862 0.0052
A 0.00358949330614561 0.0052
A 0.00250301025423088 0.0052
A 0.00287319620320999 0.0052
A 0.00323483580897774 0.0052
A 0.00332017565890981 0.0052
A 0.0027192332386369 0.0052
A 0.00241734641926036 0.0052
A 0.00274170451851418 0.0052
A 0.00334594745073933 0.0052
A 0.00287698712154884 0.0052
A 0.00264008072833008 0.0052
A 0.0031613303611028 0.0052
A 0.00292649894358832 0.0052
A 0.00368124059933684 0.0052
A 0.00273425596257297 0.0052
A 0.00312760075965759 0.0052
A 0.00290042986935897 0.0052
A 0.00326284100717338 0.0052
A 0.00284199128093299 0.0052
A 0.00362327956371037 0.0052
A 0.00267501259670032 0.0052
A 0.00386740217419736 0.0052
A 0.00298813507699986 0.0052
A 0.00263765291107914 0.0052
A 0.0024546146729265 0.0052
A 0.00353400002139641 0.0052
A 0.00339922613968523 0.0052
A 0.00281046723987338 0.0052
A 0.00331267428698001 0.0052
A 0.00367758386250002 0.0052
A 0.00282612203868174 0.0052
A 0.00275085677080999 0.0052
A 0.00276764683587388 0.0052
A 0.0021718343761991 0.0052
A 0.0026062388457184 0.0052
A 0.00257154269179774 0.0052
A 0.00326172144820896 0.0052
A 0.00267146958098891 0.0052
A 0.00368261562765447 0.0052
A 0.00255416862498235 0.0052
A 0.00326626846186424 0.0052
A 0.00305499235888571 0.0052
A 0.00299641017695397 0.0052
A 0.00292581295987706 0.0052
A 0.0032009644503055 0.0052
A 0.00371303284521655 0.0052
A 0.0027650618178573 0.0052
A 0.00304482300802956 0.0052
A 0.00353815871943212 0.0052
A 0.00174438511210401 0.0052
A 0.00300861815386282 0.0052
A 0.00269353795905106 0.0052
A 0.0025383024370815 0.0052
A 0.00250935736069452 0.0052
A 0.0030594494635587 0.0052
A 0.00365783758893864 0.0052
A 0.00252816213831849 0.0052
A 0.00316881786111411 0.0052
A 0.00297823180840667 0.0052
A 0.00307623013329343 0.0052
A 0.00371875347976717 0.0052
A 0.00268671439918083 0.0052
A 0.00240651457036875 0.0052
A 0.00384658064289825 0.0052
A 0.00301404289044567 0.0052
A 0.00330122008381391 0.0052
A 0.00262838128501761 0.0052
A 0.00337185887150644 0.0052
A 0.00351079692342585 0.0052
A 0.00286524047427508 0.0052
A 0.002758768692809 0.0052
A 0.00273762981835899 0.0052
A 0.00341250073708893 0.0052
A 0.00290207343449715 0.0052
A 0.00374643743160035 0.0052
A 0.00292625487752276 0.0052
A 0.00293603358299229 0.0052
A 0.00281971472415206 0.0052
A 0.00303664832362699 0.0052
A 0.00248754577430755 0.0052
A 0.00281827578746107 0.0052
A 0.00332575995748983 0.0052
A 0.00349509633515049 0.0052
A 0.00224089883899065 0.0052
A 0.00318718414952217 0.0052
A 0.00296742075540271 0.0052
A 0.00358776870608031 0.0052
A 0.00272204006149179 0.0052
A 0.00333875928239062 0.0052
A 0.00336841154061024 0.0052
A 0.00292846838433801 0.0052
A 0.00296372961677118 0.0052
A 0.00312107948806503 0.0052
A 0.00369576540825298 0.0052
A 0.00215550508175376 0.0052
A 0.00294324571415345 0.0052
A 0.0034805354836844 0.0052
A 0.00280323024602432 0.0052
A 0.00311128302181493 0.0052
A 0.00283892142946138 0.0052
A 0.00338178220058588 0.0052
A 0.00300194091832669 0.0052
A 0.00297489790514159 0.0052
A 0.00339545008252356 0.0052
A 0.00307903146302602 0.0052
A 0.00234375654374383 0.0052
A 0.00327544661893336 0.0052
A 0.00356344782742146 0.0052
A 0.00345845829828046 0.0052
A 0.00328757157555645 0.0052
A 0.00281324461812106 0.0052
A 0.00346829180051997 0.0052
A 0.00310559204784783 0.0052
A 0.00387418999085399 0.0052
A 0.00248827277300316 0.0052
A 0.00349514824759335 0.0052
A 0.00287273606385624 0.0052
A 0.00310034424492524 0.0052
A 0.00341428949484809 0.0052
A 0.0027154706594832 0.0052
A 0.00272008275470669 0.0052
A 0.00257289078925433 0.0052
A 0.00334252447941145 0.0052
A 0.0031659012404132 0.0052
A 0.00275094255347451 0.0052
A 0.0027237517791945 0.0052
A 0.00256746865054458 0.0052
A 0.0025904585555672 0.0052
A 0.00399795249707033 0.0052
A 0.00283454920142157 0.0052
A 0.00258898859450618 0.0052
A 0.00233269587510713 0.0052
A 0.00277824847638441 0.0052
A 0.00305135823870122 0.0052
A 0.00289923304742685 0.0052
A 0.00334887012836217 0.0052
A 0.00314431059589652 0.0052
A 0.00315808473239739 0.0052
A 0.00294191964820753 0.0052
A 0.00236490120400399 0.0052
A 0.00281780704363808 0.0052
A 0.00354335528170069 0.0052
A 0.00299044150395391 0.0052
A 0.00224025118354717 0.0052
A 0.00275769430480951 0.0052
A 0.00338638575913469 0.0052
A 0.00220951911237114 0.0052
A 0.0027535909884306 0.0052
A 0.00255157420939838 0.0052
A 0.00240695849939224 0.0052
A 0.00285324493357234 0.0052
A 0.00368518245391309 0.0052
A 0.00263353985552092 0.0052
A 0.00300825250499906 0.0052
A 0.0030234920593048 0.0052
A 0.00324506904075675 0.0052
A 0.00341090298174879 0.0052
A 0.00278528263229195 0.0052
A 0.00276747878953361 0.0052
A 0.00312094978639214 0.0052
A 0.00320842290300401 0.0052
A 0.00231887922533881 0.0052
A 0.00299209611306899 0.0052
A 0.00274299794373184 0.0052
A 0.00296315350236608 0.0052
A 0.00351471526558187 0.0052
A 0.00315077958809951 0.0052
A 0.00249855271716884 0.0052
A 0.00240929514365202 0.0052
A 0.00264289086442673 0.0052
A 0.0026447825670738 0.0052
A 0.00288522639135322 0.0052
A 0.00301231499523561 0.0052
A 0.002977731808507 0.0052
A 0.00324268176029984 0.0052
A 0.00330051457905985 0.0052
A 0.00316217112718213 0.0052
A 0.00276115115094176 0.0052
A 0.00249472274411551 0.0052
A 0.00291081707642392 0.0052
A 0.00287461681216064 0.0052
A 0.00277967711112307 0.0052
A 0.00313527858770233 0.0052
A 0.00324779356773593 0.0052
A 0.00342936753230234 0.0052
A 0.00280575321902559 0.0052
A 0.00296725805932057 0.0052
A 0.00277798781811288 0.0052
A 0.00316818498931194 0.0052
A 0.00286485849333051 0.0052
A 0.00284486091039959 0.0052
A 0.00274066971880302 0.0052
A 0.00268087675794557 0.0052
A 0.00239662687689394 0.0052
A 0.00286672145736852 0.0052
A 0.00220636824303775 0.0052
A 0.0028347273452898 0.0052
A 0.00287792754120952 0.0052
A 0.00272645601165287 0.0052
A 0.00333759651417779 0.0052
A 0.00330670586083831 0.0052
A 0.00346964360706372 0.0052
A 0.00303941205145311 0.0052
A 0.00301369593076181 0.0052
A 0.0020528989068648 0.0052
A 0.00245550899260707 0.0052
A 0.00204883299978264 0.0052
A 0.00287109446498788 0.0052
A 0.00313397884734821 0.0052
A 0.00295559440892266 0.0052
A 0.00377322737997558 0.0052
A 0.00325951413337041 0.0052
A 0.00377317662014291 0.0052
A 0.00308713068823472 0.0052
A 0.00365513412223713 0.0052
A 0.0032004386726906 0.0052
A 0.00294818616995433 0.0052
A 0.00281274385334625 0.0052
A 0.00288339471434694 0.0052
A 0.00277620907332733 0.0052
A 0.0026700588171862 0.0052
A 0.00288157491377979 0.0052
A 0.00371445026100539 0.0052
A 0.00402832249043136 0.0052
A 0.00265602552725816 0.0052
A 0.00230381362979112 0.0052
A 0.00347115662753106 0.0052
A 0.00354776067818556 0.0052
A 0.00304428315858943 0.0052
A 0.00200596413199325 0.0052
A 0.00364629048384194 0.0052
A 0.00267665811634337 0.0052
A 0.0030090696754785 0.0052
A 0.00268338770376519 0.0052
A 0.00318176235414087 0.0052
A 0.00336878270368319 0.0052
A 0.00241543531569582 0.0052
A 0.00348617773727681 0.0052
A 0.00317916268880412 0.0052
A 0.00292946785793209 0.0052
A 0.00335334719139762 0.0052
A 0.00291002182417773 0.0052
A 0.00276404536243281 0.0052
A 0.00297571887203024 0.0052
A 0.00361807753213879 0.0052
A 0.00260122478773509 0.0052
A 0.00231556316475352 0.0052
A 0.00359485824391392 0.0052
A 0.00362485344060469 0.0052
A 0.00322458637816418 0.0052
A 0.00292280973132034 0.0052
A 0.00306783184652653 0.0052
A 0.00317661201125493 0.0052
A 0.00314476417150554 0.0052
A 0.00300483877607713 0.0052
A 0.00363430040174447 0.0052
A 0.00262108221464957 0.0052
A 0.00261425814607029 0.0052
A 0.00287865852122986 0.0052
A 0.00329041253846594 0.0052
A 0.0024165940140275 0.0052
A 0.0027263378312342 0.0052
A 0.00299932181911075 0.0052
A 0.00313053013894538 0.0052
A 0.00288805187673107 0.0052
A 0.00299596007111304 0.0052
A 0.00322927216247992 0.0052
A 0.00326325866794555 0.0052
A 0.00378918301182002 0.0052
A 0.00293423358191521 0.0052
A 0.00231349207361989 0.0052
A 0.0035292456806596 0.0052
A 0.00383531877641949 0.0052
A 0.00348486424788987 0.0052
A 0.00277428666781784 0.0052
A 0.00312280583431937 0.0052
A 0.00296795000361964 0.0052
A 0.00271636215169493 0.0052
A 0.00285586724190221 0.0052
A 0.00327147884636718 0.0052
A 0.00278246372325602 0.0052
A 0.0031285522201593 0.0052
A 0.0035232119379697 0.0052
A 0.00279990445275608 0.0052
A 0.00340889042932055 0.0052
A 0.0031659516856353 0.0052
A 0.00316145067012855 0.0052
A 0.00303920318602575 0.0052
A 0.0028907155719441 0.0052
A 0.00330126704301807 0.0052
A 0.00245117001085652 0.0052
A 0.00276866941504606 0.0052
A 0.00308448023165662 0.0052
A 0.00345862164200684 0.0052
A 0.0028344627999484 0.0052
A 0.0027599000268687 0.0052
A 0.00346090522714229 0.0052
A 0.00334350467329506 0.0052
A 0.00260256947264397 0.0052
A 0.00330530414371487 0.0052
A 0.00325862183496331 0.0052
A 0.00228624632674185 0.0052
A 0.00278158966506192 0.0052
A 0.00302729072660769 0.0052
A 0.00228976922981492 0.0052
A 0.00265162857428478 0.0052
A 0.00363292949650683 0.0052
A 0.00278628857020791 0.0052
A 0.00318679213995834 0.0052
A 0.002341682190581 0.0052
A 0.00290438665013567 0.0052
A 0.00253425543171443 0.0052
A 0.00320139561356562 0.0052
A 0.00320322275694822 0.0052
A 0.00345932197588001 0.0052
A 0.00283680462629962 0.0052
A 0.0028947835585495 0.0052
A 0.00263433996896986 0.0052
A 0.00305470549312222 0.0052
A 0.00375350140028475 0.0052
A 0.00341023986185928 0.0052
A 0.00285073915556647 0.0052
A 0.00317846640786557 0.0052
A 0.00336365960458896 0.0052
A 0.00311261936738236 0.0052
A 0.00358547541757961 0.0052
A 0.00335557395489497 0.0052
A 0.00362023684283018 0.0052
A 0.00336957350964522 0.0052
A 0.00358277786507629 0.0052
A 0.00300761690372002 0.0052
A 0.00239493560564095 0.0052
A 0.00290356255693734 0.0052
A 0.00223372338741827 0.0052
A 0.00333749466440223 0.0052
A 0.00232930569764707 0.0052
A 0.00297395272324676 0.0052
A 0.00231378469979077 0.0052
A 0.002976834363479 0.0052
A 0.00296186176092401 0.0052
A 0.00310293861535835 0.0052
A 0.00282350029012549 0.0052
A 0.00295360929024164 0.0052
A 0.00281594561253082 0.0052
A 0.00302895373343852 0.0052
A 0.00388720719125372 0.0052
A 0.0033332896720999 0.0052
A 0.00356162406675165 0.0052
A 0.00375151688927092 0.0052
A 0.00281262493984925 0.0052
A 0.00191381641452309 0.0052
A 0.0034205120954339 0.0052
A 0.0028979021968746 0.0052
A 0.00302279494328217 0.0052
A 0.00343733858158482 0.0052
A 0.00310371769789699 0.0052
A 0.00334080248886768 0.0052
A 0.00365397411045554 0.0052
A 0.00243947651468215 0.0052
A 0.00366737285089525 0.0052
A 0.00280504097557499 0.0052
A 0.00302012631503455 0.0052
A 0.00263568670884117 0.0052
A 0.00320034263292234 0.0052
A 0.00311929108789312 0.0052
A 0.0026757266374945 0.0052
A 0.00333275161122864 0.0052
A 0.00328845148804324 0.0052
A 0.00315794098107921 0.0052
A 0.002614066986162 0.0052
A 0.00292819017582962 0.0052
A 0.00361825899693882 0.0052
A 0.0029055251977015 0.0052
A 0.00294526168291172 0.0052
A 0.00346259885936001 0.0052
A 0.00345438356957112 0.0052
A 0.00343409302166884 0.0052
A 0.00309270403015457 0.0052
A 0.00269855398139988 0.0052
A 0.00316021109060038 0.0052
A 0.0034063863541925 0.0052
A 0.00218393490007984 0.0052
A 0.00305560021777447 0.0052
A 0.00298286309328999 0.0052
A 0.00304057100731779 0.0052
A 0.00295221772203657 0.0052
A 0.00316965691782703 0.0052
A 0.00371693499083015 0.0052
A 0.00299803733103869 0.0052
A 0.00374408484850276 0.0052
A 0.00325225505749332 0.0052
A 0.00332158052144261 0.0052
A 0.00307294738610094 0.0052
A 0.00214136349042072 0.0052
A 0.0027865221397498 0.0052
A 0.00250901202181438 0.0052
A 0.00258610835961522 0.0052
A 0.00284789255194714 0.0052
A 0.0032782718286978 0.0052
A 0.00276751322979693 0.0052
A 0.00293279526597557 0.0052
A 0.00322707813202623 0.0052
A 0.00243908361362489 0.0052
A 0.00311606717188213 0.0052
A 0.00285710376366115 0.0052
A 0.00347458937936977 0.0052
A 0.00226175645908866 0.0052
A 0.00302405951726323 0.0052
A 0.0032767064041772 0.0052
A 0.00319759296485246 0.0052
A 0.00288888000055298 0.0052
A 0.00306859599475665 0.0052
A 0.00280638357853039 0.0052
A 0.00359473802375812 0.0052
A 0.00239342425856781 0.0052
A 0.0030908639533419 0.0052
A 0.00330483974285396 0.0052
A 0.00267835658584735 0.0052
A 0.00310283603350794 0.0052
A 0.00281169298670242 0.0052
A 0.0028107286655984 0.0052
A 0.00322697480087896 0.0052
A 0.00333989716573024 0.0052
A 0.00343957157579994 0.0052
A 0.00288982909487925 0.0052
A 0.00278600235206908 0.0052
A 0.00292012502601127 0.0052
A 0.00253664723824814 0.0052
A 0.00220014511997893 0.0052
A 0.00379109286983356 0.0052
A 0.0025441604270194 0.0052
A 0.00300832564355657 0.0052
A 0.00295427072126262 0.0052
A 0.00287449990770705 0.0052
A 0.00330130517322615 0.0052
A 0.00266454659743375 0.0052
A 0.0029966504114765 0.0052
A 0.0033479571592465 0.0052
A 0.00296080837464371 0.0052
A 0.00280445629087305 0.0052
A 0.00308457213915079 0.0052
A 0.00336452452712455 0.0052
A 0.0027438683376266 0.0052
A 0.00310159192460757 0.0052
A 0.00267557593975929 0.0052
A 0.00282643371501127 0.0052
A 0.00259305401967538 0.0052
A 0.00307558620896672 0.0052
A 0.00268986938818864 0.0052
A 0.00332797093086226 0.0052
A 0.00328616807446385 0.0052
A 0.00323782523708769 0.0052
A 0.00253645771318079 0.0052
A 0.00290161644260643 0.0052
A 0.00291932490709645 0.0052
A 0.00273697049921604 0.0052
A 0.00306733109462364 0.0052
A 0.00264352968089087 0.0052
A 0.00261355142515632 0.0052
A 0.00242497392961382 0.0052
A 0.00328738596818353 0.0052
A 0.00316554787329474 0.0052
A 0.00286272370772136 0.0052
A 0.00311932315043682 0.0052
A 0.00307892342526312 0.0052
A 0.00339540201738514 0.0052
A 0.00313441768975928 0.0052
A 0.00345590476004805 0.0052
A 0.00370886295621558 0.0052
A 0.00328274886744644 0.0052
A 0.0032621112732801 0.0052
A 0.00294906740329624 0.0052
A 0.00350103683106297 0.0052
A 0.00388184407807255 0.0052
A 0.00311396099353942 0.0052
A 0.00306906645624413 0.0052
A 0.00308123512127343 0.0052
A 0.00326899957583133 0.0052
A 0.00273403256578228 0.0052
A 0.00257457764936523 0.0052
A 0.00328761573507769 0.0052
A 0.00321826030970097 0.0052
A 0.00350521576775878 0.0052
A 0.00237700903934207 0.0052
A 0.00333774125272644 0.0052
A 0.0036847432976578 0.0052
A 0.00254786359974507 0.0052
A 0.00286107804265932 0.0052
A 0.0024873738135915 0.0052
A 0.00271421980869951 0.0052
A 0.00330008053191049 0.0052
A 0.00241433220145173 0.0052
A 0.00373569506529421 0.0052
A 0.00283133554083897 0.0052
A 0.00288178757690153 0.0052
A 0.00339656030271604 0.0052
A 0.00308052308578935 0.0052
A 0.00411363956728967 0.0052
A 0.00320262634136952 0.0052
A 0.00325164822583675 0.0052
A 0.00272098378584776 0.0052
A 0.00204284271841249 0.0052
A 0.00267210833447814 0.0052
A 0.00382399495925226 0.0052
A 0.00277581863113788 0.0052
A 0.00197209946709957 0.0052
A 0.00295790874793226 0.0052
A 0.00329507641089749 0.0052
A 0.00291123757431978 0.0052
A 0.00345646044931047 0.0052
A 0.00333257260083455 0.0052
A 0.00208868960416465 0.0052
A 0.00286593126743792 0.0052
A 0.00209887849682548 0.0052
A 0.00329115954213921 0.0052
A 0.00363945269292954 0.0052
A 0.00313434552280042 0.0052
A 0.00290864794167535 0.0052
A 0.00278557407858098 0.0052
A 0.00265656347873823 0.0052
A 0.00308970196549823 0.0052
A 0.00292646668922235 0.0052
A 0.00312691325973692 0.0052
A 0.00306881856380924 0.0052
A 0.00279515533400417 0.0052
A 0.00380113369305821 0.0052
A 0.00262536792623609 0.0052
A 0.00385455221273268 0.0052
A 0.00243285569104345 0.0052
A 0.00258040985907476 0.0052
A 0.00338094091687635 0.0052
A 0.00269303765233415 0.0052
A 0.0030809320446561 0.0052
A 0.00344792614413321 0.0052
A 0.00350918613861423 0.0052
A 0.00296954306514872 0.0052
A 0.00363495457734796 0.0052
A 0.00269509555596662 0.0052
A 0.00286296571551179 0.0052
A 0.00248981848169823 0.0052
A 0.00353832780509009 0.0052
A 0.0029812878597091 0.0052
A 0.00291062250938822 0.0052
A 0.0029249905500335 0.0052
A 0.00279113241170539 0.0052
A 0.00311760226006507 0.0052
A 0.00275793067067607 0.0052
A 0.00294033007835297 0.0052
A 0.0025344655578312 0.0052
A 0.00308922018036253 0.0052
A 0.00309964831406462 0.0052
A 0.00333419862156209 0.0052
A 0.00297814608568342 0.0052
A 0.00356279008474332 0.0052
A 0.00240550246356758 0.0052
A 0.00328659326948098 0.0052
A 0.00252990296929291 0.0052
A 0.00352362964609355 0.0052
A 0.00322210002071389 0.0052
A 0.00357823284539574 0.0052
A 0.00328505343272267 0.0052
A 0.00250887991993883 0.0052
A 0.00268372805540066 0.0052
A 0.00291511978818243 0.0052
A 0.00348821047314725 0.0052
A 0.00305109528083894 0.0052
A 0.00342840589358671 0.0052
A 0.00295446371530294 0.0052
A 0.00264721355005446 0.0052
A 0.00294579049169478 0.0052
A 0.00347756120335688 0.0052
B 0.00215762193542245 0.0052
B 0.0017384002856119 0.0052
B 0.0019309622362697 0.0052
B 0.00162778401795414 0.0052
B 0.00185824927661471 0.0052
B 0.00162617625103286 0.0052
B 0.00224688961183053 0.0052
B 0.00253620206238577 0.0052
B 0.00160573357943766 0.0052
B 0.00205158191644901 0.0052
B 0.00191432188225006 0.0052
B 0.00221768276152891 0.0052
B 0.00194304796128249 0.0052
B 0.00196917650585698 0.0052
B 0.00185398792503494 0.0052
B 0.00203480256257876 0.0052
B 0.00237167994994997 0.0052
B 0.00229140419065111 0.0052
B 0.002000263686943 0.0052
B 0.00217689879929864 0.0052
B 0.00207871492884269 0.0052
B 0.00229532041432595 0.0052
B 0.00270561777626181 0.0052
B 0.00203722138631027 0.0052
B 0.00215520001200647 0.0052
B 0.00199800590404539 0.0052
B 0.00188181623261053 0.0052
B 0.00234590189912914 0.0052
B 0.00216753423913941 0.0052
B 0.00212784046436589 0.0052
B 0.00222926410555409 0.0052
B 0.00233849832870552 0.0052
B 0.00160954883159405 0.0052
B 0.00204324759673807 0.0052
B 0.00176514388366123 0.0052
B 0.00132432057193143 0.0052
B 0.00232988303913647 0.0052
B 0.00201849179156941 0.0052
B 0.00191584396521523 0.0052
B 0.00177464405901812 0.0052
B 0.00193896779547763 0.0052
B 0.00207148646862843 0.0052
B 0.00230576853643094 0.0052
B 0.00183043941322509 0.0052
B 0.00188137083500666 0.0052
B 0.00199978885995153 0.0052
B 0.00197542968913089 0.0052
B 0.00243348942750893 0.0052
B 0.0020339086856165 0.0052
B 0.00239790746122346 0.0052
B 0.00181451270012566 0.0052
B 0.00149927392636557 0.0052
B 0.00233687103545489 0.0052
B 0.00213185538785922 0.0052
B 0.00155610128907657 0.0052
B 0.00209467473303048 0.0052
B 0.00211385146540784 0.0052
B 0.00161832555285403 0.0052
B 0.00183845481933894 0.0052
B 0.00207374086361069 0.0052
B 0.00223224673826988 0.0052
B 0.00225325049795525 0.0052
B 0.00164197133691882 0.0052
B 0.00199055098185274 0.0052
B 0.00172460017498241 0.0052
B 0.00211244532706089 0.0052
B 0.00150501812954983 0.0052
B 0.00143181427252559 0.0052
B 0.0021013565475791 0.0052
B 0.00159168437398208 0.0052
B 0.0025681173474922 0.0052
B 0.00172074726825292 0.0052
B 0.00206547086587627 0.0052
B 0.00203137011019537 0.0052
B 0.00213808198731831 0.0052
B 0.00183705990448877 0.0052
B 0.00181408262321962 0.0052
B 0.00240337957561947 0.0052
B 0.00197448830895165 0.0052
B 0.00135121470719377 0.0052
B 0.00202093072560913 0.0052
B 0.00231884170388995 0.0052
B 0.00186568301937356 0.0052
B 0.00144310436362599 0.0052
B 0.00225301811172151 0.0052
B 0.00216910984660989 0.0052
B 0.00192328632932887 0.0052
B 0.00259382979489646 0.0052
B 0.00216523372895086 0.0052
B 0.00225433022438793 0.0052
B 0.00188474842929701 0.0052
B 0.00213930924590092 0.0052
B 0.00232767981477969 0.0052
B 0.00163682086415445 0.0052
B 0.00207727165552724 0.0052
B 0.00168428435037433 0.0052
B 0.00139815044063502 0.0052
B 0.00203609148963687 0.0052
B 0.00239123745725148 0.0052
B 0.0024214374317468 0.0052
B 0.00193008186323229 0.0052
B 0.00229877437133182 0.0052
B 0.0016909000945141 0.0052
B 0.00179638265204853 0.0052
B 0.00227686659251212 0.0052
B 0.00203569293285309 0.0052
B 0.00217982060479908 0.0052
B 0.00176358219915293 0.0052
B 0.00117192828997171 0.0052
B 0.00193193946705625 0.0052
B 0.000822624274818059 0.0052
B 0.00193072487399595 0.0052
B 0.00233520291676648 0.0052
B 0.00233131858494813 0.0052
B 0.00244170994960495 0.0052
B 0.00158494559376155 0.0052
B 0.00192620838538119 0.0052
B 0.0019863782758733 0.0052
B 0.00200042469904471 0.0052
B 0.00216763568688078 0.0052
B 0.00149177386524462 0.0052
B 0.001971795742498 0.0052
B 0.00208011979952728 0.0052
B 0.00199476042055328 0.0052
B 0.0021573014757136 0.0052
B 0.00198339014483425 0.0052
B 0.00227069008936842 0.0052
B 0.0021581771491412 0.0052
B 0.00207489455454034 0.0052
B 0.00192434755166493 0.0052
B 0.00216227598300968 0.0052
B 0.00227553230335217 0.0052
B 0.00262361205863567 0.0052
B 0.00217794862475666 0.0052
B 0.00233544008369734 0.0052
B 0.00184031711563482 0.0052
B 0.00208480484017238 0.0052
B 0.0022835597588596 0.0052
B 0.00149935738128426 0.0052
B 0.00195801221826369 0.0052
B 0.00150158966467461 0.0052
B 0.00185828226697489 0.0052
B 0.00231350575192941 0.0052
B 0.00150317253125737 0.0052
B 0.00218952039216455 0.0052
B 0.00179958443405002 0.0052
B 0.00152103142877692 0.0052
B 0.00184325857583135 0.0052
B 0.00157604306417791 0.0052
B 0.00160772225165166 0.0052
B 0.00184369284481992 0.0052
B 0.00151312789931729 0.0052
B 0.00263728694998238 0.0052
B 0.00224942351366265 0.0052
B 0.00236921223144179 0.0052
B 0.00192725890142294 0.0052
B 0.00217231115605728 0.0052
B 0.00218105159797095 0.0052
B 0.00183252517412245 0.0052
B 0.00170200015908308 0.0052
B 0.00185352521394983 0.0052
B 0.00226449105428456 0.0052
B 0.00253211910313726 0.0052
B 0.00240286223800711 0.0052
B 0.00156811909600038 0.0052
B 0.00190875344734807 0.0052
B 0.00202716032523094 0.0052
B 0.00170198831259825 0.0052
B 0.00218102070993849 0.0052
B 0.00177407880063823 0.0052
B 0.00209907546121813 0.0052
B 0.00164269086185282 0.0052
B 0.0022641591238339 0.0052
B 0.00205667910524271 0.0052
B 0.00189434066728785 0.0052
B 0.00207785898094389 0.0052
B 0.00221628762133249 0.0052
B 0.00209139783447712 0.0052
B 0.0020116219830948 0.0052
B 0.00226171983439278 0.0052
B 0.00218959313906816 0.0052
B 0.0021321505960799 0.0052
B 0.00150415108838456 0.0052
B 0.00212127646938924 0.0052
B 0.00163572583583909 0.0052
B 0.00235022689489812 0.0052
B 0.00188640669952796 0.0052
B 0.0017691150662972 0.0052
B 0.00177949441768401 0.0052
B 0.00201798083708307 0.0052
B 0.00207171259107292 0.0052
B 0.0020525570590243 0.0052
B 0.00166912124639331 0.0052
B 0.00196756632041025 0.0052
B 0.00210350672336918 0.0052
B 0.0017720694831818 0.0052
B 0.00193870640851488 0.0052
B 0.00241045725503311 0.0052
B 0.00219772346943773 0.0052
B 0.00214881766228622 0.0052
B 0.00178230280196309 0.0052
B 0.00198303335173113 0.0052
B 0.00184987325018734 0.0052
B 0.00205770362545137 0.0052
B 0.00176328716263766 0.0052
B 0.00132825666712846 0.0052
B 0.00150084260511945 0.0052
B 0.0018102516226475 0.0052
B 0.00186680622086427 0.0052
B 0.00194159264365643 0.0052
B 0.00175062305813252 0.0052
B 0.00245567919904303 0.0052
B 0.00174067981290272 0.0052
B 0.00181655241147759 0.0052
B 0.00207992819088174 0.0052
B 0.00222243456895822 0.0052
B 0.00215540962963414 0.0052
B 0.00230875073828517 0.0052
B 0.00229920557614609 0.0052
B 0.00162226814320311 0.0052
B 0.00221977392547301 0.0052
B 0.00177722132985135 0.0052
B 0.00179432956230593 0.0052
B 0.0021996440272706 0.0052
B 0.00172056099616189 0.0052
B 0.0019698846350182 0.0052
B 0.0016864573633072 0.0052
B 0.00134685338415019 0.0052
B 0.00219569716204173 0.0052
B 0.00218870898532312 0.0052
B 0.0020386190808176 0.0052
B 0.00235924685076209 0.0052
B 0.00189407679743873 0.0052
B 0.00161199657528653 0.0052
B 0.00182043857033214 0.0052
B 0.00222656313688685 0.0052
B 0.00237179653909841 0.0052
B 0.00181599257029643 0.0052
B 0.0018140640593776 0.0052
B 0.0026890626827487 0.0052
B 0.00166121380591835 0.0052
B 0.00212150097785052 0.0052
B 0.0017636049635908 0.0052
B 0.00191339807064448 0.0052
B 0.00267394666465037 0.0052
B 0.0016639720219156 0.0052
B 0.00181484297213345 0.0052
B 0.00178623596656046 0.0052
B 0.00298143725954833 0.0052
B 0.00229448500822643 0.0052
B 0.00208059748532399 0.0052
B 0.00145129058197199 0.0052
B 0.0019812107210277 0.0052
B 0.00175712808100762 0.0052
B 0.00146958341027428 0.0052
B 0.00137365771234559 0.0052
B 0.00231162473234932 0.0052
B 0.00215652311696006 0.0052
B 0.00211473937412827 0.0052
B 0.0023039413386882 0.0052
B 0.00223620210753719 0.0052
B 0.00178029919899889 0.0052
B 0.00218826123624977 0.0052
B 0.00202226582242007 0.0052
B 0.00178511104883131 0.0052
B 0.00214294538771912 0.0052
B 0.00218555957486786 0.0052
B 0.00179349990314901 0.0052
B 0.00157543724508549 0.0052
B 0.00195364591190922 0.0052
B 0.00224830327267132 0.0052
B 0.00234553864396846 0.0052
B 0.00252341570062545 0.0052
B 0.00197114169614987 0.0052
B 0.00221255499415995 0.0052
B 0.00231993536166272 0.0052
B 0.00209589586456543 0.0052
B 0.00222424294364555 0.0052
B 0.00184571032223472 0.0052
B 0.00205692882037967 0.0052
B 0.00196738451287444 0.0052
B 0.00278565110267728 0.0052
B 0.00193826996698231 0.0052
B 0.00206741020531903 0.0052
B 0.00189080454176216 0.0052
B 0.00184794267093264 0.0052
B 0.00160665068352987 0.0052
B 0.0016569818812445 0.0052
B 0.00185162655500506 0.0052
B 0.00228876590214588 0.0052
B 0.00145814224336256 0.0052
B 0.002338022343696 0.0052
B 0.00160772767899061 0.0052
B 0.00217343392410533 0.0052
B 0.00185778575891003 0.0052
B 0.00220567823684964 0.0052
B 0.00234264292347337 0.0052
B 0.00191261355911901 0.0052
B 0.00162319216959878 0.0052
B 0.00166349981207986 0.0052
B 0.00267975931864881 0.0052
B 0.00190229736236502 0.0052
B 0.00241896263010877 0.0052
B 0.00172534170653722 0.0052
B 0.00193757586757341 0.0052
B 0.00176936428967274 0.0052
B 0.00240431829234357 0.0052
B 0.00178072987802962 0.0052
B 0.00230601272286121 0.0052
B 0.00219209050413369 0.0052
B 0.00158313176783816 0.0052
B 0.00263212995124416 0.0052
B 0.00195589065358959 0.0052
B 0.00264315838578503 0.0052
B 0.00158376820688341 0.0052
B 0.00169783509501962 0.0052
B 0.00219101315793262 0.0052
B 0.00203835325229132 0.0052
B 0.00182781078529121 0.0052
B 0.00154315399399094 0.0052
B 0.00218692631177595 0.0052
B 0.00201368657684462 0.0052
B 0.00214860374126281 0.0052
B 0.00243035974469838 0.0052
B 0.00249179056496088 0.0052
B 0.00207877405273732 0.0052
B 0.00240279283458575 0.0052
B 0.00235077018888785 0.0052
B 0.00180857730685264 0.0052
B 0.00202504894457645 0.0052
B 0.00150936741199185 0.0052
B 0.00178818989570982 0.0052
B 0.00199616141960153 0.0052
B 0.00213532028469192 0.0052
B 0.00239968667760077 0.0052
B 0.0020792215683205 0.0052
B 0.00195675665172443 0.0052
B 0.00201132645339167 0.0052
B 0.00174860704678955 0.0052
B 0.00236740240577911 0.0052
B 0.00167486516578153 0.0052
B 0.00230593748558854 0.0052
B 0.00247984067727947 0.0052
B 0.00253031727409329 0.0052
B 0.00131596168691102 0.0052
B 0.00201553118065018 0.0052
B 0.00159726248121303 0.0052
B 0.00162660138001989 0.0052
B 0.00168675458441076 0.0052
B 0.00291904222382397 0.0052
B 0.00202472336193427 0.0052
B 0.00225660146280794 0.0052
B 0.00181379115155535 0.0052
B 0.00238720053173593 0.0052
B 0.00189785964865623 0.0052
B 0.00207302002442327 0.0052
B 0.00228883273015589 0.0052
B 0.00128604722157286 0.0052
B 0.00161920460098607 0.0052
B 0.00225819990363168 0.0052
B 0.00192648441467433 0.0052
B 0.00230096145908678 0.0052
B 0.00185011517936752 0.0052
B 0.00236284396494488 0.0052
B 0.00150503413051953 0.0052
B 0.00253976254800949 0.0052
B 0.00251533302752915 0.0052
B 0.00166356294125594 0.0052
B 0.00184449636508854 0.0052
B 0.00190744372448884 0.0052
B 0.0017833609466068 0.0052
B 0.00230927255493436 0.0052
B 0.00209718822424525 0.0052
B 0.00155232936744591 0.0052
B 0.0014650431319827 0.0052
B 0.00242021459713355 0.0052
B 0.00205026601064927 0.0052
B 0.00205522942866964 0.0052
B 0.00199743142396907 0.0052
B 0.00218392165544146 0.0052
B 0.00158564581242913 0.0052
B 0.00151861013540879 0.0052
B 0.00198545464765148 0.0052
B 0.00196499681174857 0.0052
B 0.00224160728141882 0.0052
B 0.00205057161411651 0.0052
B 0.00211308206498939 0.0052
B 0.00210615456122986 0.0052
B 0.00202239795062481 0.0052
B 0.00193673324193308 0.0052
B 0.00199108935054893 0.0052
B 0.00195518686450829 0.0052
B 0.00197031882117481 0.0052
B 0.00231987310485527 0.0052
B 0.00175906230514532 0.0052
B 0.00205689094416867 0.0052
B 0.00112266501414313 0.0052
B 0.00194502493434236 0.0052
B 0.00157847097473822 0.0052
B 0.00194296096372333 0.0052
B 0.00236045292809757 0.0052
B 0.00179498605185028 0.0052
B 0.00190985932761784 0.0052
B 0.00230424274231937 0.0052
B 0.00245396483730872 0.0052
B 0.00202836985775842 0.0052
B 0.00221277743123328 0.0052
B 0.0017341268794891 0.0052
B 0.00142226412649069 0.0052
B 0.00180893220085421 0.0052
B 0.00173166955371785 0.0052
B 0.00196581869057583 0.0052
B 0.00247649070278405 0.0052
B 0.00212580005109306 0.0052
B 0.00257133575458044 0.0052
B 0.00243133100096255 0.0052
B 0.00222787997290662 0.0052
B 0.00174156111133724 0.0052
B 0.00155383023678587 0.0052
B 0.00185975075430686 0.0052
B 0.00189497247051192 0.0052
B 0.00194246289653219 0.0052
B 0.00195438532121516 0.0052
B 0.00160611981785759 0.0052
B 0.00205939299470393 0.0052
B 0.00198608024479296 0.0052
B 0.00163979870408785 0.0052
B 0.00179174731802614 0.0052
B 0.00239854544218443 0.0052
B 0.0021949475157981 0.0052
B 0.00257244193039264 0.0052
B 0.00268147784793933 0.0052
B 0.00224416362252029 0.0052
B 0.00228098532995467 0.0052
B 0.00201688857622684 0.0052
B 0.00240662089336138 0.0052
B 0.00160148681870432 0.0052
B 0.0019878354338586 0.0052
B 0.00133580233126707 0.0052
B 0.0014400952696704 0.0052
B 0.00217218634602111 0.0052
B 0.00221508524784969 0.0052
B 0.00236225850733548 0.0052
B 0.0016154091445232 0.0052
B 0.00227712253320406 0.0052
B 0.00226459861336717 0.0052
B 0.00193408454115729 0.0052
B 0.00205246547649274 0.0052
B 0.00158803649360698 0.0052
B 0.00167902006724438 0.0052
B 0.0021830277835183 0.0052
B 0.00182990616391892 0.0052
B 0.00187001822947815 0.0052
B 0.0016373347409904 0.0052
B 0.00116272670698733 0.0052
B 0.00206797508837145 0.0052
B 0.00190524865431054 0.0052
B 0.00201172274654958 0.0052
B 0.00215921428253706 0.0052
B 0.0021224200524695 0.0052
B 0.00223789794072977 0.0052
B 0.00186575866056435 0.0052
B 0.00206738559000132 0.0052
B 0.00186182676068374 0.0052
B 0.00193298810045443 0.0052
B 0.00186640560283142 0.0052
B 0.00189897390916111 0.0052
B 0.00165356556121099 0.0052
B 0.00185372809800246 0.0052
B 0.00206838439333416 0.0052
B 0.00149064307532531 0.0052
B 0.00237329108685055 0.0052
B 0.0017990053309144 0.0052
B 0.00193025249202265 0.0052
B 0.0017338815083993 0.0052
B 0.00185286579583843 0.0052
B 0.00211956353052916 0.0052
B 0.00203532648551253 0.0052
B 0.00159588688118794 0.0052
B 0.00207187173962732 0.0052
B 0.00149973981906103 0.0052
B 0.00258861921908884 0.0052
B 0.00224893592781247 0.0052
B 0.00159760016246788 0.0052
B 0.0023346184795093 0.0052
B 0.00218713887826386 0.0052
B 0.00261817382782887 0.0052
B 0.00121089221126919 0.0052
B 0.00210465564988884 0.0052
B 0.00160034668655982 0.0052
B 0.00180737027576139 0.0052
B 0.00172678273530307 0.0052
B 0.00142940197419752 0.0052
B 0.00159389725495795 0.0052
B 0.00227480115789016 0.0052
B 0.00202688365950405 0.0052
B 0.00227041535542182 0.0052
B 0.00217864061563999 0.0052
B 0.00189333573281036 0.0052
B 0.00208016906811611 0.0052
B 0.00194896719633633 0.0052
B 0.0024560282875257 0.0052
B 0.00165798758229431 0.0052
B 0.00237465333173823 0.0052
B 0.0016069358923819 0.0052
B 0.002490807608006 0.0052
B 0.00205936347293028 0.0052
B 0.0023989265917831 0.0052
B 0.00147130120470996 0.0052
B 0.00250053292812437 0.0052
B 0.00158343018940129 0.0052
B 0.0019150523172321 0.0052
B 0.00185548113340017 0.0052
B 0.00223775629304491 0.0052
B 0.00168749187971676 0.0052
B 0.00292741655526981 0.0052
B 0.00229108563032163 0.0052
B 0.00220228486153895 0.0052
B 0.0018583064808367 0.0052
B 0.00234361345175343 0.0052
B 0.00214430393693688 0.0052
B 0.00250986794582032 0.0052
B 0.00242475784678888 0.0052
B 0.00232552876841339 0.0052
B 0.00192719868071422 0.0052
B 0.0020565570116581 0.0052
B 0.00206525834532216 0.0052
B 0.00224501907138623 0.0052
B 0.00215163986445456 0.0052
B 0.00221480963738316 0.0052
B 0.00171807531447319 0.0052
B 0.00212043523839054 0.0052
B 0.00188485746611753 0.0052
B 0.00223564494706591 0.0052
B 0.00217724078559802 0.0052
B 0.00166693316809596 0.0052
B 0.00205791604762224 0.0052
B 0.00201549370378434 0.0052
B 0.00182286956478904 0.0052
B 0.00180649802383328 0.0052
B 0.00176819785584313 0.0052
B 0.00157162275848885 0.0052
B 0.00254090468029788 0.0052
B 0.00181303958347061 0.0052
B 0.00176321706902129 0.0052
B 0.0024075582960322 0.0052
B 0.00190394980751362 0.0052
B 0.00190792980765647 0.0052
B 0.00224128227641114 0.0052
B 0.00247548401486272 0.0052
B 0.00181660740756831 0.0052
B 0.0021429708210721 0.0052
B 0.0019244605403935 0.0052
B 0.00182037177060756 0.0052
B 0.00199227823681855 0.0052
B 0.00240398127140079 0.0052
B 0.00163877344121691 0.0052
B 0.00209865860708237 0.0052
B 0.00201574564319128 0.0052
B 0.00197322913123457 0.0052
B 0.00219485409712734 0.0052
B 0.00150725317368678 0.0052
B 0.00205563637500824 0.0052
B 0.00124106830202788 0.0052
B 0.00168683256669977 0.0052
B 0.00167527925450809 0.0052
B 0.00179869824820977 0.0052
B 0.00198172305657672 0.0052
B 0.0015661476745664 0.0052
B 0.0017018211368783 0.0052
B 0.00157377411139392 0.0052
B 0.00231633172457416 0.0052
B 0.00222267196240806 0.0052
B 0.00216702792580366 0.0052
B 0.00114644362042167 0.0052
B 0.00238149389800771 0.0052
B 0.00180232938926855 0.0052
B 0.00177079463033479 0.0052
B 0.00155378714636847 0.0052
B 0.00198114799705698 0.0052
B 0.00241700697737796 0.0052
B 0.00157703004839279 0.0052
B 0.00178114326892786 0.0052
B 0.00148683875148801 0.0052
B 0.00247375103528423 0.0052
B 0.00208072460895231 0.0052
B 0.00204805876122119 0.0052
B 0.0024057144228082 0.0052
B 0.00188590451122743 0.0052
B 0.0020263508609246 0.0052
B 0.00220763051454827 0.0052
B 0.00175782176111429 0.0052
B 0.00183791111848235 0.0052
B 0.00170273632045601 0.0052
B 0.00213358809572649 0.0052
B 0.00222632072462608 0.0052
B 0.00195799806122311 0.0052
B 0.00218703508112006 0.0052
B 0.00176725534682317 0.0052
B 0.00224660173337126 0.0052
B 0.0018081098146098 0.0052
B 0.00233622524035287 0.0052
B 0.00249306857583219 0.0052
B 0.00176426275162034 0.0052
B 0.00224753502187316 0.0052
B 0.00246156050974103 0.0052
B 0.00246841311562771 0.0052
B 0.00170991841079865 0.0052
B 0.00207060644608883 0.0052
B 0.00168398390947404 0.0052
B 0.00204410243027339 0.0052
B 0.00155496852749004 0.0052
B 0.00206192938620369 0.0052
B 0.0014595436864253 0.0052
B 0.00181293306443388 0.0052
B 0.00206415681286519 0.0052
B 0.00220117320584238 0.0052
B 0.00234347814145074 0.0052
B 0.00213543775200269 0.0052
B 0.00232955478606644 0.0052
B 0.00200840844141242 0.0052
B 0.00211414007787463 0.0052
B 0.0021129924950559 0.0052
B 0.0018394656401318 0.0052
B 0.00231776822159209 0.0052
B 0.00228643866793509 0.0052
B 0.00235557832510784 0.0052
B 0.00187931714906709 0.0052
B 0.00225227926808475 0.0052
B 0.0016481364698359 0.0052
B 0.00220934593947518 0.0052
B 0.00178062823934624 0.0052
B 0.00188898609732103 0.0052
B 0.00208217507542596 0.0052
B 0.0019687444871605 0.0052
B 0.00177754373930077 0.0052
B 0.00185795776147826 0.0052
B 0.00191530575728292 0.0052
B 0.00213189646308817 0.0052
B 0.00171320219250352 0.0052
B 0.001412419500245 0.0052
B 0.0016104121222109 0.0052
B 0.00181950326992458 0.0052
B 0.002042437034522 0.0052
B 0.00140690012247536 0.0052
B 0.00249488958512761 0.0052
B 0.00147683547297204 0.0052
B 0.00207807513959504 0.0052
B 0.00224141589285993 0.0052
B 0.00268888150502083 0.0052
B 0.00183376499372749 0.0052
B 0.00217746022625324 0.0052
B 0.0016517246347455 0.0052
B 0.00204066319392431 0.0052
B 0.00202615166529089 0.0052
B 0.00150569567238665 0.0052
B 0.00219955855381757 0.0052
B 0.00202641551496909 0.0052
B 0.00152389020305832 0.0052
B 0.00205348342182053 0.0052
B 0.00257882224511403 0.0052
B 0.00216776511910416 0.0052
B 0.00205275440207022 0.0052
B 0.00151064573597685 0.0052
B 0.00199183058084372 0.0052
B 0.00211169564161918 0.0052
B 0.00243949535407406 0.0052
B 0.00138459473085209 0.0052
B 0.00199129180338505 0.0052
B 0.00259388836151741 0.0052
B 0.00229041207588095 0.0052
B 0.0021518680430613 0.0052
B 0.00172551309816855 0.0052
B 0.00194555606256807 0.0052
B 0.00179709518765777 0.0052
B 0.00171030855515734 0.0052
B 0.00197646491192488 0.0052
B 0.00197726820694278 0.0052
B 0.00257706919622099 0.0052
B 0.00211366616882034 0.0052
B 0.00171507488490622 0.0052
B 0.00274388317687455 0.0052
B 0.00249941190390053 0.0052
B 0.00159882564482751 0.0052
B 0.00265431947944874 0.0052
B 0.00229337067780709 0.0052
B 0.00180599966713592 0.0052
B 0.00202906112172642 0.0052
B 0.00190506452271089 0.0052
B 0.00215159395947171 0.0052
B 0.00221143463179538 0.0052
B 0.00203934920928822 0.0052
B 0.00193112432479606 0.0052
B 0.00165977533712058 0.0052
B 0.00204725353878005 0.0052
B 0.00187086287265138 0.0052
B 0.00195244513965626 0.0052
B 0.00244344123508438 0.0052
B 0.00232588018097877 0.0052
B 0.00232400824113268 0.0052
B 0.00172640363456333 0.0052
B 0.00214688200266564 0.0052
B 0.00163549427942352 0.0052
B 0.00187137058526275 0.0052
B 0.00210547271184408 0.0052
B 0.00178774188939461 0.0052
B 0.00195050406629696 0.0052
B 0.0022672416588165 0.0052
B 0.00163225792793193 0.0052
B 0.00150073915002102 0.0052
B 0.00203622178927188 0.0052
B 0.00190823345398844 0.0052
B 0.00213902063706668 0.0052
B 0.00194340405280746 0.0052
B 0.00217966317094773 0.0052
B 0.00168769757217176 0.0052
B 0.00209566073158802 0.0052
B 0.00214084587825121 0.0052
B 0.00198846622807453 0.0052
B 0.00131914970369181 0.0052
B 0.0018009294792883 0.0052
B 0.00172927873475975 0.0052
B 0.0020569523003841 0.0052
B 0.00224685814471729 0.0052
B 0.00190460526166646 0.0052
B 0.00172841744317304 0.0052
B 0.00191315945344244 0.0052
B 0.00263470721303961 0.0052
B 0.0018337186381098 0.0052
B 0.00228908721050996 0.0052
B 0.00214130126835913 0.0052
B 0.00176159295048335 0.0052
B 0.00248436339733641 0.0052
B 0.00203985906886994 0.0052
B 0.00212154303366648 0.0052
B 0.00185475303891282 0.0052
B 0.00182246742595414 0.0052
B 0.00186903525335772 0.0052
B 0.00242448300730562 0.0052
B 0.00146500010758483 0.0052
B 0.00139472489563094 0.0052
B 0.00170248867123436 0.0052
B 0.00177746847262131 0.0052
B 0.00181850190247628 0.0052
B 0.00259899055497317 0.0052
B 0.00160421423940933 0.0052
B 0.00207775125086763 0.0052
B 0.00191059695403816 0.0052
B 0.0018397857544454 0.0052
B 0.00216924164279941 0.0052
B 0.00202792542538673 0.0052
B 0.00199354136371368 0.0052
B 0.00233764305624889 0.0052
B 0.00212280920586298 0.0052
B 0.00169102296041814 0.0052
B 0.00252443038266277 0.0052
B 0.00200193102136062 0.0052
B 0.00242113981726188 0.0052
B 0.00150592734690277 0.0052
B 0.00185108966580157 0.0052
B 0.00195414106192459 0.0052
B 0.00241975943898888 0.0052
B 0.00223754491966029 0.0052
B 0.00200688054645198 0.0052
B 0.00230255903406959 0.0052
B 0.00198011701552165 0.0052
B 0.00246306150389566 0.0052
B 0.00190206322797213 0.0052
B 0.00207463767566995 0.0052
B 0.00198873473537571 0.0052
B 0.00216621675916499 0.0052
B 0.00188270180804594 0.0052
B 0.00170775850611205 0.0052
B 0.0016511537003266 0.0052
B 0.00186983538780121 0.0052
B 0.00203576782345434 0.0052
B 0.00206406091584097 0.0052
B 0.0023291712153636 0.0052
B 0.00224092782123514 0.0052
B 0.00219691369522998 0.0052
B 0.00200970508854837 0.0052
B 0.00222617829568288 0.0052
B 0.0021638450708194 0.0052
B 0.00221341813572325 0.0052
B 0.00210841463449885 0.0052
B 0.00152830826759388 0.0052
B 0.00195098592762509 0.0052
B 0.00213473287943193 0.0052
B 0.00204137083078485 0.0052
B 0.00203313612012717 0.0052
B 0.00204769194138685 0.0052
B 0.0020381277471256 0.0052
B 0.00190959776483544 0.0052
B 0.0018012571024099 0.0052
B 0.00208681551183062 0.0052
B 0.00177700458487451 0.0052
B 0.00204087772542534 0.0052
B 0.00235454963952563 0.0052
B 0.00214228301186271 0.0052
B 0.0021699630693965 0.0052
B 0.00126281575182557 0.0052
B 0.00176698480690258 0.0052
B 0.0026549367900938 0.0052
B 0.00211740628004081 0.0052
B 0.00204623662109425 0.0052
B 0.00157284006024808 0.0052
B 0.00200768769152891 0.0052
B 0.00174946031380066 0.0052
B 0.00214172064142639 0.0052
B 0.00228829342148123 0.0052
B 0.00239795024509853 0.0052
B 0.00121506133527907 0.0052
B 0.00202921273652685 0.0052
B 0.00219398713591662 0.0052
B 0.00216361624726673 0.0052
B 0.00248698434163097 0.0052
B 0.00221590219673667 0.0052
B 0.00163126340077221 0.0052
B 0.00218284800828 0.0052
B 0.00203663269699517 0.0052
B 0.00253798197207947 0.0052
B 0.00175401393640096 0.0052
B 0.00207908813022368 0.0052
B 0.00173252511777257 0.0052
B 0.00205403813345536 0.0052
B 0.0019173671368016 0.0052
B 0.00200548205514972 0.0052
B 0.00238207223169929 0.0052
B 0.00195576932390335 0.0052
B 0.00185287882517452 0.0052
B 0.00188591308760767 0.0052
B 0.0018616050070251 0.0052
B 0.00212204287098545 0.0052
B 0.001753586961966 0.0052
B 0.00229977543610241 0.0052
B 0.00259519886905915 0.0052
B 0.00146941819530123 0.0052
B 0.00151636508271564 0.0052
B 0.00207216886749245 0.0052
B 0.00183454749097888 0.0052
B 0.00204065417838627 0.0052
B 0.0024225445308698 0.0052
B 0.00182411973056393 0.0052
B 0.00257003647339397 0.0052
B 0.00239664216112263 0.0052
B 0.00176927788889048 0.0052
B 0.00145495546482918 0.0052
B 0.00163245586469719 0.0052
B 0.00194456744461555 0.0052
B 0.00203853141566507 0.0052
B 0.00242599316123011 0.0052
B 0.00229275416449385 0.0052
B 0.00195462218267898 0.0052
B 0.00225910132974953 0.0052
B 0.00276427989496678 0.0052
B 0.00221301185340351 0.0052
B 0.002157609726384 0.0052
B 0.0019111172204296 0.0052
B 0.00172145121269312 0.0052
B 0.00241076302861416 0.0052
B 0.00164801232363978 0.0052
B 0.00181273256113781 0.0052
B 0.00199066412956967 0.0052
B 0.00187408900640809 0.0052
B 0.00201863110200796 0.0052
B 0.00183957042489995 0.0052
B 0.00157687513323584 0.0052
B 0.00197734262705893 0.0052
B 0.00243371661185673 0.0052
B 0.00199198966315736 0.0052
B 0.00151371630938454 0.0052
B 0.00178655146429109 0.0052
B 0.00209413317288192 0.0052
B 0.00201271884120973 0.0052
B 0.00134480207342353 0.0052
B 0.00243565080530218 0.0052
B 0.00181773284274841 0.0052
B 0.00201896959207331 0.0052
B 0.00208249910458665 0.0052
B 0.0022074630760502 0.0052
B 0.00224494572146404 0.0052
B 0.00196445850483314 0.0052
B 0.00235679705938389 0.0052
B 0.00177927419317542 0.0052
B 0.00182490654408019 0.0052
B 0.00245425528998171 0.0052
B 0.00219149329361097 0.0052
B 0.00208323216456339 0.0052
B 0.00209587893282375 0.0052
B 0.00221849494237654 0.0052
B 0.0021908014757641 0.0052
B 0.00238351340634719 0.0052
B 0.00232549019560379 0.0052
B 0.002290626696979 0.0052
B 0.0020781545793842 0.0052
B 0.0019214389902474 0.0052
B 0.00200266793003948 0.0052
B 0.00146091771891272 0.0052
B 0.00243459036768213 0.0052
B 0.00212148703951389 0.0052
B 0.00138465024410952 0.0052
B 0.0023312082103387 0.0052
B 0.00225720837355632 0.0052
B 0.00211793842572101 0.0052
B 0.002371404859913 0.0052
B 0.0020323186702196 0.0052
B 0.00166689917519739 0.0052
B 0.00221860554550817 0.0052
B 0.00180005487073694 0.0052
B 0.00252849774680528 0.0052
B 0.00191655725118443 0.0052
B 0.00168927559723892 0.0052
B 0.00201890316800115 0.0052
B 0.00196558999536991 0.0052
B 0.00184559866398303 0.0052
B 0.00198798861016813 0.0052
B 0.00196578540038586 0.0052
B 0.0022416799528948 0.0052
B 0.00188086645268226 0.0052
B 0.00209410044404042 0.0052
B 0.00267484941610681 0.0052
B 0.00196891034827853 0.0052
B 0.00196256003592184 0.0052
B 0.00191210484604954 0.0052
B 0.00249107087548364 0.0052
B 0.00206249490754532 0.0052
B 0.00197577286129598 0.0052
B 0.00229943343604287 0.0052
B 0.00189736025504639 0.0052
B 0.00246729547588074 0.0052
B 0.00242882521053277 0.0052
B 0.00254517082527442 0.0052
B 0.00227377098072188 0.0052
B 0.00178358460663573 0.0052
B 0.00205164810273228 0.0052
B 0.00172641281835009 0.0052
B 0.00239222621357775 0.0052
B 0.00190579083884372 0.0052
B 0.00169044723858185 0.0052
B 0.00212985487563107 0.0052
B 0.00268274490744085 0.0052
B 0.00207826359909445 0.0052
B 0.0016037958066533 0.0052
B 0.00232344295887064 0.0052
B 0.00216192790863784 0.0052
B 0.00178320985068624 0.0052
B 0.00210226578494039 0.0052
B 0.00206689286213736 0.0052
B 0.00209243721217144 0.0052
B 0.00229568978311827 0.0052
B 0.00172737619177421 0.0052
B 0.00206875919640446 0.0052
B 0.00207113985005008 0.0052
B 0.00224055019390879 0.0052
B 0.00212807386546659 0.0052
B 0.00182603407659207 0.0052
B 0.00165569237594895 0.0052
B 0.00211407452912159 0.0052
B 0.0024003913270063 0.0052
B 0.00246383300717941 0.0052
B 0.00224558108939852 0.0052
B 0.00244820566346489 0.0052
B 0.00195460971223997 0.0052
B 0.00196310187013366 0.0052
B 0.00180141603384836 0.0052
B 0.0021128471845397 0.0052
B 0.00231215679435998 0.0052
B 0.00258650410542484 0.0052
B 0.00148855339642587 0.0052
B 0.00209789238850159 0.0052
B 0.00260622930238491 0.0052
B 0.00186536912888219 0.0052
B 0.00202453858305711 0.0052
B 0.00155424107658003 0.0052
B 0.00226342771466991 0.0052
B 0.00236748282569578 0.0052
B 0.00183352782851652 0.0052
B 0.00241997343827683 0.0052
B 0.00169635033156937 0.0052
B 0.0020642859567656 0.0052
B 0.00198795469187045 0.0052
B 0.00234970462747149 0.0052
B 0.00156288946591968 0.0052
B 0.00207119821259999 0.0052
B 0.00213012478404506 0.0052
B 0.00195325872794841 0.0052
B 0.0022925096843929 0.0052
B 0.00206389515639355 0.0052
B 0.00170602540849638 0.0052
B 0.00208210032196431 0.0052
B 0.00214165336414584 0.0052
B 0.00205550404174614 0.0052
B 0.00230872719039511 0.0052
B 0.00213604062279584 0.0052
B 0.00240970778720957 0.0052
B 0.00250191377765779 0.0052
B 0.00217180588616391 0.0052
B 0.00181081281378573 0.0052
B 0.00171543928135307 0.0052
B 0.00230644172601057 0.0052
