# Supplementary material for: Aggregative trans-eQTL analysis detects trait-specific target gene sets in whole blood
Source: Nat Commun. 2022 Jul 26;13:4323. doi: 10.1038/s41467-022-31845-9 (PMC9325868; doi:10.1038/s41467-022-31845-9)
Supplement: Supplementary file 6 — Source Data [file 41467_2022_31845_MOESM6_ESM.zip › data/5B.txt]

GPM6B COL5A1 CARS2 BRF2 COMMD3 CD6 RPGR ANAPC13 SEMA3A IGHV4.31 B4GALT4 ADAMTS6 SKP1P1 TUBB8P7 CCDC78 TP53 EEF1B2 RBMS3 C17orf76.AS1 REXO4 PHF19 RP11.706O15.5 CTC.457L16.2 CPEB3 ATAD2B ARRDC1 C17orf49 EEA1 RP11.18H21.1 PMS2P3 RALGPS1 HECW2 ATP7B PRKDC OSGIN2 ASPRV1
rs1465618 0.228045190564267 0.236563659807947 0.0171724037857601 0.44812498329534 0.0174291779376571 0.255012103658139 0.197495794725476 0.160647548836957 0.407725406586836 0.236070459841442 0.450815996243502 0.327437529947032 0.201830703345313 0.0490535980545094 0.442118583992463 0.103330532364925 0.269706794188202 0.128838239349591 0.389086777244022 0.330004767945483 0.339803306868804 0.241370764464272 0.0539066396111573 0.111365174318237 0.240716386804441 0.253153184629476 0.372136520696079 0.0819006522393154 0.0444339506546833 0.0251972575131016 0.127539364069952 0.00312945249047784 0.259431191932063 0.424968033831722 0.377672267118726 0.323799585144338
rs721048 0.230895778635431 0.204572267462002 0.0955384486758873 0.0385555350006236 0.358339793374068 0.279744730094158 0.16478012998031 0.175539093340263 0.35677221364667 0.213335837132302 0.208395815746631 0.131570069517245 0.308115187153392 0.499242010123295 0.104775686302868 0.218431917227691 0.439948416250287 0.376456755866774 0.291193982116904 0.035264358407837 0.204629026720467 0.384990404114448 0.498563810892724 0.190243319036663 0.229286091709575 0.116395527338644 0.0302864686928899 0.168024801967747 0.370397780442595 0.463746295528772 0.0509721373438823 0.14457229966391 0.0665227324198103 0.200089945324552 0.14612466924141 0.141388932284185
rs2430386 0.455887472676339 0.497486680259092 0.312208488232166 0.189727749340081 0.353941796129054 0.46394494697721 0.240374003271885 0.349119027893878 0.356846805726413 0.121383215169681 0.224285361191858 0.380944930798874 0.269905110111762 0.145575500459215 0.335491238841887 0.0369445070184753 0.113619822533271 0.0723100813100677 0.378318501402749 0.0484773468801112 0.416599706155587 0.313731777746909 0.387132731470117 0.357779667736547 0.11637595124966 0.0287231220208581 0.403305646958969 0.459854613421003 0.283830380168655 0.0847674184518314 0.0515930322042944 0.105741126750609 0.303730875982394 0.0721587796229887 0.167472832194298 0.141927400415515
rs10187424 0.272091391175088 0.161625303784121 0.0550437473283303 0.247619475431073 0.0905786809607761 0.358190396671228 0.438450076823684 0.0515507484900894 0.210611868839407 0.389546962731711 0.0329428873461049 0.0915451591166112 0.0891835127220931 0.211363257912342 0.042916550768998 0.498484022982927 0.418746998216665 0.483249349059235 0.292704840262939 0.391274033116569 0.101313989219748 0.397470455636487 0.283999821421685 0.0318695799968571 0.0725443892027412 0.0505441815538045 0.279307479298923 0.449114055523368 0.479941661885686 0.37448416527668 0.0910036490180773 2.1039536978528e-13 2.59300532979556e-07 9.78117038176739e-10 5.86673248116219e-08 9.00792850962781e-17
rs6763931 0.0178820213920528 0.00714876412910389 0.0407454738029455 0.437780051272272 0.189917596009999 0.00251426836400275 0.437464806728064 0.137482492600569 0.393541661055185 0.197745949221106 0.226476811895168 0.366250704792864 0.312562456513752 0.401061690860108 0.154743274303955 0.00236772241421112 0.369906875064633 0.237057426214009 0.464898598190466 0.133887725419223 0.468158394915565 0.355430495165793 0.280552833836718 0.190270478105057 0.486358833271136 0.237459028079933 0.365084775303537 0.0472227360573426 0.418903260203672 0.458108555361708 0.481694977089363 0.0442466188572011 0.0802935105924395 2.52608875798652e-05 0.193162833144553 0.0125162766289791
rs71277158 0.0860950991902361 0.41114523244402 0.33833920385737 0.237242734526086 0.00791742357484806 0.255558309457864 0.113696817447597 0.415312520116465 0.303241571361401 0.106180416480391 0.107155181374078 0.00958008388128377 0.441526544939297 0.206535871016947 0.222880821572987 0.206222086826597 0.370208945652805 0.168729000243166 0.431758073292834 0.394003318484906 0.267299811588992 0.356138402336904 0.42838002719741 0.455173842525318 0.47910498705936 0.480220573316802 0.130761222691158 0.0158092746470187 0.187270375655768 0.445554919418303 0.0327083309029466 0.491662713312395 0.250028521372941 0.374143086966826 0.0517200488189282 0.423871102712511
rs115306967 0.202760921956617 0.0157736528120706 0.00611046304697282 0.443934971171425 0.312597862860871 0.000113100664713856 0.221719166407066 0.147826690590285 0.388665077165088 0.321789709143103 0.436361764697144 0.217813177961052 0.404118903726108 0.0945914740866639 0.113639067776048 0.00538769108577347 0.286581268595305 0.0514135166970941 0.214617911111531 0.0978154407828455 0.179283257432617 0.165276651049386 0.385869867898761 0.0661877518864216 0.442631789153903 0.109180133808984 0.148242694815957 0.17148837544359 0.161870347370847 0.355467741031136 0.0197279678839707 0.0525302692585813 0.140784812669973 0.200089945324552 0.142963340922928 0.185366816985427
rs12155172 0.218756422328288 0.101562258819917 0.10468493758726 0.169182699230502 0.123656609369065 0.401100352349605 0.379573926820439 0.171361170945462 0.275220308955696 0.290782562715425 0.340829620447852 0.163345689135521 0.28163205961626 0.460926443763803 0.279206622448622 0.279038567045232 0.146997029108877 0.469948229605613 0.00554103888642993 0.0557822864457466 0.202789150330027 0.489588788531835 0.108154958064852 0.298090633085638 0.263007781388056 0.117180487264176 0.297778690033917 0.0392208615441093 0.190460658267423 0.122232269803764 0.264740000018749 0.404118903726108 0.286853646014818 0.053939494230232 0.117337928217034 0.0762867829097831
rs77541621 0.00322287300451644 0.420075631299787 0.262746818539751 0.0715013924748703 0.20986204941361 0.152587244095174 0.0092738218516691 0.47520178124581 0.0595218621119137 0.0223110215113389 0.0796840458254983 0.115809260436856 0.131719443467596 0.0858283260060663 0.0696905070514048 0.155721218108034 0.358862852490729 0.286649351448117 0.405940547101194 0.172125302794049 0.450063862519496 0.496010643685368 0.125092530448167 0.256652551630242 0.261183827733016 0.00996667672651347 0.197107046027233 0.00576519096231803 0.00105145456746556 0.321682183551866 0.135035297121008 0.0209455686900453 0.462514860191328 0.330729387805821 0.105540225307966 0.101030794296088
rs12682344 0.0704834387132824 0.339656787315622 0.00612603260543098 0.00510109466374848 0.0396040032476464 0.417848741299729 0.00608459168742585 0.0964069258346844 0.130400485256021 0.0119479142690884 0.0371549954738088 0.0545004517684129 0.0131551749412548 0.0264951478414628 0.0337672724831519 0.0606788414587834 0.215787309537493 0.476237109185218 0.461879420450592 0.021832107815364 0.478587091401754 0.423322857717207 0.0558160412884976 0.491184093238473 0.148265829104086 0.000492283548514853 0.159455074850572 5.20353142756228e-05 0.0014750027298334 0.0495738173561314 0.00202782849182435 0.0874064934310953 0.324698517385332 0.295599270403709 0.11170701821686 0.417887787073375
rs6983561 0.0939696018154446 0.244092024093236 0.0067688835248922 0.00161738473234088 0.0497173902213107 0.383424133483139 0.00574225565294245 0.126457027508796 0.0786369184841689 0.0146435624053435 0.053133695284313 0.0740886009077624 0.00806413235701715 0.0252856341377402 0.0691701474820345 0.0310977112260581 0.268584384345429 0.430146971223346 0.373726347257301 0.0252443594465406 0.445633964766193 0.370208945652805 0.0458786419556017 0.425595113121832 0.167022090517619 0.00124111202325725 0.21952453626202 0.000254381271351511 0.001641061234157 0.025362437145856 0.00162786892937107 0.071011375473305 0.341379916893221 0.333925226140485 0.0939863694085522 0.33976667471034
rs10505483 0.0965265799148699 0.378280478177981 0.00424794228493289 0.00211420088295112 0.125959651929973 0.316965949751647 0.00544982037743413 0.144754352529966 0.139581834252519 0.00615553769659119 0.0375297982991552 0.0874064934310953 0.0128870049300586 0.0292188530194099 0.04511364242607 0.0349930982519415 0.223358399280651 0.383653225533247 0.31999957055032 0.020363431856331 0.42027109574637 0.422305082998372 0.0432551809069729 0.471300953926368 0.110627082797227 0.000815514431278056 0.144276792875916 7.60853425125664e-05 0.00178243574022169 0.0406668074091539 0.00338144298392444 0.0795359281382803 0.321718023756624 0.37399152820707 0.136977489105443 0.389470254375294
rs16902094 0.402531505245056 0.198692703931502 0.262975153788535 0.0875814056613427 0.396545081012439 0.215260623835682 0.176911351421748 0.366363602433926 0.242744969696364 0.296670767034419 0.35625022257076 0.351750040646577 0.439869534641007 0.457870518395413 0.153366786591797 0.38740076577667 0.42755594217134 0.266149635166384 0.178864776321819 0.467283596562816 0.32075092148729 0.337644608534618 0.178446910561352 0.383653225533247 0.247904108539134 0.204515517572582 0.357667679303796 0.0792108027038344 0.170421732968816 0.469152670392064 0.192423565384803 0.473450072873674 0.0408944027698772 0.176989228611045 0.00286890676964141 0.0124548572424852
rs16902104 0.469948229605613 0.162189265715473 0.420192907605346 0.0458209077379476 0.436401150587569 0.212551325518324 0.172942769920194 0.325778585007668 0.148335246459241 0.252066796245455 0.393118606489504 0.33863182987179 0.420622981273778 0.40171906764868 0.1447088248456 0.368925700724579 0.225124491109927 0.32075092148729 0.146308034346925 0.43222983141412 0.180805407170179 0.19880426625691 0.30059151912823 0.408618557559512 0.158655253931457 0.326535504042801 0.404700055449385 0.0592382845062019 0.202732695931146 0.461760286281842 0.201436838374147 0.353978986517068 0.0337747758231351 0.259528400969804 0.00670483287744799 0.0202408378900311
rs1447295 0.00143607493840844 0.000631625698790252 0.00936906729376974 0.00158784142254326 0.00513060998974335 0.00218733640006434 0.0255701863385019 0.00101570950792399 0.00263621617238925 0.0161329873464327 0.0126693366127155 0.00332983324958674 0.0270022797472722 0.015988420453699 0.0045803230818756 0.00557758568229453 5.9155437353563e-05 0.000175717304453609 1.67991046943851e-06 0.000600800104874846 0.000665292901262456 2.58175430768962e-05 0.0227987675704066 0.000179995553660768 0.00774958964651118 0.0195373199798056 0.0103064660347254 0.0268530190929818 0.0170748343218175 0.000201432392823779 0.00909567827819456 0.322471050870309 0.426104753731834 0.144481331100051 0.138363783872883 0.0865831641641189
rs4242384 0.0019391157396821 0.00148706108332583 0.00341419150521961 0.000989719620108261 0.00575043752195443 0.00134945491326072 0.0107071255220504 0.00132528712019733 0.00388043373639126 0.01414288582598 0.0133423271285624 0.00149531206626205 0.0238012445471239 0.00554737952855732 0.00270625013452893 0.00302923464914931 3.01670885190681e-05 0.000187985748848486 4.80650221842478e-06 0.00174454913737524 8.49906450044927e-05 2.00657666319905e-06 0.00722455352566906 7.79118014199104e-05 0.0017250503986481 0.046566278118514 0.00437975709839069 0.00967289336498038 0.0557035877854874 0.000331547871952772 0.00339675853842731 0.39258035596981 0.396660721094493 0.154172706297841 0.0556362015534212 0.0697038891214152
rs11986220 0.0275555055741769 0.0042342098960695 0.00270791803227638 0.00334392964128481 0.0640797444421435 0.00130882117158653 0.110608203586187 0.000473528303563569 0.00905894447929746 0.0111975248947151 0.0181478137855791 0.0327229502266119 0.0370901256696804 0.0111154341694031 0.0227933592894319 0.00949569327863244 3.23334759969637e-05 0.000108995299012972 2.19910002795359e-05 0.0616097320210754 0.000768514193387846 3.72167474820935e-06 0.0241851866780483 9.29295450088501e-05 0.0138821768008264 0.0305687309501472 0.0141284919200987 0.00345448892069333 0.0971436674855096 0.000102367971297735 0.00543578603644419 0.442908170328582 0.45422256102219 0.39142765483208 0.0233450831730002 0.100131962027727
rs7837688 0.00246632105769059 0.00249251134040492 0.0048887558956715 0.00318019012054203 0.0255642309342039 0.00200992401082335 0.0422457178512202 0.00113547504844391 0.024631983415223 0.0137025059624959 0.014729095595798 0.00121630664150337 0.0885240308527457 0.0025456477304952 0.0103530753495473 0.00886761596615743 7.18533340233455e-05 0.000202656512829406 3.59137408388811e-06 0.0184938411505266 0.000727028124875991 2.04354927677293e-05 0.0441998855127521 3.64373130084346e-05 0.00915965922919514 0.0513818891211525 0.00438232742794806 0.00732129975042568 0.125773488242021 7.75993551949931e-05 0.00378691857872448 0.303416282556391 0.37327189045311 0.128418248565423 0.208625412817164 0.102738641312596
rs7931342 0.169864714939585 0.179571320061058 0.0345320663895923 0.243621664024997 0.368360026453678 0.291537039090341 0.0474794702014413 0.27103027727797 0.175823345439477 0.323440299466212 0.0858126527550576 0.390698102908927 0.298819078574943 0.100589458075193 0.269838996694384 0.458187904360295 0.336220593832899 0.278098366927426 0.0946588848095632 0.105668039716968 0.493298084948823 0.00035292079642861 0.167899251597676 0.230926210615802 0.027714384572035 0.019785469311661 0.414649777900049 0.327906982292365 0.0302864686928899 0.472614209102766 0.313873641200963 0.350637470005974 0.370624423417974 0.461760286281842 0.275621016617666 0.169258391812223
rs1041449 0.433527662587689 0.104884659941506 0.427281317198762 0.200482228818964 0.431758073292834 0.194563950038667 0.355914798991202 0.0881077093922657 0.268221755033536 0.241901205808167 0.0538738008383137 0.135383055593036 0.206307636295216 0.308255942817552 0.332325783040564 0.482252925989235 0.158292570061641 0.411689925970537 0.278534696192262 0.36204422026763 0.375470053606814 0.0902853364531089 0.22255282464145 0.141882475110881 0.258783612653351 0.449034918024489 0.406755134125216 0.399825036721898 0.288661237851912 0.108974542060207 0.023339565960269 0.224405128065195 0.222374033286575 0.233950038258515 0.374370461578405 0.487395521695527
