# Supplementary material for: Aggregative trans-eQTL analysis detects trait-specific target gene sets in whole blood
Source: Nat Commun. 2022 Jul 26;13:4323. doi: 10.1038/s41467-022-31845-9 (PMC9325868; doi:10.1038/s41467-022-31845-9)
Supplement: Supplementary file 6 — Source Data [file 41467_2022_31845_MOESM6_ESM.zip › data/5C.txt]

ZNF491 RHOU PDCL3 ALDH4A1 RGPD8 SMAD3 RP5.968P14.2 SLC7A5 AC012307.3 PPM1J RNF31 TTC31 MYCL1 NRCAM IFIT3 LYAR NDUFS1
rs4245739 0.116258543766229 0.044218574073585 0.163839404862292 0.372931163463835 0.250346424313566 0.0455905545048264 0.427752124366364 0.0581726670976049 0.462594296919417 0.452637677890954 0.155792934643436 0.39358012680196 0.0070992859953146 0.346938190611857 0.185473739350128 0.288558778240327 0.354239358224243
rs17181170 0.0328474321327918 0.0964752862417894 0.486996784915842 0.342922538943426 0.441013550035955 0.456720220928104 0.0457056144705637 0.191304286953112 0.0714331798047895 0.424850477548319 0.144095145056759 0.330439463542497 0.403809042554276 0.481575421238137 0.150638216551779 0.150778551681112 0.128712142191441
rs10934853 0.149402368133307 0.116866054452041 0.0800701283191935 0.0879160540728316 0.08126694515195 0.3665141506135 0.103798611433867 0.474047190217137 0.186035709588721 0.0741166530620344 0.435967940558834 0.170117760087243 0.0397581097614173 0.475719424723789 0.200594394600249 0.456918522478449 0.490266774163343
rs7725218 0.115497443610251 0.313093733210244 0.494614442801377 0.195722442311107 0.0178600226650213 0.313306352669277 0.200314050792848 0.00104057681890389 0.346790519617475 0.414961626448721 0.0725443892027412 0.0719117186293973 0.449786805683152 0.213394016181629 2.548832003908e-07 0.0639544424205726 0.318427706239247
rs115457135 0.140048825941217 0.199586259378249 0.000575606323271479 0.33833920385737 0.0249103625006109 0.000285952520611393 0.437267799032095 0.267530147465896 0.217224843450741 0.00464085325607241 0.233490477252812 0.278635434897502 0.135513623131002 0.045427951655724 0.269211323897238 8.70392961944065e-07 1.13043526221215e-07
rs115664826 0.473370461705502 0.258913061552879 0.143166621082402 0.43620422744885 0.476834487197377 0.000229162678949654 0.188375098615765 0.210814011561589 0.383233254568075 0.150427877003564 0.0854996374549199 0.308467129181639 0.258460137003041 2.17892723941608e-08 0.0544562890119747 0.157496581945818 0.0566423869697549
rs114376585 0.0614396547465265 0.420114722613676 0.155076749105517 0.00682203642250062 0.000581709334530712 0.0209506043007103 0.151716343088422 0.464898598190466 0.407453672965995 0.311218299647009 0.305621485026326 0.0310977112260581 0.20848189717837 0.000159169791366 0.068270021168087 0.0361757483217894 0.388013617017234
rs10486567 0.184592774732249 0.462514860191328 0.329534106610093 0.490067363617589 0.165500401076211 0.062527128003449 0.0231800434871346 0.176133770951136 0.402260645749074 0.408540873342323 0.214209493490502 0.0438831530609339 0.377824291517754 0.17271260765175 0.266806571887834 0.260663894613434 0.157328074735379
rs6465657 0.38740076577667 0.408812783805134 0.416560687302526 0.161429443107317 0.354723086419241 0.217548313767979 0.337534986051972 0.37531832535134 0.0103530753495473 0.349119027893878 0.307376683224644 0.122212005886057 0.306955031088229 0.363319455466365 0.359460958515531 0.268650343411087 0.128418248565423
rs10993994 0.304360499085409 0.414727735002494 0.274286441210001 0.060738952973664 0.178264287831833 0.290748290036936 0.0388323290912064 0.403537963532569 0.494135759679475 0.137988765706735 0.0453515942213602 0.110212273470179 0.268914261042683 0.321503007424151 0.0633929397957118 0.1820976547192 0.0077666580894939
rs11650494 0.392772564772346 0.295806517957618 0.291399793684865 0.42027109574637 0.141792653391508 0.257361888544702 0.000840137090580603 0.248473898223611 0.202535179502418 0.118147164420086 0.0489521074489451 0.408618557559512 0.138960827633911 0.179440346460254 0.156415390066854 0.095131751579226 0.111878221372345
rs8102476 0.0382637246372773 0.0419224480857688 0.439041422443226 0.25552616279677 0.0234667398191963 0.491024556000444 0.261021291401098 0.397624741010052 0.300382750497007 0.319642043475422 0.117811149761986 0.150031103080852 0.287160217174113 0.197773755979294 0.187997424995331 0.260112049941736 0.207707919321425
rs103294 0.395543249166929 0.0184305123964832 0.496648924253325 0.186196466197424 0.298645565812322 0.498803174954034 0.250600900860915 0.230743652327472 0.00824693414799739 0.443145090596517 0.200678543658486 0.416326591461701 0.119897368588246 0.276891813467023 0.105668039716968 0.0489926835407151 0.461879420450592
