# Supplementary material for: Aggregative trans-eQTL analysis detects trait-specific target gene sets in whole blood
Source: Nat Commun. 2022 Jul 26;13:4323. doi: 10.1038/s41467-022-31845-9 (PMC9325868; doi:10.1038/s41467-022-31845-9)
Supplement: Supplementary file 6 — Source Data [file 41467_2022_31845_MOESM6_ESM.zip › data/5D.txt]

A 0.00195114553439872 0.0023
A 0.00203323727589225 0.0023
A 0.00198089532087365 0.0023
A 0.00193846485071341 0.0023
A 0.00193454075458396 0.0023
A 0.00206217442998306 0.0023
A 0.00189613581156304 0.0023
A 0.00207895026965063 0.0023
A 0.00191806419395488 0.0023
A 0.00207878996389341 0.0023
A 0.00208873235844856 0.0023
A 0.00200203166309533 0.0023
A 0.00206880521305059 0.0023
A 0.0019193970029577 0.0023
A 0.00172238153504539 0.0023
A 0.00200199878084512 0.0023
A 0.00199869038213399 0.0023
A 0.00168771436799 0.0023
A 0.00201546038536553 0.0023
A 0.00204284607662816 0.0023
A 0.00212675962743297 0.0023
A 0.00210098679534404 0.0023
A 0.00209203453921333 0.0023
A 0.00191215261961348 0.0023
A 0.00199405272050115 0.0023
A 0.00210510543088873 0.0023
A 0.00200725235519058 0.0023
A 0.00181525014794083 0.0023
A 0.00207577169394929 0.0023
A 0.00206598894082207 0.0023
A 0.00205292397714071 0.0023
A 0.00206503341216252 0.0023
A 0.00196579854139659 0.0023
A 0.00187043986353853 0.0023
A 0.00192535520220946 0.0023
A 0.00207654132598797 0.0023
A 0.00186638775653663 0.0023
A 0.00202254692501146 0.0023
A 0.0018128577102325 0.0023
A 0.0020068002286252 0.0023
A 0.00189540306513745 0.0023
A 0.0021718775580467 0.0023
A 0.00208309455773772 0.0023
A 0.00197796329330681 0.0023
A 0.00184486058161121 0.0023
A 0.00194960108290156 0.0023
A 0.00196528770628616 0.0023
A 0.00198516505367098 0.0023
A 0.00189455292900774 0.0023
A 0.00194290380079645 0.0023
A 0.00216000634287478 0.0023
A 0.00207881510386455 0.0023
A 0.00202671881411678 0.0023
A 0.00195052629496437 0.0023
A 0.00206866577246134 0.0023
A 0.00198320421920849 0.0023
A 0.00203268464279139 0.0023
A 0.00181553459827411 0.0023
A 0.00188954429141831 0.0023
A 0.00205641955940079 0.0023
A 0.00198710571392672 0.0023
A 0.00189244489346588 0.0023
A 0.00213567852936517 0.0023
A 0.00198513218796666 0.0023
A 0.00203180651031759 0.0023
A 0.00211393738475249 0.0023
A 0.00210585956095966 0.0023
A 0.00214606139635852 0.0023
A 0.002048798663238 0.0023
A 0.00194908967059245 0.0023
A 0.00205943002272488 0.0023
A 0.0019018508770893 0.0023
A 0.00216058682907699 0.0023
A 0.00203766449573817 0.0023
A 0.00191629012824905 0.0023
A 0.00209507806029796 0.0023
A 0.00187177512032115 0.0023
A 0.00200284443220382 0.0023
A 0.00195164509908531 0.0023
A 0.00177386917532535 0.0023
A 0.00201934357805698 0.0023
A 0.00207986903918267 0.0023
A 0.00191240397919433 0.0023
A 0.00193754261315836 0.0023
A 0.00189509918325767 0.0023
A 0.00193655805041751 0.0023
A 0.0020857828869871 0.0023
A 0.00196551373571536 0.0023
A 0.00201509373092078 0.0023
A 0.00184354641374585 0.0023
A 0.00195047360574356 0.0023
A 0.00202816592034218 0.0023
A 0.00200342112994945 0.0023
A 0.00192091311008398 0.0023
A 0.00199922416703441 0.0023
A 0.00208605301257559 0.0023
A 0.00188823596780636 0.0023
A 0.00216998012275603 0.0023
A 0.00205952757524539 0.0023
A 0.00195292055026717 0.0023
A 0.00183727567392854 0.0023
A 0.00183693093695053 0.0023
A 0.00203023510422323 0.0023
A 0.00200621123433922 0.0023
A 0.00198873259501417 0.0023
A 0.00204261940325494 0.0023
A 0.00200150734398644 0.0023
A 0.00206138479210255 0.0023
A 0.00210165233655304 0.0023
A 0.00209103985637544 0.0023
A 0.00196116848355159 0.0023
A 0.00203524247756694 0.0023
A 0.00194293688091829 0.0023
A 0.00208244010970355 0.0023
A 0.00216498966243999 0.0023
A 0.00191353595143876 0.0023
A 0.00205143099904407 0.0023
A 0.00203868301639121 0.0023
A 0.00203228324651088 0.0023
A 0.00189748844909295 0.0023
A 0.00200338815608131 0.0023
A 0.00204464766117093 0.0023
A 0.00216067412575341 0.0023
A 0.00202562750953174 0.0023
A 0.00199398248516142 0.0023
A 0.00205408553600882 0.0023
A 0.00186768223584889 0.0023
A 0.0019332063661426 0.0023
A 0.0018582140370321 0.0023
A 0.00204401335073408 0.0023
A 0.00184682497629788 0.0023
A 0.0020350242726303 0.0023
A 0.00189788413975138 0.0023
A 0.00207822828257084 0.0023
A 0.00195484427793926 0.0023
A 0.00200772418871278 0.0023
A 0.0017814344326027 0.0023
A 0.001930815613362 0.0023
A 0.00221394938503051 0.0023
A 0.00187098276716519 0.0023
A 0.00193010714040962 0.0023
A 0.00184476527410598 0.0023
A 0.0018378445277579 0.0023
A 0.00206583820865472 0.0023
A 0.0019581789503885 0.0023
A 0.00188844578787988 0.0023
A 0.00191026129164661 0.0023
A 0.00201933115595979 0.0023
A 0.0020729975771439 0.0023
A 0.00201012850743353 0.0023
A 0.00194855825289057 0.0023
A 0.00203551730386367 0.0023
A 0.00193061420348091 0.0023
A 0.00207836764389882 0.0023
A 0.00202675296673382 0.0023
A 0.00212177958110634 0.0023
A 0.0019235574859615 0.0023
A 0.00180473045686821 0.0023
A 0.00204335923799749 0.0023
A 0.00189015641932452 0.0023
A 0.00215053969242118 0.0023
A 0.00190913102476236 0.0023
A 0.00183742477470291 0.0023
A 0.00193509642346201 0.0023
A 0.00191213367678445 0.0023
A 0.00199830487934463 0.0023
A 0.00188149645111153 0.0023
A 0.00212560885267351 0.0023
A 0.00195328918647458 0.0023
A 0.00203799800719938 0.0023
A 0.00193444343853042 0.0023
A 0.00212173769215154 0.0023
A 0.00196653614516945 0.0023
A 0.00183023955328572 0.0023
A 0.00222502624045235 0.0023
A 0.00212262935678891 0.0023
A 0.0020361247249891 0.0023
A 0.0020028454275453 0.0023
A 0.00193158558261771 0.0023
A 0.00205797721069828 0.0023
A 0.00194758924464132 0.0023
A 0.00195189621066849 0.0023
A 0.00185943802177885 0.0023
A 0.00217319030881847 0.0023
A 0.00196853195931986 0.0023
A 0.00195969415429833 0.0023
A 0.0021640694225494 0.0023
A 0.00195444236910949 0.0023
A 0.00204092318266386 0.0023
A 0.00206714833634344 0.0023
A 0.00192905912312406 0.0023
A 0.00221623592268216 0.0023
A 0.00182227154268448 0.0023
A 0.00179987182722741 0.0023
A 0.00202627162577372 0.0023
A 0.00210646173375396 0.0023
A 0.00190132227935893 0.0023
A 0.00177042311719912 0.0023
A 0.00197844353666464 0.0023
A 0.00212301425000411 0.0023
A 0.00198477044978343 0.0023
A 0.0020696841610261 0.0023
A 0.00217948298730197 0.0023
A 0.00210602476234006 0.0023
A 0.00189916433040053 0.0023
A 0.00203042888303375 0.0023
A 0.0019239189377942 0.0023
A 0.00202047493792272 0.0023
A 0.00184822908389073 0.0023
A 0.00197945703107433 0.0023
A 0.00199507903259668 0.0023
A 0.00200868246073707 0.0023
A 0.00204702707435036 0.0023
A 0.00187226153710491 0.0023
A 0.00192717599529952 0.0023
A 0.00184872140808029 0.0023
A 0.0020653798355519 0.0023
A 0.0021002975653702 0.0023
A 0.00174295305316042 0.0023
A 0.00192334457410022 0.0023
A 0.00188757589708463 0.0023
A 0.00207798030008091 0.0023
A 0.0020357858319477 0.0023
A 0.00194428619711744 0.0023
A 0.00198685113024367 0.0023
A 0.00207738431197186 0.0023
A 0.00184130069819375 0.0023
A 0.00204042807566639 0.0023
A 0.00199459343438111 0.0023
A 0.00187737890954447 0.0023
A 0.00197133494541577 0.0023
A 0.00212174152001118 0.0023
A 0.00209838667792917 0.0023
A 0.00218896731484526 0.0023
A 0.00198566632097895 0.0023
A 0.00201271060702429 0.0023
A 0.00190137392454936 0.0023
A 0.00188785842183546 0.0023
A 0.00193422678928863 0.0023
A 0.00203105168877431 0.0023
A 0.00181833883340865 0.0023
A 0.00176902337178637 0.0023
A 0.00213154079991323 0.0023
A 0.00196910526850304 0.0023
A 0.00213444079177086 0.0023
A 0.00197335416563167 0.0023
A 0.00197482797398517 0.0023
A 0.00213313303363142 0.0023
A 0.0020256753673287 0.0023
A 0.00203347887827628 0.0023
A 0.0020865939214148 0.0023
A 0.0019216472803403 0.0023
A 0.0020385434399831 0.0023
A 0.00203646295429496 0.0023
A 0.00183483473094614 0.0023
A 0.00204107183635538 0.0023
A 0.00192275405856953 0.0023
A 0.00205835993804383 0.0023
A 0.00196392970224187 0.0023
A 0.00207651050819905 0.0023
A 0.00211595143196514 0.0023
A 0.00217935047133736 0.0023
A 0.00204507843759465 0.0023
A 0.00208461910081985 0.0023
A 0.00186757346466641 0.0023
A 0.0019196729345383 0.0023
A 0.00208103627464624 0.0023
A 0.00209032341535304 0.0023
A 0.0021317772945975 0.0023
A 0.00180980809949204 0.0023
A 0.00217478409174312 0.0023
A 0.00222464520809493 0.0023
A 0.00203026306861278 0.0023
A 0.00211867083477846 0.0023
A 0.00215789702724743 0.0023
A 0.0018574089393769 0.0023
A 0.00200516875896809 0.0023
A 0.00190817845443391 0.0023
A 0.00193212103176598 0.0023
A 0.00181054820476417 0.0023
A 0.0019176736967786 0.0023
A 0.00187202431350072 0.0023
A 0.00193973301225493 0.0023
A 0.00198018883536585 0.0023
A 0.00209794230382594 0.0023
A 0.00198497779756388 0.0023
A 0.00196660375984506 0.0023
A 0.00213646652894999 0.0023
A 0.00202506672459725 0.0023
A 0.00209715305044148 0.0023
A 0.00217172270658508 0.0023
A 0.00202713645679071 0.0023
A 0.00202076649100589 0.0023
A 0.00214636988093764 0.0023
A 0.00192928724277426 0.0023
A 0.00203563495507458 0.0023
A 0.00193322094160438 0.0023
A 0.00190032600474616 0.0023
A 0.00215966299229428 0.0023
A 0.00199217743372726 0.0023
A 0.0019666846152659 0.0023
A 0.00204617402337968 0.0023
A 0.00197373167993418 0.0023
A 0.00180123007171816 0.0023
A 0.00205357263370549 0.0023
A 0.00194607138714463 0.0023
A 0.001998514450745 0.0023
A 0.00196190078318881 0.0023
A 0.00212239637573039 0.0023
A 0.00170350976993712 0.0023
A 0.00199689456741773 0.0023
A 0.00215070157413661 0.0023
A 0.00198785007541417 0.0023
A 0.00221784339932139 0.0023
A 0.00205236745643845 0.0023
A 0.00208673786008306 0.0023
A 0.00199002802964418 0.0023
A 0.00211589909122809 0.0023
A 0.00212445288702911 0.0023
A 0.00200761271704903 0.0023
A 0.00206625025463697 0.0023
A 0.00199703613185028 0.0023
A 0.00193407953902874 0.0023
A 0.00196950712702 0.0023
A 0.00192591420062828 0.0023
A 0.00194426431401959 0.0023
A 0.00197639313623935 0.0023
A 0.00181761131796435 0.0023
A 0.00216531853586994 0.0023
A 0.0019876256351858 0.0023
A 0.00225948707271654 0.0023
A 0.00210086739010675 0.0023
A 0.00201871761865565 0.0023
A 0.00210834301045856 0.0023
A 0.00209212535231879 0.0023
A 0.0019932322091279 0.0023
A 0.00195928275102855 0.0023
A 0.0020510632605646 0.0023
A 0.00188540649496896 0.0023
A 0.00186726877111642 0.0023
A 0.00181482475173044 0.0023
A 0.00180127128123986 0.0023
A 0.00209423342207322 0.0023
A 0.0020768675159369 0.0023
A 0.00208679902840486 0.0023
A 0.00193429175956877 0.0023
A 0.00187683030794614 0.0023
A 0.00193950624522731 0.0023
A 0.00222480770435064 0.0023
A 0.00194797311310247 0.0023
A 0.00183658316587882 0.0023
A 0.00207374388427205 0.0023
A 0.00198401384469638 0.0023
A 0.00198757716699351 0.0023
A 0.00188934974128148 0.0023
A 0.00194302833869838 0.0023
A 0.00204132203095603 0.0023
A 0.00200345535193318 0.0023
A 0.00200927705996822 0.0023
A 0.00200732210348214 0.0023
A 0.00203435173612807 0.0023
A 0.00202600927137981 0.0023
A 0.00210302062322184 0.0023
A 0.00205683598312815 0.0023
A 0.00210206356612334 0.0023
A 0.00210894648749838 0.0023
A 0.00195688217021148 0.0023
A 0.0019045043670631 0.0023
A 0.00196287117137657 0.0023
A 0.00217153243457305 0.0023
A 0.00210852461058632 0.0023
A 0.002112200613742 0.0023
A 0.00184535882985277 0.0023
A 0.00201704644945779 0.0023
A 0.00196003277457613 0.0023
A 0.00178829006242967 0.0023
A 0.00203208645404317 0.0023
A 0.0019276060034396 0.0023
A 0.00186207628315789 0.0023
A 0.00204174188689824 0.0023
A 0.00198665944513783 0.0023
A 0.00223192508015485 0.0023
A 0.00205071469128076 0.0023
A 0.00203042993793774 0.0023
A 0.00171721419589316 0.0023
A 0.0018215628747796 0.0023
A 0.00222224663865253 0.0023
A 0.00188047748560072 0.0023
A 0.00195606221730592 0.0023
A 0.00206439635777512 0.0023
A 0.00201254765844166 0.0023
A 0.0019641185640886 0.0023
A 0.00197797718826543 0.0023
A 0.0019943822097286 0.0023
A 0.00209957375542221 0.0023
A 0.00194109031408943 0.0023
A 0.00193904959925835 0.0023
A 0.00223460209271259 0.0023
A 0.00235233653263704 0.0023
A 0.00199591630167863 0.0023
A 0.00218679162982272 0.0023
A 0.00197431943231652 0.0023
A 0.00203078942834942 0.0023
A 0.00211659391356673 0.0023
A 0.00206404852191769 0.0023
A 0.00202996939048343 0.0023
A 0.00208066934570107 0.0023
A 0.00194700182934861 0.0023
A 0.00205869993679102 0.0023
A 0.00218507724082021 0.0023
A 0.00197365502981656 0.0023
A 0.00202076810286119 0.0023
A 0.00199346312546129 0.0023
A 0.00215238803818949 0.0023
A 0.00207422047390242 0.0023
A 0.00201712011704944 0.0023
A 0.00193285276626323 0.0023
A 0.00198310365154923 0.0023
A 0.0020016679918811 0.0023
A 0.00210226642359755 0.0023
A 0.0020502064944616 0.0023
A 0.00224396787365556 0.0023
A 0.00215359564042863 0.0023
A 0.00198687398269607 0.0023
A 0.0019687230138134 0.0023
A 0.00206510328893725 0.0023
A 0.00189389055021723 0.0023
A 0.00210749061647919 0.0023
A 0.00210548586049745 0.0023
A 0.00181736190484289 0.0023
A 0.00209320344307113 0.0023
A 0.00206757943538443 0.0023
A 0.00194423504858602 0.0023
A 0.00207992478428473 0.0023
A 0.00198664806326364 0.0023
A 0.00215551698635571 0.0023
A 0.00196774658930396 0.0023
A 0.00212374639371232 0.0023
A 0.00217823192743655 0.0023
A 0.00187131634202617 0.0023
A 0.00183948737896984 0.0023
A 0.0020560096089723 0.0023
A 0.00211952178219684 0.0023
A 0.00199872136295674 0.0023
A 0.00203525467646501 0.0023
A 0.00197790724571916 0.0023
A 0.00185191753590189 0.0023
A 0.00173033536540909 0.0023
A 0.00199459297613641 0.0023
A 0.00209203610955114 0.0023
A 0.00205364754085093 0.0023
A 0.00201530128223617 0.0023
A 0.00204001575017052 0.0023
A 0.00206000704532156 0.0023
A 0.0019826385315171 0.0023
A 0.00215121556289968 0.0023
A 0.00204260911277856 0.0023
A 0.00216419604886123 0.0023
A 0.00195175296763326 0.0023
A 0.00193303256572126 0.0023
A 0.00195335410064557 0.0023
A 0.00204640910984773 0.0023
A 0.00183364808874907 0.0023
A 0.00185456376915521 0.0023
A 0.00206309555625921 0.0023
A 0.00202462654070344 0.0023
A 0.00207560465756118 0.0023
A 0.00210606265260255 0.0023
A 0.00199891689486373 0.0023
A 0.00204627018733984 0.0023
A 0.00206991092563689 0.0023
A 0.00184770326493771 0.0023
A 0.00197293095956663 0.0023
A 0.00206701664160878 0.0023
A 0.00189739075360818 0.0023
A 0.00212651538327246 0.0023
A 0.00199414023966812 0.0023
A 0.00200160470194354 0.0023
A 0.00192790486378141 0.0023
A 0.00198943091746263 0.0023
A 0.0020798468522371 0.0023
A 0.00183719718494751 0.0023
A 0.00196344093190801 0.0023
A 0.0020402037077766 0.0023
A 0.00199475213951942 0.0023
A 0.00196598116607249 0.0023
A 0.00184713660601676 0.0023
A 0.00212642185724575 0.0023
A 0.00196800172762021 0.0023
A 0.00213079823614059 0.0023
A 0.001970709625574 0.0023
A 0.00199716645198155 0.0023
A 0.00208777171929765 0.0023
A 0.00220567980469996 0.0023
A 0.00211514250225562 0.0023
A 0.00202304467875549 0.0023
A 0.00200231553580639 0.0023
A 0.00178546465735458 0.0023
A 0.0019785828774726 0.0023
A 0.00184570948607701 0.0023
A 0.00211220739599287 0.0023
A 0.00190300197674523 0.0023
A 0.00216743835639551 0.0023
A 0.00211920942883781 0.0023
A 0.00205781758826149 0.0023
A 0.00193800804842657 0.0023
A 0.001914743651689 0.0023
A 0.00202531872410945 0.0023
A 0.00193923573276081 0.0023
A 0.00206080810321955 0.0023
A 0.00200685017765905 0.0023
A 0.00204736184153973 0.0023
A 0.00207050643512452 0.0023
A 0.00204975595934635 0.0023
A 0.00193269491140612 0.0023
A 0.00191309740149019 0.0023
A 0.0020047567565493 0.0023
A 0.00195546817109737 0.0023
A 0.00197431879013029 0.0023
A 0.00193863562064606 0.0023
A 0.00195289058268914 0.0023
A 0.00180917979252951 0.0023
A 0.00191300798499738 0.0023
A 0.0022002981918061 0.0023
A 0.00200005360314677 0.0023
A 0.00189971200345943 0.0023
A 0.00202748120861104 0.0023
A 0.00196580981862583 0.0023
A 0.0021221198202285 0.0023
A 0.00199736859201295 0.0023
A 0.00190146807208076 0.0023
A 0.00204237546676669 0.0023
A 0.00201364868995078 0.0023
A 0.00198109075295475 0.0023
A 0.00198514815932701 0.0023
A 0.0019795672335653 0.0023
A 0.0018893221649498 0.0023
A 0.00214197600811558 0.0023
A 0.0019242760126075 0.0023
A 0.00193096797684931 0.0023
A 0.00208981584935546 0.0023
A 0.00211013296725563 0.0023
A 0.0020450588503215 0.0023
A 0.00200819954585429 0.0023
A 0.00195779158319485 0.0023
A 0.00194748501928356 0.0023
A 0.0019006438938993 0.0023
A 0.00192120304907004 0.0023
A 0.00202201854440769 0.0023
A 0.00198147920636082 0.0023
A 0.00190090281467163 0.0023
A 0.00198847637359133 0.0023
A 0.00196280681436844 0.0023
A 0.00180105291327517 0.0023
A 0.0018626987281957 0.0023
A 0.00197923609164431 0.0023
A 0.00208257206852079 0.0023
A 0.00202104990813749 0.0023
A 0.00200534217127687 0.0023
A 0.0019305553666097 0.0023
A 0.00200510539581369 0.0023
A 0.00190561941671038 0.0023
A 0.00215688916127036 0.0023
A 0.00219240903042035 0.0023
A 0.0020545688857004 0.0023
A 0.00215832058979837 0.0023
A 0.00194584089599909 0.0023
A 0.00219718728923498 0.0023
A 0.0020151456682359 0.0023
A 0.00217875072275156 0.0023
A 0.00189656281189994 0.0023
A 0.00214743119410917 0.0023
A 0.00191256706291673 0.0023
A 0.00191580408763056 0.0023
A 0.00200051792761904 0.0023
A 0.00208780019775942 0.0023
A 0.00210916870061298 0.0023
A 0.00210458455781443 0.0023
A 0.00201749143957697 0.0023
A 0.00200375680614003 0.0023
A 0.00178464901980273 0.0023
A 0.00205565920554294 0.0023
A 0.00205583810983287 0.0023
A 0.00206342959202809 0.0023
A 0.00192870845756678 0.0023
A 0.00179747941695358 0.0023
A 0.00206994381945961 0.0023
A 0.00203360514857274 0.0023
A 0.00207138159028111 0.0023
A 0.00223941389981843 0.0023
A 0.00205294950523984 0.0023
A 0.00195421176098321 0.0023
A 0.00202834764114592 0.0023
A 0.00198680685315446 0.0023
A 0.00194523967676682 0.0023
A 0.00203418965992005 0.0023
A 0.00187466050342895 0.0023
A 0.0020898715707025 0.0023
A 0.00208154673195189 0.0023
A 0.00203230977859138 0.0023
A 0.00207331635527425 0.0023
A 0.00205469295623498 0.0023
A 0.00203801199956959 0.0023
A 0.00199616795956662 0.0023
A 0.0019067626894231 0.0023
A 0.00186017892486347 0.0023
A 0.001968631718258 0.0023
A 0.00201131464276023 0.0023
A 0.00198900885452825 0.0023
A 0.00191128054499854 0.0023
A 0.00181835404745507 0.0023
A 0.00195796854974306 0.0023
A 0.00184138776610349 0.0023
A 0.00207755355761897 0.0023
A 0.00204420888669697 0.0023
A 0.00200723451705811 0.0023
A 0.00211955400272784 0.0023
A 0.00207406180105688 0.0023
A 0.0017957702010626 0.0023
A 0.00191723099841805 0.0023
A 0.00207532278885679 0.0023
A 0.00202196547089906 0.0023
A 0.00207553924240933 0.0023
A 0.00193499528361691 0.0023
A 0.00208735580367414 0.0023
A 0.00198648703787294 0.0023
A 0.00202864972696105 0.0023
A 0.00201989328868401 0.0023
A 0.001919281131595 0.0023
A 0.00210821890457279 0.0023
A 0.00207952387529392 0.0023
A 0.00199572713802546 0.0023
A 0.00184728407397032 0.0023
A 0.0019531732230902 0.0023
A 0.00198548698491121 0.0023
A 0.00189852333614139 0.0023
A 0.00166333735701116 0.0023
A 0.00183757499999597 0.0023
A 0.00201784876700035 0.0023
A 0.00207127128348644 0.0023
A 0.00200231005230819 0.0023
A 0.00208950823228703 0.0023
A 0.00194936305954294 0.0023
A 0.00206435408583888 0.0023
A 0.00195554143677626 0.0023
A 0.0019952316742938 0.0023
A 0.00204217513141139 0.0023
A 0.00204798714599067 0.0023
A 0.00216294612967507 0.0023
A 0.00197977985326106 0.0023
A 0.00195236006430501 0.0023
A 0.00200254746846833 0.0023
A 0.00192144913532148 0.0023
A 0.00204786968704114 0.0023
A 0.00187983945234258 0.0023
A 0.00201984337730639 0.0023
A 0.00196337504396591 0.0023
A 0.00206769836554829 0.0023
A 0.00207998083286812 0.0023
A 0.00212817989478031 0.0023
A 0.00191172653693117 0.0023
A 0.00195617550247858 0.0023
A 0.00189887634181613 0.0023
A 0.00197166512980583 0.0023
A 0.001983627857371 0.0023
A 0.00208586514402199 0.0023
A 0.00191515563247905 0.0023
A 0.00192666077069704 0.0023
A 0.00205022804266403 0.0023
A 0.00200319907714691 0.0023
A 0.00191177487510412 0.0023
A 0.00205545854126812 0.0023
A 0.0018580364588926 0.0023
A 0.00202310406493972 0.0023
A 0.00198011803667076 0.0023
A 0.0020934320189747 0.0023
A 0.00202811117937354 0.0023
A 0.00208718399557046 0.0023
A 0.00194226547026353 0.0023
A 0.0018390286757877 0.0023
A 0.00204520746673601 0.0023
A 0.00202194841692267 0.0023
A 0.00193335601011553 0.0023
A 0.00198795307079861 0.0023
A 0.00188420773343902 0.0023
A 0.00200404130306779 0.0023
A 0.00190911988586945 0.0023
A 0.00177832321557325 0.0023
A 0.00186716415188347 0.0023
A 0.00195468016685307 0.0023
A 0.00217320191040872 0.0023
A 0.0020278914560931 0.0023
A 0.0019624799625112 0.0023
A 0.0020345817361382 0.0023
A 0.002015867960148 0.0023
A 0.00201311608776861 0.0023
A 0.00185942056924775 0.0023
A 0.00183754833319462 0.0023
A 0.00197804858829217 0.0023
A 0.00180675513854651 0.0023
A 0.00193930179038706 0.0023
A 0.00210451842746783 0.0023
A 0.00204545608980944 0.0023
A 0.00200670602536497 0.0023
A 0.00201029532075032 0.0023
A 0.00192768862442653 0.0023
A 0.00195261771502354 0.0023
A 0.00188204771193884 0.0023
A 0.00201549589361748 0.0023
A 0.00200175363378874 0.0023
A 0.00205615362792933 0.0023
A 0.00190203328172669 0.0023
A 0.00182409832882526 0.0023
A 0.00197099261228477 0.0023
A 0.00196402099298645 0.0023
A 0.00196501914006018 0.0023
A 0.00212849201525411 0.0023
A 0.0019795840210411 0.0023
A 0.00204031452702372 0.0023
A 0.00220859170930103 0.0023
A 0.00192849020745256 0.0023
A 0.00199514203253554 0.0023
A 0.00199390459425039 0.0023
A 0.00193435912162274 0.0023
A 0.00187840554854992 0.0023
A 0.00227735567374019 0.0023
A 0.0020550950196491 0.0023
A 0.00190143250403548 0.0023
A 0.00212793735862062 0.0023
A 0.00208939104140411 0.0023
A 0.00187963522575404 0.0023
A 0.00200038857506982 0.0023
A 0.00197057413962152 0.0023
A 0.00201260941206855 0.0023
A 0.00206701622012172 0.0023
A 0.00206347581591656 0.0023
A 0.00208269242046042 0.0023
A 0.0020130770759788 0.0023
A 0.00200119317909714 0.0023
A 0.00195222409406719 0.0023
A 0.0020686257579548 0.0023
A 0.00202942492738516 0.0023
A 0.00213731229262249 0.0023
A 0.00193211942393792 0.0023
A 0.00214242472242978 0.0023
A 0.00198693812178271 0.0023
A 0.00199443789194545 0.0023
A 0.00197388381847946 0.0023
A 0.00196657491711354 0.0023
A 0.00216167344608116 0.0023
A 0.00214302327737758 0.0023
A 0.00207488869034591 0.0023
A 0.00208641313863366 0.0023
A 0.00211445213717918 0.0023
A 0.00181811003690164 0.0023
A 0.00192539805985957 0.0023
A 0.00203786485857874 0.0023
A 0.00186996039058958 0.0023
A 0.00200548388169381 0.0023
A 0.00210016641503679 0.0023
A 0.00187827160552056 0.0023
A 0.00200900088589606 0.0023
A 0.00198734729597745 0.0023
A 0.00179704724032418 0.0023
A 0.0019097784661177 0.0023
A 0.00207220895393144 0.0023
A 0.00180674874831229 0.0023
A 0.00194318770169207 0.0023
A 0.00198981716393237 0.0023
A 0.0018766353523968 0.0023
A 0.00199595468016554 0.0023
A 0.00194219221316547 0.0023
A 0.00203043634606844 0.0023
A 0.00199475943499742 0.0023
A 0.00204252939369856 0.0023
A 0.00205700537647431 0.0023
A 0.00197963724114648 0.0023
A 0.00216229989558641 0.0023
A 0.00201659537799554 0.0023
A 0.0020534227104944 0.0023
A 0.00205747791932087 0.0023
A 0.00182545238709751 0.0023
A 0.00219704050698729 0.0023
A 0.00180560527581936 0.0023
A 0.00212547920684758 0.0023
A 0.00187624701792469 0.0023
A 0.00198231519226264 0.0023
A 0.00185387435675181 0.0023
A 0.00193376517040467 0.0023
A 0.00209314765683779 0.0023
A 0.0018558696414105 0.0023
A 0.00208259296680598 0.0023
A 0.00200385447156804 0.0023
A 0.00202296081877881 0.0023
A 0.00189827984728506 0.0023
A 0.00221332389000395 0.0023
A 0.00186275520296915 0.0023
A 0.00207222785552028 0.0023
A 0.00203654300699629 0.0023
A 0.00205248187116465 0.0023
A 0.00211468629812385 0.0023
A 0.00206969952565547 0.0023
A 0.002016833855333 0.0023
A 0.00210231097947984 0.0023
A 0.00183155325452587 0.0023
A 0.00203018958939484 0.0023
A 0.0020180972184959 0.0023
A 0.00209143533112346 0.0023
A 0.00206122504753864 0.0023
A 0.00199946717996677 0.0023
A 0.00214154186047607 0.0023
A 0.00195402720702841 0.0023
A 0.00179772232898426 0.0023
A 0.00202216318631224 0.0023
A 0.00196518187511177 0.0023
A 0.0019932473411689 0.0023
A 0.00205101285853511 0.0023
A 0.00200952293022667 0.0023
A 0.00199549830694092 0.0023
A 0.0018601035597221 0.0023
A 0.00199722854112362 0.0023
A 0.00196464880538874 0.0023
A 0.0021265514029421 0.0023
A 0.00204559251409492 0.0023
A 0.00210385702749397 0.0023
A 0.00201285674674555 0.0023
A 0.00206229800363371 0.0023
A 0.00180922073586572 0.0023
A 0.00191461777520713 0.0023
A 0.00199393109617174 0.0023
A 0.00203787615650618 0.0023
A 0.00195522801616959 0.0023
A 0.00205171915515911 0.0023
A 0.00200481002407771 0.0023
A 0.00202320209887817 0.0023
A 0.00204834924139841 0.0023
A 0.0019523600860972 0.0023
A 0.00206785021959036 0.0023
A 0.00202861113186613 0.0023
A 0.00205014851257867 0.0023
A 0.00204679888504342 0.0023
A 0.00202952460911926 0.0023
A 0.00207193642095492 0.0023
A 0.00201335116837493 0.0023
A 0.00210261193427353 0.0023
A 0.00184079086566407 0.0023
A 0.00193121669579898 0.0023
A 0.00201984819712295 0.0023
A 0.0020854441655718 0.0023
A 0.00199752480889814 0.0023
A 0.00220780426176957 0.0023
A 0.00188989270947806 0.0023
A 0.00210336642978748 0.0023
A 0.00191356743243662 0.0023
A 0.00197272936603933 0.0023
A 0.00205189012223118 0.0023
A 0.00198555466990527 0.0023
A 0.00206647156094887 0.0023
A 0.00208203355008234 0.0023
A 0.00191717537075716 0.0023
A 0.00193948826214722 0.0023
A 0.00220763333304243 0.0023
A 0.00201180970650484 0.0023
A 0.00189817394066291 0.0023
A 0.00194940218471439 0.0023
A 0.0019052067387694 0.0023
A 0.00199716770092043 0.0023
A 0.00202033934064598 0.0023
A 0.00209125654319432 0.0023
A 0.00188227143157191 0.0023
A 0.002144298400255 0.0023
A 0.00214733278224849 0.0023
A 0.00202460216173049 0.0023
A 0.00201763374135268 0.0023
A 0.00204415879973183 0.0023
A 0.00215656905628255 0.0023
A 0.00194736981764236 0.0023
A 0.00195967269848441 0.0023
A 0.00195169007812907 0.0023
A 0.00182979752534748 0.0023
A 0.00209714967051672 0.0023
A 0.00196151380628154 0.0023
A 0.00213289504784589 0.0023
A 0.00187407055342429 0.0023
A 0.00188367915002394 0.0023
A 0.00205454007292228 0.0023
A 0.00210808106864807 0.0023
A 0.00211359186648289 0.0023
A 0.00205746416875259 0.0023
A 0.00203421342137765 0.0023
A 0.00188743101865836 0.0023
A 0.00201215932648132 0.0023
A 0.00199662056761844 0.0023
A 0.00201635778514789 0.0023
A 0.00177949709499089 0.0023
A 0.00202778513676484 0.0023
A 0.00184226850599787 0.0023
A 0.00188054929624289 0.0023
A 0.00196466253546042 0.0023
A 0.00211727941128325 0.0023
A 0.00199150754356381 0.0023
A 0.00191023597786496 0.0023
A 0.00201984394209285 0.0023
A 0.00206613868742786 0.0023
A 0.00188152148605312 0.0023
A 0.00209517722799674 0.0023
A 0.0018748325838431 0.0023
A 0.00192869700992058 0.0023
A 0.00199999824414556 0.0023
A 0.00185528336688748 0.0023
A 0.00198098233691401 0.0023
A 0.00193094303050863 0.0023
A 0.0020012758386999 0.0023
A 0.00213656399830434 0.0023
A 0.00194871735351286 0.0023
A 0.00203212770592613 0.0023
A 0.00198521833221575 0.0023
A 0.00198864621222556 0.0023
A 0.00209200440637496 0.0023
A 0.00199685382615451 0.0023
A 0.00190501372985038 0.0023
A 0.00182347447060748 0.0023
A 0.00196545614862965 0.0023
A 0.00201094139312279 0.0023
A 0.00194993091363219 0.0023
A 0.00195984701118011 0.0023
A 0.00190265944012085 0.0023
A 0.00200517452265594 0.0023
A 0.0018965251664662 0.0023
A 0.0019076697561756 0.0023
A 0.0019648289932227 0.0023
A 0.00198844554450971 0.0023
A 0.00202430706270406 0.0023
A 0.00192523379465113 0.0023
A 0.00208786361944713 0.0023
A 0.00210531313917433 0.0023
A 0.00205970333125563 0.0023
A 0.00199972569274678 0.0023
A 0.0018434174903893 0.0023
A 0.00208869959650364 0.0023
A 0.00202501339280985 0.0023
A 0.00196118138961522 0.0023
A 0.00210237627457998 0.0023
A 0.00198647307846364 0.0023
A 0.0018615359804714 0.0023
A 0.00199074358865839 0.0023
A 0.00212301894469278 0.0023
A 0.00186173552100953 0.0023
A 0.00194511544040078 0.0023
A 0.00211355101233278 0.0023
A 0.001899231517447 0.0023
A 0.00198864329386612 0.0023
A 0.0020024880718056 0.0023
A 0.0020396420363595 0.0023
A 0.00211018974697233 0.0023
A 0.00209433456220535 0.0023
A 0.00201146488395321 0.0023
A 0.00203296729566015 0.0023
A 0.00198606352818277 0.0023
A 0.00206710903809058 0.0023
A 0.00197691155308167 0.0023
A 0.00206090789851707 0.0023
A 0.00209514862889883 0.0023
A 0.00205764526545661 0.0023
A 0.00191557102025114 0.0023
A 0.00205207002432 0.0023
A 0.0019622469206794 0.0023
A 0.00205388663027445 0.0023
A 0.00216026192507262 0.0023
A 0.00205701689233024 0.0023
A 0.0022554834940477 0.0023
A 0.0020716251588097 0.0023
A 0.00191893565033525 0.0023
A 0.0019083209458496 0.0023
A 0.00204621900521532 0.0023
A 0.00198451224133868 0.0023
A 0.00204517741412723 0.0023
A 0.0019351147106037 0.0023
A 0.00214042805831554 0.0023
A 0.00195660120852143 0.0023
A 0.00207491295846843 0.0023
A 0.00205028834096198 0.0023
A 0.0020518099469439 0.0023
A 0.00193179980993002 0.0023
A 0.00184084452171214 0.0023
A 0.00205220485204939 0.0023
A 0.00199357469343071 0.0023
A 0.00214652704303023 0.0023
A 0.00212112616825292 0.0023
A 0.00213950182257816 0.0023
A 0.00210107523128308 0.0023
A 0.00196956095674477 0.0023
A 0.00202628275780138 0.0023
A 0.00200549569810381 0.0023
A 0.00210447468470351 0.0023
A 0.0020426699720175 0.0023
A 0.0019374486651273 0.0023
A 0.00206495887653135 0.0023
A 0.001907708638595 0.0023
A 0.00197248258803378 0.0023
B 0.0012859189641074 0.0023
B 0.0013603795562058 0.0023
B 0.00141163704337273 0.0023
B 0.00140400294945523 0.0023
B 0.00148365491662671 0.0023
B 0.00136544331015355 0.0023
B 0.00172736030110732 0.0023
B 0.00164108884557017 0.0023
B 0.00160688320781403 0.0023
B 0.00137812442933085 0.0023
B 0.00135269380631965 0.0023
B 0.00180458207718301 0.0023
B 0.00162300878528467 0.0023
B 0.0013453901624431 0.0023
B 0.00163297406450586 0.0023
B 0.00146333127008153 0.0023
B 0.00158585744645008 0.0023
B 0.00147761020462452 0.0023
B 0.00157864428885474 0.0023
B 0.00130383244574899 0.0023
B 0.00136193624975453 0.0023
B 0.00139474613329932 0.0023
B 0.00140407571064218 0.0023
B 0.00179231854324097 0.0023
B 0.00119934450010983 0.0023
B 0.00146699853231292 0.0023
B 0.00145080374355159 0.0023
B 0.00167393732701919 0.0023
B 0.00160649677296855 0.0023
B 0.0015060112768475 0.0023
B 0.00166011747512216 0.0023
B 0.0013731906207802 0.0023
B 0.00165491584747165 0.0023
B 0.00142383429809027 0.0023
B 0.00181137670923745 0.0023
B 0.00144402908272437 0.0023
B 0.00147385286396783 0.0023
B 0.00162640963153272 0.0023
B 0.00143048560048062 0.0023
B 0.00174797325056148 0.0023
B 0.00134865715343962 0.0023
B 0.00138122254080907 0.0023
B 0.0015462487254673 0.0023
B 0.00153583439337211 0.0023
B 0.00146024807114184 0.0023
B 0.00168650477219153 0.0023
B 0.00160193149028432 0.0023
B 0.00159790697824843 0.0023
B 0.00142334788667421 0.0023
B 0.00140557668748572 0.0023
B 0.00127843663880926 0.0023
B 0.00132110760316145 0.0023
B 0.00149258774866776 0.0023
B 0.0016045346853767 0.0023
B 0.00148286257340566 0.0023
B 0.00132874556618402 0.0023
B 0.00153564701024736 0.0023
B 0.0011642580704187 0.0023
B 0.00169760528383413 0.0023
B 0.00158586476876235 0.0023
B 0.00155691724971847 0.0023
B 0.0013635680222765 0.0023
B 0.00143805627092258 0.0023
B 0.00152957876468444 0.0023
B 0.00128835555803984 0.0023
B 0.00139424200733504 0.0023
B 0.00118184408616387 0.0023
B 0.001345977223484 0.0023
B 0.00152070092388625 0.0023
B 0.00142807052027623 0.0023
B 0.00137880470799762 0.0023
B 0.00163989795618717 0.0023
B 0.00156322771592678 0.0023
B 0.00156328375344966 0.0023
B 0.00174714270298938 0.0023
B 0.00160480218420468 0.0023
B 0.00156597886677164 0.0023
B 0.0016726248478904 0.0023
B 0.00152432110900728 0.0023
B 0.00157628692752377 0.0023
B 0.00161309208910386 0.0023
B 0.00150880393463491 0.0023
B 0.00150490897449023 0.0023
B 0.00111291836767776 0.0023
B 0.00162516418079644 0.0023
B 0.00167361550070676 0.0023
B 0.00152257786609472 0.0023
B 0.00183411663458066 0.0023
B 0.0014856040728031 0.0023
B 0.00153005823208664 0.0023
B 0.00148465210980167 0.0023
B 0.00138660278380644 0.0023
B 0.00166159851553403 0.0023
B 0.00173026630072075 0.0023
B 0.00164616927429957 0.0023
B 0.00165133248359366 0.0023
B 0.00165974069984313 0.0023
B 0.00161548212732761 0.0023
B 0.00143858961250815 0.0023
B 0.00132291865368953 0.0023
B 0.00146998644861629 0.0023
B 0.00152676302950528 0.0023
B 0.00149938777411425 0.0023
B 0.00166144539340579 0.0023
B 0.00152115514404194 0.0023
B 0.0016263557888271 0.0023
B 0.00166915190622482 0.0023
B 0.00153684778717851 0.0023
B 0.00163155527375616 0.0023
B 0.00161841344636757 0.0023
B 0.00168961730430438 0.0023
B 0.00144121238308827 0.0023
B 0.00185740119770672 0.0023
B 0.00163100712702125 0.0023
B 0.0014853948849604 0.0023
B 0.00158664534941625 0.0023
B 0.00123950914160113 0.0023
B 0.00140208802738448 0.0023
B 0.00157318049819631 0.0023
B 0.00159179835317615 0.0023
B 0.00176177702447452 0.0023
B 0.00152968066212638 0.0023
B 0.00155569218010161 0.0023
B 0.00137003227694105 0.0023
B 0.00164874901439245 0.0023
B 0.00174733899266201 0.0023
B 0.00142051344957886 0.0023
B 0.00163478397414052 0.0023
B 0.00150787596053084 0.0023
B 0.00146781795200951 0.0023
B 0.00135542470111947 0.0023
B 0.00142493241338546 0.0023
B 0.00141325856344226 0.0023
B 0.0014273077433735 0.0023
B 0.00149918188955932 0.0023
B 0.00179268899628679 0.0023
B 0.00119193001541137 0.0023
B 0.00183933462554076 0.0023
B 0.00150807198086147 0.0023
B 0.00172994286259364 0.0023
B 0.00144807789530312 0.0023
B 0.00122583744215167 0.0023
B 0.00145701684789459 0.0023
B 0.0014808230006413 0.0023
B 0.00157793815857924 0.0023
B 0.00154048375872536 0.0023
B 0.0014385358041317 0.0023
B 0.00175041428041431 0.0023
B 0.00119682736231312 0.0023
B 0.00136318593769509 0.0023
B 0.00153098599426911 0.0023
B 0.00149718085423334 0.0023
B 0.00133425021503355 0.0023
B 0.00146272221241817 0.0023
B 0.00127660290400865 0.0023
B 0.00171012756120109 0.0023
B 0.00152455268221421 0.0023
B 0.00166968339745761 0.0023
B 0.0017429419580857 0.0023
B 0.00158077440543081 0.0023
B 0.00132023072904932 0.0023
B 0.00120234085450303 0.0023
B 0.00133457541441933 0.0023
B 0.00146559886246158 0.0023
B 0.00149261538060305 0.0023
B 0.00132631124431266 0.0023
B 0.00158277724928159 0.0023
B 0.00144900246758598 0.0023
B 0.00170959537978854 0.0023
B 0.00153677743030667 0.0023
B 0.00151088980308958 0.0023
B 0.0015815224799204 0.0023
B 0.00169539274920187 0.0023
B 0.00141529854092639 0.0023
B 0.001354387110214 0.0023
B 0.00141916803687536 0.0023
B 0.00145956167690428 0.0023
B 0.00165253894946639 0.0023
B 0.00146213574014475 0.0023
B 0.00144784230688666 0.0023
B 0.00141087921794994 0.0023
B 0.00164743249516087 0.0023
B 0.00121615803634691 0.0023
B 0.00143401760401367 0.0023
B 0.00144021032114351 0.0023
B 0.00133244891051999 0.0023
B 0.00140402915735677 0.0023
B 0.00163221893003197 0.0023
B 0.00157870073391659 0.0023
B 0.00153874555224217 0.0023
B 0.00163092652350933 0.0023
B 0.00149112732913648 0.0023
B 0.00167336804114656 0.0023
B 0.00168881163023377 0.0023
B 0.00169108976303677 0.0023
B 0.00145520543638581 0.0023
B 0.0014207457376146 0.0023
B 0.00145165754434456 0.0023
B 0.00150379451022766 0.0023
B 0.00141615411052498 0.0023
B 0.00145702283110722 0.0023
B 0.00150113763794153 0.0023
B 0.00130412542616139 0.0023
B 0.00151191467507972 0.0023
B 0.00138138193276788 0.0023
B 0.0015799320083509 0.0023
B 0.00141921224889796 0.0023
B 0.0017385280214598 0.0023
B 0.00154004913232338 0.0023
B 0.00147054404640442 0.0023
B 0.00152629289520549 0.0023
B 0.00125037859724711 0.0023
B 0.00157437893079666 0.0023
B 0.00159536885480668 0.0023
B 0.00134008237011567 0.0023
B 0.00171475331114387 0.0023
B 0.00122558657687278 0.0023
B 0.00127653944336448 0.0023
B 0.00131319519052592 0.0023
B 0.00147823983015825 0.0023
B 0.0014927426370115 0.0023
B 0.00131547294977176 0.0023
B 0.0014568182105862 0.0023
B 0.00160542007023927 0.0023
B 0.00131085407198776 0.0023
B 0.00155990936528437 0.0023
B 0.00144395240796094 0.0023
B 0.00153808412460332 0.0023
B 0.00173751925827021 0.0023
B 0.00152032691003482 0.0023
B 0.00138272269518898 0.0023
B 0.00141311760250856 0.0023
B 0.00157705946052472 0.0023
B 0.00179828443157393 0.0023
B 0.0013956924880885 0.0023
B 0.00150278673780877 0.0023
B 0.00168425548200044 0.0023
B 0.00142782575559957 0.0023
B 0.00168530108645276 0.0023
B 0.00150817809455273 0.0023
B 0.00163744004058734 0.0023
B 0.00152716253615547 0.0023
B 0.00128917534360099 0.0023
B 0.00145819458875068 0.0023
B 0.00143061813940533 0.0023
B 0.00151644529872875 0.0023
B 0.00149813494756446 0.0023
B 0.00141432675528294 0.0023
B 0.00152382887012224 0.0023
B 0.00177668341775818 0.0023
B 0.00147363115394663 0.0023
B 0.00137459425716823 0.0023
B 0.00157519139106369 0.0023
B 0.0014180493595389 0.0023
B 0.00153633548285288 0.0023
B 0.00132910231903016 0.0023
B 0.00147048992193359 0.0023
B 0.00169483893513801 0.0023
B 0.0013401986626748 0.0023
B 0.00179988776154625 0.0023
B 0.00153417248753203 0.0023
B 0.0016951023618707 0.0023
B 0.00174984411562549 0.0023
B 0.00129947211824806 0.0023
B 0.00136338305683893 0.0023
B 0.00148332214035354 0.0023
B 0.00144639473665807 0.0023
B 0.00154331610439089 0.0023
B 0.00147705230353184 0.0023
B 0.00162987324341948 0.0023
B 0.00145688397072535 0.0023
B 0.00133350526950353 0.0023
B 0.0015218027630361 0.0023
B 0.00144843524289664 0.0023
B 0.00132867211684492 0.0023
B 0.00165557922671966 0.0023
B 0.0017697959180641 0.0023
B 0.00148418478088748 0.0023
B 0.00146552841267431 0.0023
B 0.00140747222928007 0.0023
B 0.00146869781688523 0.0023
B 0.00136199573345699 0.0023
B 0.00145120566526524 0.0023
B 0.0016504315792879 0.0023
B 0.00108546385417549 0.0023
B 0.00123115229710289 0.0023
B 0.00132883019618086 0.0023
B 0.00156328760399061 0.0023
B 0.00163536212985978 0.0023
B 0.00145217874921039 0.0023
B 0.00143641198406103 0.0023
B 0.00157412285310238 0.0023
B 0.00151138281493758 0.0023
B 0.00175618265749848 0.0023
B 0.00157919024160911 0.0023
B 0.00144931698599986 0.0023
B 0.001476771093364 0.0023
B 0.00126059278559236 0.0023
B 0.00135772596508831 0.0023
B 0.0014967176180432 0.0023
B 0.00124750988647238 0.0023
B 0.00155091291776502 0.0023
B 0.00136058483553818 0.0023
B 0.00132308125931144 0.0023
B 0.00175139513284683 0.0023
B 0.00159091260391394 0.0023
B 0.00166431389115201 0.0023
B 0.00173320669919871 0.0023
B 0.00173109533720404 0.0023
B 0.00173214966089028 0.0023
B 0.00134962990404869 0.0023
B 0.00162721124153585 0.0023
B 0.00161199563810659 0.0023
B 0.00153635708687397 0.0023
B 0.00133082513075963 0.0023
B 0.00162485140630908 0.0023
B 0.00168622097530213 0.0023
B 0.00160772191368734 0.0023
B 0.0011459150505709 0.0023
B 0.00148589371950542 0.0023
B 0.00146734400250193 0.0023
B 0.00166134848537966 0.0023
B 0.00146299918208113 0.0023
B 0.0014767104638288 0.0023
B 0.00123204596066988 0.0023
B 0.00123904146906044 0.0023
B 0.00152371547064693 0.0023
B 0.00177839216787924 0.0023
B 0.00162916631536112 0.0023
B 0.00170947630633768 0.0023
B 0.0016640542209095 0.0023
B 0.00138237017645678 0.0023
B 0.00145414026614007 0.0023
B 0.00142479338676846 0.0023
B 0.00171911975397528 0.0023
B 0.00153175422458285 0.0023
B 0.00158779872623328 0.0023
B 0.00132871936332767 0.0023
B 0.00155903852754499 0.0023
B 0.00145666478572518 0.0023
B 0.00167728721560418 0.0023
B 0.00161013872677437 0.0023
B 0.00163558820308283 0.0023
B 0.00139522943965156 0.0023
B 0.00141128326125674 0.0023
B 0.00142287663885348 0.0023
B 0.00153325963633624 0.0023
B 0.00115289938146687 0.0023
B 0.00150937374444855 0.0023
B 0.00176034925628973 0.0023
B 0.0016276820724203 0.0023
B 0.00157840922533652 0.0023
B 0.00179528551897361 0.0023
B 0.00157347588752808 0.0023
B 0.00157652151456815 0.0023
B 0.00152850029805619 0.0023
B 0.00142464914076177 0.0023
B 0.00130555487233409 0.0023
B 0.00148357035213629 0.0023
B 0.00169937970321241 0.0023
B 0.00160378984308312 0.0023
B 0.00165386758322216 0.0023
B 0.00130820932791392 0.0023
B 0.00161003340533717 0.0023
B 0.00153743318384189 0.0023
B 0.00145765190481598 0.0023
B 0.0014400926936685 0.0023
B 0.00150196808659211 0.0023
B 0.0015527479207259 0.0023
B 0.00175281865098111 0.0023
B 0.00144040612034782 0.0023
B 0.00167179722885054 0.0023
B 0.00158553998489393 0.0023
B 0.00141425418078912 0.0023
B 0.00155121154552148 0.0023
B 0.00109551757867724 0.0023
B 0.00159752019990881 0.0023
B 0.00141470558117077 0.0023
B 0.00151812734313151 0.0023
B 0.00148402080565496 0.0023
B 0.00159516800015419 0.0023
B 0.00130124943428918 0.0023
B 0.00164585343079967 0.0023
B 0.00166793834701738 0.0023
B 0.00156794056556258 0.0023
B 0.00155261645948718 0.0023
B 0.00164986520544765 0.0023
B 0.00147282381992841 0.0023
B 0.00166114020362606 0.0023
B 0.00145538914322103 0.0023
B 0.00143479252054594 0.0023
B 0.00144988471501288 0.0023
B 0.00153039718056642 0.0023
B 0.00138966085839851 0.0023
B 0.00149837484300614 0.0023
B 0.00151982962495014 0.0023
B 0.00150610551509887 0.0023
B 0.001362527488933 0.0023
B 0.00143456697504604 0.0023
B 0.00136975508921031 0.0023
B 0.00146722879661769 0.0023
B 0.00132087498499302 0.0023
B 0.00192978248826801 0.0023
B 0.00129539613269529 0.0023
B 0.00186091806330855 0.0023
B 0.00143367314316687 0.0023
B 0.00151111318686529 0.0023
B 0.00164818233787546 0.0023
B 0.00142297047087417 0.0023
B 0.00150075651835939 0.0023
B 0.00137488718697031 0.0023
B 0.00164012438211009 0.0023
B 0.00136306141160016 0.0023
B 0.00179059635684214 0.0023
B 0.0014492312544353 0.0023
B 0.00160767297854318 0.0023
B 0.00160588679774106 0.0023
B 0.00168262744270493 0.0023
B 0.00130999155932635 0.0023
B 0.00127975560448807 0.0023
B 0.00154193778182413 0.0023
B 0.00145598464970169 0.0023
B 0.00147072453950327 0.0023
B 0.00153745350026975 0.0023
B 0.00156886128024479 0.0023
B 0.00141107889486244 0.0023
B 0.00148884765814977 0.0023
B 0.00167560802258771 0.0023
B 0.00135561924249923 0.0023
B 0.0013959032011362 0.0023
B 0.00147736089851868 0.0023
B 0.00153658884479998 0.0023
B 0.00162714945644087 0.0023
B 0.00170629844409766 0.0023
B 0.0016121783329483 0.0023
B 0.00165090757025035 0.0023
B 0.00166523049371437 0.0023
B 0.00153544471974846 0.0023
B 0.00154961255832042 0.0023
B 0.00146133767056584 0.0023
B 0.00169327725826032 0.0023
B 0.00148409300849968 0.0023
B 0.00137639002562466 0.0023
B 0.0015531699158199 0.0023
B 0.0014251007515527 0.0023
B 0.00135329538249152 0.0023
B 0.00147832889268236 0.0023
B 0.00141666846315063 0.0023
B 0.00155468242021913 0.0023
B 0.00146694292110016 0.0023
B 0.00167510174627428 0.0023
B 0.00162710742354517 0.0023
B 0.00137284354042429 0.0023
B 0.00157133522190787 0.0023
B 0.00133113382083323 0.0023
B 0.00148684842794829 0.0023
B 0.00151113737099211 0.0023
B 0.00147481991672031 0.0023
B 0.00173958576947452 0.0023
B 0.00121598789594117 0.0023
B 0.00135157382047978 0.0023
B 0.00169634854667956 0.0023
B 0.00149911452562704 0.0023
B 0.0018036548988095 0.0023
B 0.00164337510930829 0.0023
B 0.00133944958841657 0.0023
B 0.00158439142701912 0.0023
B 0.00134116393464664 0.0023
B 0.00146007304206133 0.0023
B 0.00148017461255449 0.0023
B 0.00149999195348857 0.0023
B 0.00167038496182776 0.0023
B 0.00152847049615493 0.0023
B 0.00123940605326389 0.0023
B 0.00162412854143649 0.0023
B 0.00152366585670888 0.0023
B 0.00159459170422629 0.0023
B 0.00152626410062807 0.0023
B 0.00141507686189161 0.0023
B 0.0015366174510929 0.0023
B 0.00165194134794578 0.0023
B 0.00148793580902163 0.0023
B 0.00156150574751406 0.0023
B 0.0014795418037006 0.0023
B 0.00154554998034761 0.0023
B 0.00160407889119122 0.0023
B 0.00148013811328629 0.0023
B 0.00142467205082185 0.0023
B 0.00135330510961833 0.0023
B 0.00161995654880429 0.0023
B 0.00170190937306715 0.0023
B 0.00142072346922821 0.0023
B 0.00137939616216496 0.0023
B 0.00138521253796562 0.0023
B 0.00150563267398571 0.0023
B 0.00132628580366842 0.0023
B 0.00142688425663567 0.0023
B 0.00153347343411496 0.0023
B 0.0015629776349221 0.0023
B 0.00156074025984407 0.0023
B 0.00159340130435624 0.0023
B 0.00155207403719738 0.0023
B 0.00143090908898529 0.0023
B 0.00163901471376804 0.0023
B 0.00161842144656341 0.0023
B 0.00138432252574824 0.0023
B 0.00164474310884073 0.0023
B 0.0013303365830173 0.0023
B 0.00161205859499694 0.0023
B 0.00139601858401581 0.0023
B 0.00168610974064891 0.0023
B 0.00141847585545104 0.0023
B 0.00139232334885504 0.0023
B 0.00141275336722993 0.0023
B 0.00143529988731714 0.0023
B 0.00138228326898295 0.0023
B 0.00123102856749114 0.0023
B 0.00141809010988598 0.0023
B 0.00134747794759651 0.0023
B 0.00138851275824223 0.0023
B 0.0015456367418356 0.0023
B 0.00163728361605917 0.0023
B 0.00136868409496215 0.0023
B 0.00131535031911347 0.0023
B 0.00132707591982712 0.0023
B 0.0012935481529784 0.0023
B 0.00166026976863986 0.0023
B 0.00136810715126304 0.0023
B 0.00147090361429293 0.0023
B 0.00128197192069732 0.0023
B 0.00169919890084178 0.0023
B 0.00141178460493882 0.0023
B 0.00143321263044978 0.0023
B 0.00147646641192221 0.0023
B 0.00155435139659149 0.0023
B 0.00159393313281104 0.0023
B 0.00113636752701145 0.0023
B 0.00141389592016334 0.0023
B 0.00118934689172097 0.0023
B 0.00164855480582796 0.0023
B 0.00194266356207201 0.0023
B 0.00150249123592086 0.0023
B 0.00117327724171656 0.0023
B 0.00115667066053456 0.0023
B 0.00133355676410439 0.0023
B 0.00134693168575901 0.0023
B 0.00147132106742905 0.0023
B 0.00124981583627731 0.0023
B 0.00175751066178355 0.0023
B 0.00128089377156475 0.0023
B 0.00146894081221354 0.0023
B 0.0015246593525194 0.0023
B 0.00138170099563524 0.0023
B 0.00154090483580798 0.0023
B 0.00145808412308695 0.0023
B 0.00131075075532605 0.0023
B 0.0012759817329788 0.0023
B 0.00105118170789594 0.0023
B 0.00160383685336071 0.0023
B 0.00152898849609951 0.0023
B 0.00154148336634531 0.0023
B 0.00138204083510963 0.0023
B 0.00159616938339317 0.0023
B 0.00128607086871443 0.0023
B 0.00187506577969344 0.0023
B 0.00153720630215433 0.0023
B 0.00156820114210054 0.0023
B 0.00148719560987918 0.0023
B 0.001411540969359 0.0023
B 0.00143518428795001 0.0023
B 0.00147734543649605 0.0023
B 0.00144777649881296 0.0023
B 0.00153916805268977 0.0023
B 0.00153763171622238 0.0023
B 0.00155340330465241 0.0023
B 0.00164817319077537 0.0023
B 0.00149896831238819 0.0023
B 0.00136023421499745 0.0023
B 0.00143868529336816 0.0023
B 0.00138669275502327 0.0023
B 0.00131027458781414 0.0023
B 0.00169377551924812 0.0023
B 0.00126145298945086 0.0023
B 0.00146887507082304 0.0023
B 0.00163997092828337 0.0023
B 0.00130210362812638 0.0023
B 0.00144604704567939 0.0023
B 0.00136739019634809 0.0023
B 0.00115171632383328 0.0023
B 0.00158301752095719 0.0023
B 0.00141822992456065 0.0023
B 0.00137593149410156 0.0023
B 0.00160747579724288 0.0023
B 0.00130117958174028 0.0023
B 0.00178505332680593 0.0023
B 0.00170355693382585 0.0023
B 0.00146294735839496 0.0023
B 0.00123409201670503 0.0023
B 0.00148102925381058 0.0023
B 0.00141102470474721 0.0023
B 0.00171230868848442 0.0023
B 0.00151781430195861 0.0023
B 0.00153664691523565 0.0023
B 0.00144548695853857 0.0023
B 0.00152662420594353 0.0023
B 0.00137551504314634 0.0023
B 0.00162255285855401 0.0023
B 0.00173650306280502 0.0023
B 0.0015828611737748 0.0023
B 0.00163959645503814 0.0023
B 0.00142005675370381 0.0023
B 0.00176219266501464 0.0023
B 0.0014266223714608 0.0023
B 0.00137463801277907 0.0023
B 0.00157701734301053 0.0023
B 0.00152205696311632 0.0023
B 0.00144839764203386 0.0023
B 0.00146762377794357 0.0023
B 0.00150183837382648 0.0023
B 0.00171874447776553 0.0023
B 0.00152093234432332 0.0023
B 0.00144495964024334 0.0023
B 0.00141957483187375 0.0023
B 0.0017954874412688 0.0023
B 0.00142247208795211 0.0023
B 0.00148155807535325 0.0023
B 0.00150388847088587 0.0023
B 0.00142585648985022 0.0023
B 0.00137559669933994 0.0023
B 0.00152520719659646 0.0023
B 0.00138965604764981 0.0023
B 0.00141530774015178 0.0023
B 0.00145999735782441 0.0023
B 0.00159084388777624 0.0023
B 0.00132610707301709 0.0023
B 0.00169834892884587 0.0023
B 0.00163624788043817 0.0023
B 0.00122781861073606 0.0023
B 0.00148504236288166 0.0023
B 0.00160032834239842 0.0023
B 0.00147042012419212 0.0023
B 0.00114617330610363 0.0023
B 0.00177225171369372 0.0023
B 0.00143539506436003 0.0023
B 0.00159087145715433 0.0023
B 0.00133255135345252 0.0023
B 0.00162754928617527 0.0023
B 0.00134881115446847 0.0023
B 0.00163734030000385 0.0023
B 0.00157332628756992 0.0023
B 0.00134440789939445 0.0023
B 0.00168786171998332 0.0023
B 0.00201050507940673 0.0023
B 0.00140494512483622 0.0023
B 0.00131784858790156 0.0023
B 0.00142621247252218 0.0023
B 0.00154117661217962 0.0023
B 0.00148612683247847 0.0023
B 0.00143300779373332 0.0023
B 0.00153249779407537 0.0023
B 0.00143511498996076 0.0023
B 0.00179957852352219 0.0023
B 0.00150513383783552 0.0023
B 0.00181683154864094 0.0023
B 0.0015261124079609 0.0023
B 0.00151160730270941 0.0023
B 0.00133794495781995 0.0023
B 0.00185498120675106 0.0023
B 0.00154451879914832 0.0023
B 0.00152009624153112 0.0023
B 0.0013978698903295 0.0023
B 0.0014632649162974 0.0023
B 0.001489808699672 0.0023
B 0.00172150372848777 0.0023
B 0.00124796166652013 0.0023
B 0.00157187875755649 0.0023
B 0.00141340098804282 0.0023
B 0.00155773605238099 0.0023
B 0.00152686698220952 0.0023
B 0.00140774642334019 0.0023
B 0.00151138338852679 0.0023
B 0.00133173299496338 0.0023
B 0.00134746101519703 0.0023
B 0.00126744898371946 0.0023
B 0.00155313747976013 0.0023
B 0.00138623334746022 0.0023
B 0.00143008466406456 0.0023
B 0.00165150254014725 0.0023
B 0.00128530626043544 0.0023
B 0.00162469009647451 0.0023
B 0.00154178128733414 0.0023
B 0.00153290467237234 0.0023
B 0.00123449237133645 0.0023
B 0.00150038112661496 0.0023
B 0.00167857290890963 0.0023
B 0.00133459673385882 0.0023
B 0.00176251235671425 0.0023
B 0.00151547066502459 0.0023
B 0.0015580374217221 0.0023
B 0.00172922866803378 0.0023
B 0.0014810789017054 0.0023
B 0.00129155652386172 0.0023
B 0.00150104110005594 0.0023
B 0.00154569791245124 0.0023
B 0.00173152198109814 0.0023
B 0.00171520127396858 0.0023
B 0.00150250351336885 0.0023
B 0.00157273711298206 0.0023
B 0.00164283966113501 0.0023
B 0.00125076800629964 0.0023
B 0.00162681140653768 0.0023
B 0.00159119061681053 0.0023
B 0.00113731614899054 0.0023
B 0.00144285953624909 0.0023
B 0.00146797265048833 0.0023
B 0.00147318218236112 0.0023
B 0.00153030078526047 0.0023
B 0.00157407458010054 0.0023
B 0.00131283856081876 0.0023
B 0.00145842475764396 0.0023
B 0.00152384321248627 0.0023
B 0.00135075901225069 0.0023
B 0.00145455732067852 0.0023
B 0.00164357553386359 0.0023
B 0.00150543063996678 0.0023
B 0.00145267226772891 0.0023
B 0.00156181460695974 0.0023
B 0.00156526674951406 0.0023
B 0.00129972828279569 0.0023
B 0.00174525183518544 0.0023
B 0.00172464242499225 0.0023
B 0.00164705819108377 0.0023
B 0.00151511152256444 0.0023
B 0.00134094745286241 0.0023
B 0.00135699222433809 0.0023
B 0.00140216209414438 0.0023
B 0.00158365531305258 0.0023
B 0.00146195495497471 0.0023
B 0.00157089476028595 0.0023
B 0.00162104645275045 0.0023
B 0.00144335223661214 0.0023
B 0.00160009877996729 0.0023
B 0.00152421755607785 0.0023
B 0.00140579300393911 0.0023
B 0.00165337022611663 0.0023
B 0.00113768709983768 0.0023
B 0.00153991767936382 0.0023
B 0.00170770603400455 0.0023
B 0.00129809264291095 0.0023
B 0.00122549791705549 0.0023
B 0.00156251262034283 0.0023
B 0.00147811323754225 0.0023
B 0.00162607805127906 0.0023
B 0.00138537048150957 0.0023
B 0.00143932233613922 0.0023
B 0.00170630407320185 0.0023
B 0.00178279361656894 0.0023
B 0.0013544485481796 0.0023
B 0.00159073737434751 0.0023
B 0.00144213182520874 0.0023
B 0.00159921996097282 0.0023
B 0.00154268281368619 0.0023
B 0.00128692278525614 0.0023
B 0.00154284767136375 0.0023
B 0.00132344645004333 0.0023
B 0.00168751148233512 0.0023
B 0.00172840238197949 0.0023
B 0.00135923370942641 0.0023
B 0.00143973672736452 0.0023
B 0.00139959939024729 0.0023
B 0.00154564648353149 0.0023
B 0.0014736336764724 0.0023
B 0.0016245630843134 0.0023
B 0.00134728936902081 0.0023
B 0.00165192669367736 0.0023
B 0.00159786106920827 0.0023
B 0.00148699488428799 0.0023
B 0.00177326763307257 0.0023
B 0.00157774519634848 0.0023
B 0.00153753793846995 0.0023
B 0.0014080848436456 0.0023
B 0.00169660883362179 0.0023
B 0.00133852900914361 0.0023
B 0.00176000563658409 0.0023
B 0.0014634528054857 0.0023
B 0.00146542119893777 0.0023
B 0.001514136961891 0.0023
B 0.00169800627597292 0.0023
B 0.00138868272980238 0.0023
B 0.00163643384332116 0.0023
B 0.00109339702171493 0.0023
B 0.00154845899715157 0.0023
B 0.0015066665814149 0.0023
B 0.00137009269206662 0.0023
B 0.00147382958594324 0.0023
B 0.00152792041265979 0.0023
B 0.00151711292571813 0.0023
B 0.00134841843088841 0.0023
B 0.00153099159388642 0.0023
B 0.00161438429142599 0.0023
B 0.0016641515159532 0.0023
B 0.00150810192178228 0.0023
B 0.00152530872873637 0.0023
B 0.00156604607074117 0.0023
B 0.00126921074153622 0.0023
B 0.00170906328361357 0.0023
B 0.00151542922244208 0.0023
B 0.00157903132954987 0.0023
B 0.00181087565016847 0.0023
B 0.00162640255336759 0.0023
B 0.00156709562055076 0.0023
B 0.00127181354470652 0.0023
B 0.00151826727078952 0.0023
B 0.00142884832186236 0.0023
B 0.0017401576518642 0.0023
B 0.00139764206329381 0.0023
B 0.00157636596889637 0.0023
B 0.00160226926511092 0.0023
B 0.00144515325885161 0.0023
B 0.00139162214603728 0.0023
B 0.00153505251159751 0.0023
B 0.00136710161708847 0.0023
B 0.0016670725552633 0.0023
B 0.00127450059561346 0.0023
B 0.00156280801522645 0.0023
B 0.0014892350418234 0.0023
B 0.00158720207009228 0.0023
B 0.00140297781757157 0.0023
B 0.00137869695587131 0.0023
B 0.00155579834679401 0.0023
B 0.0015839013942912 0.0023
B 0.0015872615931247 0.0023
B 0.00164892309358671 0.0023
B 0.00143764178702879 0.0023
B 0.00126305358953682 0.0023
B 0.00182933577775992 0.0023
B 0.00142075114452306 0.0023
B 0.00137361569623797 0.0023
B 0.00149017716238587 0.0023
B 0.00166452802436306 0.0023
B 0.00149785489131337 0.0023
B 0.00144332429827661 0.0023
B 0.00141596800166754 0.0023
B 0.00140327330899339 0.0023
B 0.00114548557619294 0.0023
B 0.00135724052724095 0.0023
B 0.00137419633465552 0.0023
B 0.00149061665336054 0.0023
B 0.00130493074271798 0.0023
B 0.00118491434582323 0.0023
B 0.0013982993504463 0.0023
B 0.00153087271878681 0.0023
B 0.00152707564278218 0.0023
B 0.00145749496984022 0.0023
B 0.001329506696365 0.0023
B 0.00162983390982077 0.0023
B 0.00176454925502898 0.0023
B 0.00179770155008634 0.0023
B 0.00134413426115708 0.0023
B 0.00149829961042019 0.0023
B 0.00145755765298827 0.0023
B 0.00135113291718742 0.0023
B 0.0015897442799233 0.0023
B 0.00182753403898659 0.0023
B 0.00141090936474917 0.0023
B 0.00152704471834248 0.0023
B 0.00132409388921197 0.0023
B 0.00152262724970249 0.0023
B 0.00125028282595302 0.0023
B 0.00157158258701488 0.0023
B 0.00151661104839106 0.0023
B 0.00150789584244249 0.0023
B 0.00133412755539252 0.0023
B 0.00145855966358279 0.0023
B 0.00171990871285836 0.0023
B 0.00148741445287184 0.0023
B 0.00138769763429367 0.0023
B 0.00134662280487808 0.0023
B 0.00139416025597308 0.0023
B 0.00123196394016351 0.0023
B 0.00161253593576163 0.0023
B 0.00133907754485713 0.0023
B 0.00150293504784516 0.0023
B 0.00175137853760374 0.0023
B 0.00140836521739854 0.0023
B 0.0014923793785559 0.0023
B 0.00146971758391115 0.0023
B 0.00155692272447492 0.0023
B 0.00151554719991525 0.0023
B 0.00152984742486091 0.0023
B 0.00133163943085571 0.0023
B 0.00137553346506578 0.0023
B 0.00157478410351471 0.0023
B 0.00135470059871936 0.0023
B 0.00144781258227016 0.0023
B 0.00169144189915856 0.0023
B 0.00138128717017867 0.0023
B 0.00127219029209923 0.0023
B 0.00142360656375508 0.0023
B 0.00143295890214525 0.0023
B 0.00167230152629442 0.0023
B 0.00133137974136171 0.0023
B 0.00142765819251484 0.0023
B 0.00129741113805213 0.0023
B 0.00148455936818912 0.0023
B 0.00129988043152015 0.0023
B 0.00147545413760224 0.0023
B 0.00139727834647274 0.0023
B 0.00163641330641653 0.0023
B 0.00139547831591313 0.0023
B 0.00136119912307547 0.0023
B 0.00120860759373391 0.0023
B 0.00156853297036107 0.0023
B 0.00125813903350738 0.0023
B 0.00154260548913367 0.0023
B 0.00151760158999867 0.0023
B 0.00155882837166262 0.0023
B 0.00140786178011344 0.0023
B 0.00176672013312645 0.0023
B 0.00147141706098619 0.0023
B 0.00153073546737568 0.0023
B 0.0015618650494731 0.0023
B 0.00129701527054001 0.0023
B 0.00169039545306991 0.0023
B 0.0012889418086059 0.0023
B 0.00154876181011534 0.0023
B 0.00135602274583814 0.0023
B 0.00115476104479357 0.0023
B 0.0014235453849227 0.0023
B 0.00132016440997719 0.0023
B 0.00145217420659125 0.0023
B 0.00174899869321828 0.0023
B 0.00160763455427245 0.0023
B 0.00156910954408687 0.0023
B 0.00149157046703708 0.0023
B 0.00157029460356231 0.0023
B 0.00162812540467984 0.0023
B 0.00133216999527488 0.0023
B 0.00126864915216449 0.0023
B 0.00122112243631863 0.0023
B 0.00130247180270309 0.0023
B 0.00123541791501006 0.0023
B 0.00167312809108415 0.0023
B 0.00141077493291229 0.0023
B 0.00154381292084251 0.0023
B 0.00157039590658422 0.0023
B 0.00150619074410401 0.0023
B 0.00131849578589868 0.0023
B 0.00141725486184654 0.0023
B 0.00159724392882596 0.0023
B 0.00123760959169545 0.0023
B 0.00150526701170802 0.0023
B 0.00152136966097202 0.0023
B 0.00134714809059424 0.0023
B 0.00140420133178641 0.0023
B 0.00165624964510534 0.0023
B 0.00148262578386944 0.0023
B 0.00150894918268865 0.0023
B 0.00174513860325659 0.0023
B 0.00133076008944766 0.0023
B 0.00161209715598422 0.0023
B 0.00147010446133905 0.0023
B 0.00146423137056702 0.0023
B 0.00137166599711347 0.0023
B 0.00166010892502077 0.0023
B 0.00142847334395986 0.0023
B 0.00162575143654023 0.0023
B 0.00140479484684783 0.0023
B 0.00144801075378698 0.0023
B 0.00147888565817014 0.0023
B 0.00115680231503149 0.0023
B 0.0014879758493336 0.0023
B 0.00162648650227631 0.0023
B 0.0013971206879891 0.0023
B 0.00148542419272614 0.0023
B 0.00175928417925144 0.0023
B 0.0014576822966183 0.0023
B 0.00121402796793549 0.0023
B 0.00150334574325141 0.0023
B 0.00156346443273917 0.0023
B 0.00128407860730446 0.0023
B 0.00141385043866965 0.0023
B 0.00180569722728452 0.0023
B 0.00154208551672769 0.0023
B 0.00115102669758977 0.0023
B 0.00135469255159629 0.0023
B 0.00164624278365096 0.0023
B 0.00153266402220908 0.0023
B 0.00139668393924595 0.0023
B 0.00165004379705712 0.0023
B 0.00184057746699219 0.0023
B 0.00143156281739766 0.0023
B 0.00167303603762644 0.0023
B 0.0013834932931889 0.0023
B 0.00165916363748641 0.0023
B 0.0012785566849664 0.0023
B 0.00147435620586663 0.0023
B 0.00157874429772403 0.0023
B 0.00165500563627749 0.0023
B 0.00157087190409479 0.0023
