# Supplementary material for: Aggregative trans-eQTL analysis detects trait-specific target gene sets in whole blood
Source: Nat Commun. 2022 Jul 26;13:4323. doi: 10.1038/s41467-022-31845-9 (PMC9325868; doi:10.1038/s41467-022-31845-9)
Supplement: Supplementary file 6 — Source Data [file 41467_2022_31845_MOESM6_ESM.zip › data/3B.txt]

RNF217 ARSG PLXDC1 MGRN1 GALC UNKL PIP5K1C AP5S1 TSSC4 PARP2 IL17C DKK3 NCALD CXCR4 TMEM44 ERO1L PCOLCE2 VAPB ULK1 APMAP PADI4 RGS2 KDM4D DHRS9 HTT B4GALT3 STEAP3 FCGBP PGM5 CDA ABI3 SLC22A23 KCNK13 CD248 FLJ20373 NFIB MRPS18A PADI2 MLC1 MRPS26 OCIAD2 CSF3R NPLOC4 ADAP2 CLIC6 FCRL2 KIAA1598 KCNJ10 HSPA5 ERN1 CEACAM6 CRAMP1L CAV1 VNN2 RNF144B TM4SF19 YY1AP1 SPRY2 DEF8 GALE FBXO7 SLC25A39 UBXN6 GGA2 ZNF469 GNA15 MKNK2 NDUFS1 H2AFY2 TPM2 DSC2 NRIP1 NSG1 USP31 CCR2
rs281768 -0.5717 -1.6136 -0.812 1.2732 -0.1423 1.6446 -0.1264 0.745 -0.9707 -0.2792 -0.0625 -0.3815 -0.4704 0.7214 0.0178 1.3947 1.4712 0.699 1.9027 0.7454 1.8871 -0.5813 -0.3699 -1.0876 -0.5459 -0.9215 -2.1493 -0.9421 0.4217 0.2771 -0.0054 -1.3958 1.6473 -2.0921 -0.0576 0.0657 0.1946 -0.355 0.2986 -1.6887 -0.7688 0.6143 2.4716 -1.2475 -0.4082 -0.4188 -1.0115 -1.0931 -0.5729 1.2191 0.0367 0.4435 1.8472 -0.9733 0.6783 2.3073 -0.746 -1.1949 -0.8124 0.0475 -1.7013 -1.1033 -0.4802 -0.6989 -1.4796 0.4147 -0.4209 -0.5563 -1.0153 -1.0775 -0.2421 -0.7329 -0.5897 -1.0569 0.351
rs73388146 -0.3344 0.9338 -1.6989 0.8403 -1.1082 2.1293 1.9435 0.072 2.7115 0.9375 -1.1981 -0.7168 0.5746 0.8609 -0.3485 -2.2033 -2.0275 0.4362 1.2336 2.1436 0.6133 -0.3436 -1.5991 -1.1969 0.6503 0.8026 -1.4801 0.4896 -0.4527 0.071 1.9008 -0.8309 -1.0848 0.3904 1.1676 1.0364 -0.0434 0.1339 1.5527 1.9624 1.97 -0.2841 0.9781 -1.6636 -0.5595 -0.9266 -1.1332 0.2087 -1.7677 0.8055 -0.897 -0.161 -0.1774 0.878 0.4545 -0.006 -0.7872 -0.7209 -0.7424 -0.9992 -0.677 -1.7097 -0.138 0.3632 -2.1679 0.4674 1.3195 -2.5776 -1.3632 0.2208 -0.0161 -1.3315 0.5591 -0.3096 0.1141
rs62392365 -2.3987 3.1949 -2.5151 1.7252 -0.9756 2.0651 1.9881 -2.7264 3.6353 1.324 -1.1219 -0.4755 -1.4264 2.4005 -1.328 -3.5989 -1.102 2.3882 1.82 2.6778 0.807 1.6887 -0.6176 -1.3051 2.8999 1.3153 -2.5378 -1.6876 0.0372 0.3636 1.1714 -1.4312 -3.3237 -2.2392 0.687 2.57 -0.6789 1.1942 0.1592 1.7773 2.4611 -1.7151 1.7402 -2.1858 -2.8058 0.3436 -2.3111 -3.3912 -2.2132 2.7553 -0.2513 1.686 1.4553 1.1831 1.4758 0.2987 -1.9378 -1.9413 -0.7629 -1.8153 -1.4209 -2.7527 -1.5522 2.4344 -2.9121 -1.1027 1.3081 -3.6292 -0.969 -1.9249 -1.6457 -0.9269 -0.1383 -0.4415 -1.6867
rs13198474 -3.1293 4.1779 -3.4793 2.2584 -2.4158 2.8794 2.065 -2.4686 5.3968 3.4986 -2.6715 -2.0927 -2.6522 2.8766 -3.4151 -3.7404 -1.7923 2.872 3.3719 3.3768 2.9713 2.2151 -2.5166 -1.6234 3.8829 3.3635 -2.3549 -2.2045 -0.5861 1.3111 3.3164 -1.8125 -3.5006 -3.9626 2.2956 2.7423 -1.1496 1.6358 1.7752 1.6438 3.2075 -1.7373 2.9723 -2.3972 -2.0998 1.3622 -3.6494 -2.6667 -3.2713 2.9233 -1.6267 2.0312 2.1721 2.1237 2.6177 2.3688 -2.9297 -1.9344 1.4321 -3.6598 -2.6941 -2.0827 -1.9185 2.6329 -2.8351 -2.1971 2.3474 -3.2945 -2.9481 -3.231 -2.7388 -1.4074 -1.4021 -1.8938 -3.0268
rs6918586 -0.8563 1.3068 -1.0514 1.7522 0.3585 1.459 1.76 -2.0512 2.0251 3.2421 -0.0942 1.2989 1.7281 -0.2923 -1.2226 -1.0409 -2.9997 0.7594 -0.4898 2.568 0.0733 -2.1947 -0.1046 0.0628 1.4597 2.224 -1.2669 0.2003 0.2608 0.5112 1.4089 0.2879 -1.0314 -3.3147 -0.5201 1.1694 0.1369 -0.616 2.2238 1.5299 1.4209 -1.7956 2.1884 0.4842 -1.9391 1.7573 -1.548 0.6322 -0.4752 0.7285 -2.5527 1.5251 0.7103 0.4785 0.2499 1.0762 2.0909 0.5608 0.891 -0.7616 0.1243 0.2689 0.44 1.6418 -2.4092 -1.069 0.4345 0.1521 -0.2634 -0.6106 -1.7438 -2.9975 0.8035 -0.6798 -1.4553
rs41266839 -3.2594 2.4299 -2.9156 3.7995 -2.6068 2.8517 2.8449 -3.1068 6.3629 4.0768 -2.6112 -2.3792 -2.1436 4.1433 -3.1325 -2.9303 -1.2436 2.6584 4.2153 4.3965 3.8716 2.5407 -2.6422 -3.2866 3.2835 4.0006 -2.8614 -3.5459 -1.9217 2.6323 2.5492 -2.5179 -3.5548 -4.7859 3.6597 1.8918 -1.6381 2.984 2.5628 2.2612 3.1204 -2.6907 3.1161 -2.0941 -2.8493 2.5647 -3.704 -4.3242 -2.8631 2.6297 -2.0177 2.364 2.4005 2.9003 2.8625 2.9951 -3.6832 -2.5184 3.2587 -3.6556 -3.0794 -2.2533 -2.1383 3.5489 -2.6438 -3.1591 3.4821 -3.7172 -4.1042 -2.8733 -3.1195 -2.1865 -2.0386 -2.2506 -3.1011
rs62402013 0.6414 0.9009 -0.5956 1.3708 0.3339 0.5259 1.1916 -2.1146 0.4962 1.2375 -0.3237 -1.2399 -0.8446 2.6136 -0.6069 -0.099 -2.0514 0.089 -0.5503 -0.1965 1.095 1.2885 -0.7262 -0.8498 2.0263 -0.4738 -2.6722 -3.045 -0.9803 1.05 0.4408 -1.4874 -1.2418 -0.7727 1.5413 1.1615 0.7373 1.7655 0.0045 1.0942 1.1244 -0.9261 1.9786 -0.8697 -1.1803 1.0712 -2.2008 -0.7444 -0.7872 1.8718 -0.0903 1.6145 1.704 0.827 2.4271 0.2397 -1.7306 0.095 2.628 -0.141 -0.712 -1.1852 -1.7148 1.9748 -0.6216 -1.4095 0.6677 -0.7003 -1.5881 -0.362 -0.75 -2.4314 -1.6643 0.2484 -0.6424
rs55834529 -3.6868 2.441 -2.6935 3.8612 -2.8122 2.7191 3.0491 -2.9096 6.6246 4.3448 -3.1024 -2.5917 -2.3678 3.8654 -3.2642 -2.7037 -1.4647 3.139 4.1071 4.591 4.0098 3.1327 -2.066 -3.1343 2.9231 3.6682 -2.8403 -3.5361 -1.8307 2.8996 2.7443 -2.7157 -3.8962 -5.1362 3.0219 2.0872 -1.8215 2.5419 2.5529 2.0163 2.8276 -3.3481 3.0785 -2.1894 -2.5742 2.2683 -3.7331 -4.438 -2.8244 2.4504 -2.2934 2.2015 2.6521 2.7284 3.1573 2.9851 -3.8267 -2.5205 2.964 -3.7589 -3.2527 -2.6659 -2.2923 3.2487 -2.7485 -3.0114 3.3392 -4.5301 -3.9909 -2.5572 -3.0267 -2.2586 -2.2955 -2.5903 -3.2451
rs13194053 -2.9735 2.3803 -2.5881 2.5407 -1.2468 1.9141 2.8676 -2.1754 4.2796 2.1887 -1.3116 -2.6057 -0.9904 3.1464 -2.1878 -0.9201 -0.891 1.7419 1.1142 3.4503 3.1726 2.2581 -1.7722 -1.3174 2.8601 1.7054 -3.6996 -3.827 -2.3187 2.5436 2.1292 -2.9357 -3.1661 -4.3259 1.8472 1.0331 -0.5403 1.931 2.1256 1.4897 2.211 -1.9931 2.7259 -1.7405 -2.5656 2.7219 -4.0582 -1.8947 0.2242 1.9352 -0.9494 2.0213 1.716 2.0086 2.6364 2.0343 -1.936 -1.8001 2.0001 -2.6422 -3.2032 -2.1832 -1.9802 2.6453 -3.9089 -3.043 3.9967 -3.542 -2.3412 -0.9144 -3.7488 -2.2084 -3.0332 -1.0255 -1.3604
rs6932590 -1.4387 1.2704 -2.6333 1.9657 -0.1979 2.7872 2.919 -2.1488 3.341 2.3308 -1.4126 -2.703 -0.1472 2.8075 -2.3119 -0.1915 -1.7943 0.3879 0.4888 2.2381 2.7745 1.1028 -1.2329 -1.1241 1.6555 1.4693 -2.4935 -2.2164 -1.5356 2.3316 1.1598 -2.6966 -1.5719 -2.2006 1.5687 1.3817 -1.254 1.4246 1.4486 2.1586 1.963 -3.0973 1.3993 -1.8191 -3.0082 2.1202 -3.4942 -1.5272 -0.7684 1.8155 -1.0905 2.1544 1.2615 2.509 1.6946 2.0162 -0.8648 -1.1182 2.4131 -1.5598 -2.1094 -2.1865 -1.2894 2.5454 -1.6685 -3.1164 4.1169 -2.1113 -2.1695 -0.4545 -2.739 -2.0248 -1.2158 -0.5624 -0.643
rs17693963 -3.5951 2.2075 -3.8652 3.3315 -2.5416 2.5049 3.6707 -2.3479 6.2253 4.9962 -3.2879 -2.1078 -3.0518 3.4344 -2.3684 -2.2816 -2.0317 3.0153 3.0628 3.8515 3.4301 2.9355 -2.6235 -1.8984 2.8157 3.5437 -3.6336 -2.3127 -1.5288 3.6481 2.2908 -2.4437 -3.0292 -5.1957 3.1721 2.7677 -2.4275 2.6962 2.4514 2.0512 3.7943 -2.703 2.9464 -1.385 -2.6684 2.7496 -3.5272 -3.9953 -2.965 2.1396 -2.0337 2.6986 3.0965 1.9907 2.6161 2.3287 -3.3546 -2.73 3.2319 -2.4708 -3.1303 -2.915 -1.934 2.7327 -3.2996 -2.0111 3.4019 -3.3131 -2.7691 -2.2069 -3.1108 -2.6938 -2.2225 -3.2268 -2.3002
rs34706883 -3.589 2.1638 -3.0933 3.6122 -3.0334 2.726 3.4587 -2.0004 7.0537 5.0883 -3.2566 -2.4248 -2.5689 3.4241 -2.5516 -2.7749 -2.4434 2.081 4.1959 3.6809 3.9359 3.2306 -1.7896 -2.1261 3.0627 3.9869 -2.8363 -3.0559 -1.42 3.3207 2.6047 -2.7881 -3.2179 -4.9634 3.4092 2.7524 -1.8489 2.8348 2.8413 2.4835 3.1646 -3.2391 2.8902 -1.6368 -2.5638 2.5455 -3.4827 -4.284 -3.0131 2.6777 -2.2582 2.5153 3.1219 2.5485 2.5652 2.3776 -3.4682 -2.9415 3.2206 -2.9491 -2.7742 -2.1906 -2.0035 3.4919 -2.7302 -2.5724 3.6291 -3.703 -3.6757 -1.7104 -3.82 -2.0578 -2.471 -2.6878 -2.8419
rs13217619 -3.5367 2.7576 -3.545 3.9208 -2.3128 2.3137 3.4571 -2.6888 6.2936 5.0426 -2.9628 -2.8576 -2.6833 3.3391 -2.5341 -3.1316 -2.2695 3.0566 3.7237 4.2479 3.6413 2.7203 -1.8451 -2.0538 2.759 3.8854 -3.6023 -3.0116 -2.2356 3.4042 2.2305 -2.6023 -3.5247 -5.8451 3.1715 2.2139 -2.4168 3.0125 2.2638 2.819 3.6579 -3.5237 3.0033 -1.7999 -2.1328 3.1352 -3.3659 -3.7932 -3.3709 2.5753 -2.9599 2.1044 2.8579 2.0145 3.1061 2.7206 -3.9722 -2.2794 2.9339 -3.6854 -2.7594 -1.5406 -2.1485 3.9369 -3.8858 -2.7123 3.3406 -3.7286 -3.4466 -2.7815 -4.1168 -2.1115 -2.1355 -3.4234 -2.7366
rs115329265 -1.5611 1.386 -2.4889 1.8159 -1.2454 2.5574 3.6292 -3.2487 5.8219 4.7171 -0.904 -1.9305 -1.4742 1.4185 -1.4852 -3.3889 -2.1979 3.3176 2.6206 2.3826 2.7808 1.4117 -2.235 -2.5355 1.6841 3.7197 -3.2837 -1.4523 -2.567 2.6027 2.4048 -3.2883 -1.561 -2.6085 2.2797 1.8703 -1.9986 1.4033 1.2268 2.5472 1.9621 -4.1199 2.3199 -0.4893 -0.7364 1.9975 -1.8488 -1.4892 -4.3104 2.1301 -2.0185 2.6513 2.9319 2.1807 2.0021 2.2669 -2.897 -1.4563 3.296 -1.1285 -1.9764 -1.3357 -0.739 3.0141 -2.0108 -2.4171 2.0166 -3.5331 -3.3049 -1.4346 -2.8443 -1.7747 -0.798 -2.6822 -1.085
rs144447022 -4.0538 3.4659 -4.0404 3.6358 -2.1069 2.9116 3.4772 -3.0029 6.7924 4.7252 -2.4533 -3.5761 -3.1815 3.1008 -2.5482 -2.8979 -3.4068 2.7858 3.9521 3.2861 2.949 2.8567 -2.5582 -2.9706 3.4029 3.5269 -3.0574 -3.4094 -2.5205 2.8645 2.3071 -3.145 -3.7609 -6.1527 2.9561 1.9058 -2.7482 3.142 2.7902 2.5899 3.2975 -2.9787 2.8314 -2.0104 -1.6539 2.9305 -3.7224 -4.269 -3.5843 2.8769 -3.4904 2.8121 3.5155 1.9756 3.0817 1.9286 -4.0116 -2.1245 2.6024 -2.519 -3.0864 -2.7128 -2.7888 3.9324 -2.905 -2.8746 3.0421 -4.9222 -4.3781 -3.2228 -2.9225 -2.7195 -2.6449 -2.6566 -2.7395
rs385492 0.5267 -1.4273 0.3148 -2.6991 -0.0094 -2.7463 -1.1203 1.8043 -2.7284 -0.2373 0.8162 1.0246 0.9518 -1.3719 3.1262 0.4302 1.9457 -0.5107 0.3403 -0.103 -0.5827 -0.7178 1.8805 -0.6546 -1.6744 1.9709 3.4187 1.0769 0.1003 -2.2094 -0.6878 3.917 -0.1373 0.0284 -1.1312 0.3405 -0.1839 -0.5036 -2.5044 -0.1876 -1.4362 1.1054 -1.439 2.2692 2.1588 -1.0666 1.0998 1.4547 4.1165 -0.6039 1.5749 -1.0413 -1.795 -0.0099 -0.7123 -1.1149 1.6858 -0.1973 -0.1159 1.3605 0.9489 1.0318 2.4585 -0.9068 -0.4127 1.9045 -1.1458 0.9155 1.9026 1.0441 1.5686 2.2065 1.6562 2.0201 2.8644
rs144373461 -1.6579 2.7632 -0.7098 2.4451 -1.5239 2.5826 1.8641 -5.4762 5.3718 3.1265 -2.3695 -2.2569 -1.1265 1.0672 -0.4568 -1.1983 -1.1187 1.0844 2.2469 2.1199 2.5078 0.2033 -1.9295 0.3469 2.7403 0.818 -1.143 -2.8861 -1.3661 1.0282 2.4167 -2.4325 -1.7236 -4.7344 0.3928 0.8697 -1.1699 2.662 2.1958 1.2181 0.9722 -2.8379 1.0225 -1.7607 -3.7235 1.2308 -2.2816 -2.0483 -2.1072 1.4089 -1.0557 0.9346 1.8682 -0.4133 0.2308 0.8918 -2.0773 -0.7173 2.1226 -0.5177 -1.5663 -1.5332 -2.3875 2.8564 -1.0651 -2.8365 2.2187 -1.7264 -3.8861 -1.6536 -1.3359 -1.731 -3.1291 -1.2019 -1.9556
rs114612319 -2.878 3.3558 -2.4328 1.9454 -0.8879 4.0512 1.3799 -4.4025 3.0007 4.223 -1.3868 -2.9213 -1.6688 3.5236 -3.0458 -2.4543 -1.5584 2.4326 2.1148 2.2593 1.9758 2.2201 -1.1016 -1.1319 2.6367 3.0073 -2.6996 -2.8561 -3.6659 3.6984 2.6062 -3.7803 -2.2901 -3.9018 3.4361 1.4422 -2.4895 3.167 1.6228 2.787 3.4269 -3.69 1.2281 -2.4695 -2.2615 2.1701 -2.4969 -1.9216 -5 3.4024 -3.5842 2.1355 2.3391 1.376 1.5658 2.9585 -3.1794 -2.1866 4.1489 -1.0148 -1.7236 -1.2561 -1.0328 2.6317 -2.559 -2.6519 1.2017 -3.3185 -3.7934 -2.0954 -3.8709 -2.5185 -1.7451 -2.6966 -1.1634
rs114200269 -3.1 3.6562 -3.6979 3.1707 -2.7101 3.5454 2.4476 -4.0888 8.1479 5.3878 -2.1986 -4.2194 -4.4963 2.916 -2.1847 -2.4287 -3.6032 2.4197 5.6759 2.5037 4.041 4.1092 -2.4411 -4.0148 3.8926 3.2593 -1.9734 -5.0367 -2.6837 3.8071 3.7071 -4.0897 -3.7781 -7.9968 3.8311 1.9652 -2.8029 3.3989 2.7724 3.0903 2.2516 -3.4083 3.202 -1.1083 -3.8891 3.2159 -2.4887 -3.1514 -3.7131 2.4379 -4.4716 2.8411 2.5247 2.5172 2.4944 2.7209 -3.3204 -3.3638 3.2187 -2.3314 -2.7872 -2.4971 -3.0254 3.7085 -2.6573 -2.0006 2.6112 -5.5196 -4.0042 -2.8823 -1.8628 -2.9119 -3.2701 -3.7577 -2.678
rs3132565 -1.1717 -0.342 -2.2026 -0.1836 -1.3848 2.6446 1.5894 -4.4571 -2.4774 0.8072 -0.6177 -0.4933 -0.4594 0.4543 -2.2887 -1.6887 -2.6947 1.6687 -0.9662 0.8082 -1.302 -0.5242 -1.8775 -0.5193 1.2142 -0.8324 -2.0864 0.6036 -0.2878 0.5804 1.4832 -1.4601 -0.7757 3.0707 1.0933 0.8491 -2.7704 1.0527 1.3762 0.8731 0.4068 1.1084 2.288 -2.2181 1.2719 1.4485 -1.6175 -0.3748 -3.6634 2.367 -2.3148 -0.0869 0.1337 -0.6836 1.7442 1.0997 -0.7829 0.6412 0.2893 -1.3301 -0.577 -1.6527 -1.1172 -0.2715 -0.7973 -2.1441 2.4019 0.7706 -0.6007 -1.8354 -0.8952 -0.5793 -1.4169 -2.2147 -2.1285
rs2596500 -3.1023 3.7111 -4.3117 2.6967 -3.0405 2.5072 3.2816 -6.4334 5.0522 5.372 -2.3345 -5.0134 -4.7587 2.1406 -3.9344 -2.2848 -3.718 3.1716 5.5175 2.0916 2.9716 2.4599 -1.7446 -3.9179 3.6606 3.294 -2.7975 -6.5859 -2.4457 3.3428 3.5833 -2.535 -2.3491 -10.6589 3.2069 2.5953 -4.0501 2.209 2.0446 4.9456 1.5596 -6.1852 2.3659 -2.2327 -3.8318 3.2032 -3.1196 -3.8187 -6.0396 2.8394 -4.0884 2.9688 3.5202 1.6309 2.0617 3.1938 -2.0183 -4.8074 4.1755 -2.3346 -2.7197 -3.2639 -4.3427 3.6697 -2.8279 -2.3383 2.5255 -3.7571 -5.893 -3.977 -2.4492 -2.7348 -4.1553 -2.1567 -3.0162
rs67682613 -2.8833 2.377 -3.4849 1.6177 -1.5556 2.486 2.556 -5.8634 1.4575 3.6557 -1.795 -3.7275 -3.7593 3.3127 -3.3654 -1.9868 -2.8918 3.0829 4.473 2.1265 0.4543 2.2887 -1.5043 -3.5096 2.5921 2.085 -1.5403 -4.1489 -2.1386 1.9544 4.4599 -3.178 -1.9831 -6.159 2.4947 2.8653 -4.2137 0.8538 2.4232 3.5707 0.6734 -4.0696 0.5227 -2.2637 -2.8893 2.1051 -2.5701 -2.5884 -4.7622 2.0087 -2.3763 1.7183 1.7183 0.364 2.672 2.6156 -3.2172 -3.4229 4.5548 -1.4011 -2.36 -2.2907 -3.6247 3.0034 -2.958 -2.1824 1.0295 -2.7358 -5.7055 -3.5614 -2.6683 -3.9927 -4.2957 -3.1354 -3.4373
rs115556740 -2.6491 2.782 -3.3115 1.2116 -1.7669 2.4259 2.822 -4.9746 0.7295 4.1434 -1.7004 -3.4765 -3.299 3.0071 -3.6005 -2.8554 -1.8889 2.4902 4.2337 1.8847 0.1083 1.9159 -2.098 -3.7955 2.5583 1.6901 -1.9441 -2.5856 -2.1661 0.6896 5.1383 -2.6279 -1.2631 -4.2612 2.9625 2.2718 -4.3395 0.2845 2.693 3.31 0.769 -5.1469 0.6383 -2.7985 -2.8894 2.7017 -2.8438 -3.055 -5.3088 1.832 -1.3003 2.322 1.6263 0.8684 2.674 2.6667 -2.0744 -2.7135 4.7807 -2.1316 -1.7688 -2.1441 -2.9501 3.8678 -2.8919 -1.9613 2.4099 -2.5351 -4.9146 -3.8378 -3.2332 -3.5997 -3.4418 -3.6221 -2.707
rs114002140 -0.2921 2.2963 1.781 0.8263 -1.9452 -0.6392 0.0486 -2.4716 3.1972 2.8715 -1.6094 -1.4897 -1.2533 2.859 -0.9303 -1.6778 0.0417 2.6864 1.92 -0.9266 1.3551 3.2408 -2.2606 -1.6645 1.2862 0.912 0.0622 0.118 -1.1824 0.5815 1.3778 -1.6526 -1.3599 0.1259 0.7333 2.3785 -5.1144 1.4781 -0.5191 0.8166 1.0563 -1.76 1.8033 -1.4303 -2.8136 0.4244 -1.5416 -1.2613 -0.4997 1.2236 -0.108 -0.9097 1.3317 0.2335 0.6322 1.1635 -0.9241 -1.8207 7.1459 -0.2398 -0.4073 -1.0257 -1.3075 2.3051 -1.4662 -1.6569 0.139 -1.3085 -1.3564 -3.0806 -0.45 -1.0942 -0.8707 -1.6402 -0.8184
rs187696124 -1.1881 1.5281 0.1854 0.4647 -1.5751 0.388 0.21 -3.1955 2.688 1.7098 -1.4787 -1.3398 -1.847 2.0207 0.0557 -1.2298 -1.0868 2.1549 1.8659 -1.0288 0.709 2.0921 -2.5817 -1.4302 1.3351 2.0847 -0.0772 -0.858 -0.9065 0.3526 0.6467 -1.6076 -1.5135 0.5313 0.4886 1.8641 -5.9688 1.6595 0.2618 0.1955 1.1499 -1.2201 1.7519 -1.0616 -1.5204 0.0837 -1.4746 -0.8719 -0.9461 0.9741 -0.8403 -0.8458 1.012 -0.5809 0.5818 0.6302 -0.4867 -2.4879 5.7868 -0.8897 1.1416 -0.9339 -1.6575 1.9716 -1.9851 -2.5683 0.1552 -1.1649 -0.877 -3.6735 -1.4141 -0.8705 -2.6461 -1.9517 -2.5514
rs9274623 -2.3069 1.8319 -2.1203 1.099 -1.6542 3.3673 0.2431 -4.3884 1.019 2.2473 0.2131 -3.7698 -1.9927 3.118 -4.9499 -4.1229 -2.0811 1.2075 2.4078 2.2416 1.118 2.1044 -2.8838 -2.3218 0.9222 1.962 -2.9591 -0.7147 -2.6111 2.5351 4.2742 -3.8335 -0.326 0.1477 3.0292 0.7701 -2.7213 1.9342 2.828 2.9976 1.3919 -2.3701 1.5238 -3.2535 -2.6557 1.9042 -2.6303 -1.4296 -2.4654 1.6104 -2.9036 2.1849 2.2566 1.1287 1.1829 2.9948 -1.9397 -2.4818 5.8265 0.3619 -2.4937 -2.7301 -3.9179 2.4183 -2.6412 -4.0038 2.2543 -2.0154 -4.0179 -3.5788 -4.1903 -1.539 -3.8893 -2.1622 -2.708
rs73396800 -1.9956 3.9685 -1.759 1.8716 -1.6374 2.011 0.7345 -5.4107 1.1118 2.0263 -1.286 -3.2575 -3.3186 2.1224 -2.2982 -0.8009 -1.651 0.8326 3.8256 0.6288 0.6156 2.8149 -0.9942 -2.9889 1.9441 1.6006 -1.8395 -2.7035 -0.7393 1.2494 1.7797 -0.8765 -1.6532 -6.0216 1.5375 0.9433 -3.0445 -0.6326 2.4456 2.5491 2.2771 -3.2544 2.4716 -2.1448 -3.4754 2.7469 -1.8685 -1.5009 -1.942 1.5264 -2.483 1.9223 2.1299 0.4182 1.3465 2.5084 -0.7021 -3.6042 2.9021 -1.4494 -0.9264 -1.4163 -2.5244 3.4843 -1.5838 -1.8434 0.945 -1.0535 -4.0131 -3.4385 -3.9303 -3.733 -4.1388 -1.2095 -0.5659
