# Supplementary material for: Aggregative trans-eQTL analysis detects trait-specific target gene sets in whole blood
Source: Nat Commun. 2022 Jul 26;13:4323. doi: 10.1038/s41467-022-31845-9 (PMC9325868; doi:10.1038/s41467-022-31845-9)
Supplement: Supplementary file 6 — Source Data [file 41467_2022_31845_MOESM6_ESM.zip › data/3A.txt]

0.0223776637511703 0.0189283633589367 0.0169291007748117 0.0132454057193892 0.0131074654537565 0.0126453276498048 0.0107995073352429 0.0107540360031768 0.0036108921271337 0.00461409859844853 0.00938836146005874 0.00895670052854612 0.00852576751085326 0.00845946342131089 0.00814078678997188 0.00790663412347157 0.00778012769599814 0.00759682306610658 0.007419342823044 0.00735600289778385 0.00731093248182407 0.00704999643205142 0.00698773462221903 0.00683725056746266 0.00669082063484911 0.00660013220716708 0.00653956916171582 0.00650372277221714 0.00638518939691906 0.00634874826762575 0.00623055067467928 0.00616226128481128 0.00603712253736358 0.00598407445516278 0.00591832415305113 0.00586892920637812 0.00578695973332364 0.00573035521194097 0.00569700987683676 0.00566412167654807 0.00560831583556847 0.00555140642939509 0.00551828969296415 0.00550054743622546 0.00545072141551391 0.00539718205202027 0.00535369391203963 0.0053286441061003 0.00525411030751432 0.00523592853100841 0.00520858954831444 0.00518369536176182 0.00517850192514801 0.00510933687633143 0.00510643478758393 0.00507135631472315 0.00505497897768156 0.00503161658278976 0.00500961879185671 0.00495913030769433 0.00492018928789915 0.00490625709340161 0.0048931209181963 0.00485213494093685 0.00483804704250653 0.00482713675553936 0.00479561769600047 0.00476613739031586 0.00474873111413857 0.00470299919170105 0.00467347020148624 0.00465470552310354 0.00461249627905258 0.00461014850757003 0.0045888512274758 0.00457370593774491 0.00455411074031773 0.00454432441465411 0.00452472266558756 0.00449330952075172 0.0044574242747914 0.00445069320620232 0.00441685773078349 0.00441372187054308 0.00439668033299772 0.00438454493620642 0.00437534139575966 0.00436296431460105 0.00434175753382086 0.00430665441566636 0.00429571351032948 0.00426921856339814 0.00425569083508537 0.00424764014359209 0.00422544156705747 0.00421283397956189 0.00419966102033262 0.0041609340645936 0.00414933391025455 0.00412043265421688 0.00411359747598036 0.00409182735891848 0.00407630600630655 0.00403668524365955 0.00402418257111871 0.00401689619583004 0.00400420440232591 0.00398168676893116 0.00396276821637214 0.00395533506143875 0.00394245089457453 0.00393488387320059 0.00390339261954869 0.0038936619695175 0.00387752871985224 0.00385919724114076 0.0038558530139831 0.00384075312471916 0.00383078397492063 0.00382472235656122 0.0037945162102076 0.00378821455381707 0.00376940136761563 0.00375062963633683 0.00374467595083718 0.00373260150531198 0.00369797917698616 0.00369316923526153 0.00368487658314852 0.00366907271688774 0.00365955069975878 0.00365449427448991 0.00364287859245154 0.00362064055986696 0.00360829329889219 0.00359528532276086 0.00358539762524551 0.00356889699660668 0.00355846599894766 0.00354406398845689 0.00352340834450407 0.00349873211647519 0.00349138744211239 0.00347521084607977 0.00346128080155992 0.00344991509628264 0.00343105126051155 0.00341409423180714 0.00340389890663721 0.00340162192659508 0.00337375214090738 0.00335409339919298 0.00334650765282887 0.0033429581787186 0.00332512797324292 0.00331717920598411 0.00330766535572923 0.00329473713285887 0.00326471228697155 0.00325625369247783 0.00324323194963186 0.00323673723779683 0.00320457797107072 0.00320209224122065 0.00317839739325169 0.00315155005657335 0.00314467258077671 0.00313789296931898 0.00313405599617627 0.00310114839333394 0.00309649470407095 0.00308816721558521 0.0030731134892359 0.00305763274338834 0.00304554282993465 0.00302683170041497 0.00301681012568278 0.00298383214088132 0.00297739180689101 0.00296307083966893 0.00295096146884724 0.00294465562018822 0.00293903375420917 0.00291906013450206 0.00289400143214952 0.00288055558862946 0.0028755724907369 0.00284869694815327 0.00284610318331095 0.00281592483179578 0.0028124083842741 0.0027978013429113 0.00278732459300877 0.00275388252665004 0.00273194549201765 0.00271544060702498 0.00269517911120874 0.00268949455105214 0.00265162657110054 0.00263302826496223 0.00261711659093878 0.00259091153559522 0.00252741330677796 0.00251885782181092 0.00242981397121772 0.00225845836929942 0.00221106736287133 0.00215183046776829 0.00206312574216057 0.00190629585368577 0.00173348636772463 0.00160141905517527 0.00131319654962468 0.000919455653907278 0.000481916842545787 0.000322132113111063 0.000190809018132444 0.000104444892207921
0.0288517617262584 0.0201362471244354 0.0167313929941337 0.0154075081830708 0.0142073780910406 0.0125923614725877 0.0120324143042555 0.0113205671841109 0.00863815589101342 0.00477098311347553 0.00949704705165798 0.00897892359877453 0.00879053790348733 0.00862264797441311 0.0083378209160898 0.00802233960775112 0.00797689663941406 0.00788081564905919 0.00767641288349233 0.00761201371597277 0.00754979987038035 0.0071627780374679 0.00699927236398133 0.00693665551858138 0.00673134814942786 0.00659771878699572 0.00649699901842858 0.00639869543874889 0.006350129794093 0.00629468145109351 0.00623748856938415 0.00615970989242631 0.00603135534970362 0.00600616085234095 0.00595240718217864 0.00593128763653865 0.00586883706364094 0.00581338294199873 0.0057040483590573 0.0056662663806122 0.00557562153440807 0.00551710736738835 0.00549325619160179 0.00545838347219574 0.00539924773051725 0.00534820933933965 0.00528841292871019 0.00526532098898792 0.0052188967264947 0.00521296834286317 0.00514237151345427 0.00512637724872929 0.0051005246556453 0.00508442700459685 0.00503987582412318 0.00502633188480473 0.00499229197070076 0.00496674045506826 0.00491716021134583 0.00490622383996242 0.00486645963944216 0.00483484500231895 0.00481481128815626 0.00476049172739949 0.00475696379675615 0.00473082399637716 0.0047087033310095 0.00468513423748818 0.00465979784573666 0.00463446488521911 0.0046143519917484 0.00458623448295489 0.00455580383153313 0.00453258299421626 0.0045118776085001 0.00449279752157939 0.00447877369088979 0.00447366921806873 0.0044539951357809 0.00444654827757225 0.00441307186667247 0.00439434534749508 0.0043809470143976 0.00436456718975565 0.0043493392240167 0.0043164520479783 0.00431188859276253 0.00430259512245167 0.0042775950055044 0.00425658185420328 0.00422517739320171 0.00419630117944449 0.00418295722260992 0.00416871722935345 0.0041603516059526 0.00414338504562059 0.00411511492725517 0.00409711410834572 0.00408996428012365 0.00408420309722201 0.00405297060218462 0.00403852259103103 0.00402955024373977 0.00401713281147481 0.00399520608145647 0.00399020800915477 0.00394431298537834 0.00393117096083115 0.00392670587115846 0.0039144948853101 0.00391009295424675 0.00389370040456442 0.0038811428232776 0.00387126676784087 0.0038439706022858 0.00383606940904951 0.00381829612520849 0.0037984051899174 0.00379098445991397 0.00376027046426049 0.00375201921962117 0.00374065254744301 0.00372228486733435 0.00368687191801565 0.00368512672416614 0.00367111319700018 0.00366056770964156 0.00365027812707639 0.00362186744807872 0.00361427991204841 0.00360150682018196 0.00358906929591696 0.00357563359182855 0.00356814618304682 0.00353738906055228 0.00352736814504239 0.0035163730040359 0.00349675190277401 0.00348357322899759 0.00346479913736108 0.00345830436188361 0.00345160163603169 0.00342332822451892 0.00340073517392698 0.00339653958428923 0.00339099249946738 0.00336941700176426 0.00335541398316964 0.00334280137440365 0.00332449837652447 0.0033118672886995 0.00330263938641165 0.00329051570549007 0.003272789072011 0.00327197567929302 0.00325187003334761 0.00323552724345124 0.00322520857485899 0.00322073733764441 0.00320271852077948 0.00318153319438461 0.00314454444547093 0.00313980330702355 0.00313487389135308 0.00312461504073434 0.00311007501701233 0.00309228977590043 0.00308678431296133 0.00308633253518394 0.00307126099801098 0.003046336979811 0.00303116806886152 0.00302405581012293 0.00300777930934451 0.00299308052021798 0.002980989432077 0.00297451873036652 0.00296517284498888 0.00294763466890237 0.0029447551246293 0.00290852928820362 0.00289673853162986 0.00289039377572047 0.00286210996771018 0.00285541730898638 0.00284433058385058 0.00283115524689296 0.00282437722766652 0.00281257416927135 0.00279795557814237 0.00277673944738197 0.00275858975192708 0.00274235913279502 0.00272780847223909 0.00271624535743686 0.00269208728243114 0.00267701912615399 0.00265999104536032 0.00264329061463758 0.00263077694845242 0.00261194373802962 0.00259259989026286 0.00258482745939553 0.00252459208541885 0.00250988502493644 0.00242997341666133 0.00191378812658827 0.00180862456014121 0.00109482415491216 0.000754167160607017 0.000618545899513123 0.000539291578609997 0.000474560644197816 0.000245546246679541 0.000170202410444421 0.000148495869553808 0.000138777919795335 5.46235821886226e-05
0.0279859786666158 0.0228480146817299 0.0188987586056064 0.0166767069240891 0.0146036916700537 0.0129344221146064 0.0120322326883412 0.0108490144271199 0.00293482933933278 0.00284104455515417 0.00944333535229312 0.00911052198554557 0.00882187397890119 0.00857178498570449 0.00848712325378027 0.00794011580566071 0.00778699408072642 0.00765319582019057 0.00758142422459453 0.00753824868783985 0.00726089014336185 0.00712936816807149 0.00703077984161748 0.00685186964201121 0.00680016628589928 0.00659984039895301 0.00656219003735764 0.00649804565405283 0.00633043812398234 0.00623185028840852 0.00619167979829997 0.00604501542912554 0.00600949785889077 0.00595211768608049 0.00587601182502399 0.00577592412046848 0.00576354361284478 0.00574811744107438 0.00569065796551741 0.00562987904397147 0.00556533211202709 0.00550981218758307 0.00546208540818766 0.00542538377528168 0.00538185032735275 0.00533971963717145 0.00531764646361156 0.00526054459661341 0.00524207372188192 0.00517897562886859 0.00514896448175986 0.00511133201351149 0.00507042677918984 0.00504803274770168 0.00504488086972983 0.00497832751463642 0.00494796874516869 0.00493651971414738 0.00492021778779009 0.00488784125182338 0.0048563902668881 0.00485051148579792 0.00480865378658317 0.00479721929595521 0.00476513182987275 0.00472254901754349 0.00471472937894874 0.00467391925295006 0.00466520870215834 0.00465379485098551 0.00463357345198244 0.00460934899124467 0.00458470088436632 0.00455248216151564 0.00451363404460517 0.00449573991869464 0.00448408631908399 0.00446046023171707 0.00444909951318464 0.00443072598513044 0.00439784012983765 0.00439100098666521 0.00436649784402734 0.00434229219066493 0.00432100139620231 0.00429535956285647 0.00428048526713097 0.00427290692639832 0.00425939720939247 0.0042560641723562 0.0042361499728857 0.00421496708219601 0.00417581313554108 0.00416858363862068 0.00413719856984556 0.00412541699918409 0.00412000253831928 0.00408894676761354 0.0040785007925202 0.00405063993796052 0.00404471102187137 0.0040284777226423 0.00401948306378081 0.00400180647416922 0.00397710959931906 0.00396790567111994 0.00392650940256529 0.00391742114050958 0.00390897857169616 0.00390142923619663 0.00389184731285806 0.00387200258626924 0.00385757671573276 0.00384879464453427 0.00382522866599692 0.00381878708463967 0.00380220204233405 0.00378369009498943 0.00377354222968239 0.00376051293116037 0.00373648705457713 0.00372189232592374 0.00371252044335633 0.00369256910865972 0.00367368977619193 0.00365942586477892 0.00364144668839717 0.00363880466967473 0.00362200758667259 0.00361232787807485 0.00360026146716989 0.00358086140551606 0.0035722942826565 0.00356338160507574 0.00352889623992312 0.00350630539225944 0.003503675684564 0.00348418744875825 0.00346926211802587 0.00346758527567095 0.00344564877967517 0.00343418727230043 0.00342504605752555 0.00341296762985254 0.00340462496369444 0.00338842270019277 0.00338311130923033 0.00336430882282013 0.00334449228614716 0.00333438695019148 0.00332244540415891 0.00331428933741071 0.00329529390633166 0.00328075462439817 0.0032767344169971 0.00325684139830486 0.00325172890023176 0.00323997722742021 0.00320876578800595 0.0032022218235419 0.00318326659845045 0.00318087825137997 0.0031719113134613 0.00314823004072072 0.0031332050892971 0.00312094063807438 0.0031103958745834 0.00309526327768022 0.00307541377926123 0.00306605149374788 0.00303786588889931 0.00303429843821445 0.00301466752339263 0.00301370773015466 0.00300148688379488 0.00298708937613234 0.00296050074695774 0.00294082143927421 0.0029307788307976 0.00290595418430635 0.00289494089823473 0.00287208261417542 0.00285930753715413 0.00284991292085818 0.00283560829554802 0.00281108808837244 0.00279553816453463 0.00278631022939224 0.002762282608534 0.00274531678975363 0.00273508983159922 0.0027066111033136 0.00268282076349407 0.00268240860924781 0.00266423408595776 0.00265640649326547 0.00263631170453516 0.00261136928207518 0.00256916310517381 0.00250850664682598 0.002471650983222 0.00242738578953171 0.00222164164388891 0.00217020059410363 0.00204252964185488 0.00193420905120601 0.00153149934727759 0.00132094890885498 0.00106871640367831 0.000834418274206114 0.000785623931286226 0.000667073865703337 0.000449206596239349 0.000407681890230817 0.000239739781099099 8.31008858347824e-05 5.83612271451012e-05 1.38639701938071e-05
0.0253328438315117 0.0214673172460454 0.0185936601686751 0.0170838882985124 0.0154533687998477 0.0146422268469419 0.0119455778121497 0.011345551541357 0.00281070544999763 0.00091139948313842 0.00912156930585235 0.00883234761787087 0.00834296419191098 0.00821927643744551 0.00816794837770263 0.00782479563004489 0.00775851321392923 0.00766694938167005 0.00732499136188606 0.00725550413179462 0.00718760772419509 0.00705773754931011 0.00692112122268324 0.00684373563762662 0.00662902733037878 0.00657423974089073 0.00639888640572763 0.00630715601829771 0.00618081397869763 0.00612987199557125 0.00605359291620182 0.0059773480336679 0.00588355339769642 0.00587256264811788 0.00581157133387311 0.00579072142434029 0.00571991355440555 0.00558566723354344 0.00555532703925717 0.00550971198201752 0.00548019631762446 0.00540064879398894 0.00536412359817137 0.00535173195478336 0.00533507188964597 0.00527646801750393 0.00526067959743814 0.00517009965389124 0.00514804595753142 0.00513028675223779 0.0050892126205177 0.0050676581945535 0.00503053749896675 0.00500384379103259 0.00498367213131408 0.00495679956948005 0.00495298618847088 0.00487898165379274 0.00485811234984731 0.00482352600688891 0.00480572367414049 0.00478154669931926 0.00476546078258762 0.00474770897990744 0.00472616786996246 0.00468607553062044 0.00467845583863117 0.00465294487278165 0.00461604918904099 0.00461435986983099 0.00459597344100996 0.00456331423415367 0.00454559580785146 0.0045165270053287 0.00449488115651561 0.00448359610648 0.00446652910628026 0.00444719352231136 0.00441376114209577 0.00439671271419959 0.00437520149375465 0.00435996887621616 0.00434034850031646 0.00433274964313121 0.00431909277901433 0.00430949790762618 0.00427671343352246 0.00426729126268316 0.00424750172320686 0.00421016295808652 0.0041925951622067 0.00418920152502362 0.00415520669068904 0.00414073784406987 0.00412201806192982 0.00410898532075625 0.00409859303656621 0.00407170425442217 0.00405908248042809 0.00403402214945763 0.00403353103732971 0.00400957521479497 0.00398152855845078 0.003971221297964 0.00395735845565974 0.00394911024226768 0.0039328976504615 0.0039127107861726 0.00388408800532166 0.0038643644706433 0.00386132411591117 0.00385232709465339 0.00384044063700501 0.00382317355276518 0.00381390871249416 0.00380558600111517 0.00380153429883729 0.00377273654161749 0.00374940281214949 0.00373662002166453 0.00372703026234349 0.00372152120797173 0.00370095505455794 0.00369273964307629 0.00367932085823041 0.00367080358956856 0.00363392924831268 0.00362225523953375 0.00360446340051209 0.00359572102524714 0.00358184522939927 0.00356335506066384 0.00355491790708256 0.0035491269473086 0.00353387921656986 0.00351596520031827 0.00350236143848572 0.00348899656133436 0.003457787345882 0.00344584789661166 0.00342833412871166 0.00342253784683245 0.00341032078947398 0.00339626697288835 0.00339089383198535 0.00337061627088579 0.00334622651830779 0.00334083965349346 0.00333921478789358 0.00331693837320623 0.0032989389766089 0.00328476141157016 0.00327217875018035 0.00326627777054649 0.00324172667837235 0.00323207543155072 0.00322617664029036 0.00321618613776275 0.00320244111900874 0.00318522166456693 0.00316826682409542 0.00316553715154861 0.00314810751367317 0.00313588904895437 0.00310732180074845 0.00309885832248323 0.00308864063864574 0.00307512872148102 0.00307389158800602 0.00305898991303169 0.0030473310513329 0.00302850481070684 0.00301908714446857 0.00300973296942112 0.0029843887511126 0.00296551473886271 0.00295185408916807 0.00294139300834549 0.0029373653236308 0.00290979864136851 0.00290830101298106 0.0028849027869223 0.00288158717299891 0.00287405569510316 0.00285703590991686 0.00284779907660932 0.00282890028964886 0.00281031232337427 0.00280663303555082 0.00279486811596873 0.00276884449973024 0.0027456201698721 0.00273132759072733 0.00270764228804969 0.00269999011414281 0.0026780569627891 0.00265708188050287 0.00264869566834222 0.00262698721176467 0.00258199328256735 0.00256612092136272 0.0025558814732467 0.00253742796291497 0.00250569019809068 0.00244567171219648 0.0023811440954814 0.00225861887940915 0.00216589777033734 0.00207930195184187 0.00173049433804624 0.00157097103942874 0.00121916110666006 0.00106502026516052 0.000810549527894857 0.000517573566896004 0.000503406108373066 0.000134569349261164 0.000124298184503699
0.0244223158537986 0.0195772693279346 0.0176624157412198 0.0160737332163609 0.0144886533625146 0.0132563929365965 0.0127043778806246 0.0117382713744458 0.00377567954733269 0.00200706164197574 0.00952903343363394 0.00934817166075544 0.00906762264623339 0.00859711851969286 0.00845386001056714 0.00841411539545112 0.00794504242464355 0.0078887541936901 0.00767468921071747 0.00745214153424931 0.00737765932139018 0.00723272556662354 0.0070763383727285 0.00705492047482234 0.00690911284296178 0.00673262578936689 0.00662877497406465 0.00648979053793866 0.00638415549964209 0.00629272054545218 0.00621368460481339 0.00611541555240891 0.00605474953194492 0.00596566830579491 0.00591424348913385 0.00582003753314068 0.00577498921026139 0.00569429184709299 0.00565033936129848 0.00559632945264527 0.00554005239171333 0.00550401568424734 0.00547931966145056 0.00543232178944775 0.00537693193974461 0.00536508312249464 0.00534617741533555 0.00531424441426059 0.0052225067058848 0.00520937265002646 0.00517958613416969 0.00516509121482034 0.00514553234177854 0.00511017151017979 0.00505429530165911 0.00501829219530455 0.00499865431694469 0.00496434215998888 0.00493375788774345 0.0049181809631119 0.00487141289891125 0.00483615285994685 0.00481573555045499 0.00478012619993671 0.00477780642123523 0.00475842471712171 0.00474008606955808 0.00472627872059823 0.00471253481754804 0.00467982474879096 0.00465964959572737 0.00463386524873974 0.00459878272544718 0.004578970069306 0.00455546990914025 0.00454528495908933 0.00452621568233586 0.00450806815254457 0.00448374112074722 0.00446166777903229 0.00442804947039194 0.00442101255550735 0.00440803355383207 0.00438877746139847 0.00437262640245012 0.00435682566771705 0.00432691394605456 0.00430474029497838 0.00428501573133123 0.00427577399575064 0.0042184282090239 0.00420195527220336 0.00418476754290303 0.0041746650710332 0.00415533614341667 0.00414849088039633 0.00411629864507737 0.00409635182720408 0.0040770623934711 0.00407538579968131 0.00404577390305563 0.00402228382690027 0.00400838255360898 0.00400420921662544 0.00399564556186512 0.00396947755105763 0.00395840827615637 0.00395015054294774 0.00391513584778662 0.00389889444790974 0.00388121055289719 0.00387279985199219 0.00385848420729358 0.00385036297980044 0.00382176188146411 0.00380359081146649 0.00378619943549454 0.00378203594477966 0.00375438145371813 0.00374843571171803 0.00373725551404082 0.00372719445507622 0.00368781222067588 0.00368380970592373 0.0036773905645532 0.00365638507294276 0.00363315438676431 0.00362022441202543 0.00360473483143943 0.00359906224664367 0.00358093431805044 0.00356120182491268 0.00355796371654137 0.00353782041631219 0.00352678424915669 0.00351619064159146 0.00349672816159418 0.00347335177537313 0.00346249061532147 0.00345734298337139 0.00343450957993549 0.00342612135366705 0.00341444105899231 0.0034009738034757 0.00338055315537521 0.00337818821577847 0.00335865183490935 0.00334342722221447 0.00332982711919729 0.00332133085852588 0.00331853159431592 0.00329579283381931 0.00327544780266431 0.00326507468634304 0.00324652069367222 0.00323284181112477 0.00321838809847158 0.00320448331448527 0.00319037043344079 0.00316738331124453 0.00315974854093064 0.00314053073346961 0.00313038735507758 0.00311007932494863 0.00309798520712238 0.00308850932248098 0.00307713857938358 0.00305365252854757 0.00304779908225589 0.00303405175242718 0.00302031840258199 0.00300399591717824 0.00299473780787649 0.00298860475291 0.00297234283543773 0.00295564621768344 0.00294225842888224 0.00292861096853477 0.00290480045028828 0.00289681160008483 0.00288439669132539 0.00286082800465174 0.00284373316415957 0.00283841402016931 0.00280023264176948 0.00277948109212638 0.00276436087077839 0.0027502756973101 0.0027424908403763 0.00273011625086978 0.00269290438857121 0.00268143973971918 0.00266364040846887 0.00264765535493145 0.0026171575232892 0.00260156170753863 0.00257748982679602 0.0025443950105502 0.00253054871311935 0.00244629471120538 0.00241505409919547 0.00233383353421763 0.00229492469472632 0.00225585585024506 0.00210643138620001 0.00202401453858215 0.00194772747155001 0.00173337640351734 0.00140904249532198 0.00136417879590081 0.00126220619447541 0.00119824233916086 0.000670270707676646 0.000642370015008374 0.000552301913677262 0.000238709545907715 0.000182993876296085 0.000147557809768848
0.023030298839697 0.0210139099596398 0.0189205237736046 0.015442871683814 0.0147106581299139 0.0139375386812295 0.0120426306222598 0.011198241194549 0.000419619740623759 0.000547415435732603 0.0100989203264447 0.00988391408140286 0.00940789264886575 0.00911120840629798 0.00877280904413913 0.00862685054658707 0.0082092294952734 0.00801774420772067 0.00786397855405831 0.00772748458525505 0.00760735869368459 0.00745115368750527 0.00717140055601436 0.00713697720627324 0.0068984679685535 0.00682651307728818 0.00659836579098986 0.00647434037695737 0.00634481029320048 0.00631898051667438 0.00625544948410993 0.00620753400190019 0.00614457476090149 0.00603619933762248 0.00597450664201804 0.00592154704092383 0.00589188322741986 0.00581994795512768 0.0057503331680465 0.00573076972252205 0.00565709792428815 0.00562096044655639 0.00554659569463867 0.00551950949745045 0.00544674644177021 0.00541894275133484 0.00537908232182651 0.00532347336929742 0.0052849109974011 0.00526572098265658 0.00521808667419834 0.00517993766107001 0.00515670382809019 0.00510416712743388 0.00509587977360497 0.00505054115241115 0.00501064715605423 0.00498943557069854 0.0049770665000023 0.00494371205988148 0.00489389362720631 0.00485435883250699 0.00483869332512077 0.00480092722427722 0.00478901780414484 0.00473377038970592 0.00472110207498101 0.00470448440226211 0.00468333359286123 0.00465628470700095 0.00464817612197497 0.00462296422231843 0.0045759517619454 0.00456791162554879 0.00455109147058764 0.00453615348453037 0.00453050837029463 0.00450892685396882 0.00447329446997493 0.00446130569664994 0.0044581357450413 0.00441788145213847 0.00440738955736242 0.00439732463835174 0.0043712156186554 0.00434896334301102 0.00434655813998752 0.00432527410573216 0.00429519151914053 0.00428533620814061 0.00424993755463743 0.00424203983028809 0.00420805837325234 0.00419639774463436 0.00417651454479071 0.00416822649397186 0.00414530433088994 0.00413146498743426 0.00410939145691708 0.00409747295012531 0.00408369114302149 0.00407018220537038 0.0040513040444234 0.004043070910835 0.00401137968009253 0.00400051252079387 0.00398819815795476 0.00398012477875823 0.00394698324944018 0.0039247770769943 0.00389849588220114 0.00389167233956527 0.00386851133444207 0.00385778676686573 0.0038510333138077 0.00382124953293229 0.00381270219678088 0.00380025727582893 0.00377213702922235 0.00375577542031319 0.00374834557949793 0.00373533859413145 0.00373121934000606 0.00370651577504359 0.00368579688454036 0.00368158956032897 0.00367495781015926 0.00365903245546341 0.00365538418830693 0.00362066748158802 0.00361414123957182 0.00359019642553482 0.00358127628126528 0.00356675763537 0.00354638736852293 0.003539270103617 0.0035188902508451 0.00350497819493499 0.00348526367069967 0.00347904032554371 0.00345278359214773 0.00345050772342715 0.00343292191120764 0.00342008261360042 0.00340749937203557 0.0033978733161043 0.00337629674699924 0.00336577267205242 0.0033378607843971 0.00332384814406895 0.00331008165981087 0.00330182869989879 0.00327691679786943 0.00326557949501271 0.0032454920527616 0.00323323217542497 0.00322220511866223 0.00320877056677226 0.00320289725191587 0.0031905247507054 0.00317365505166758 0.00315876159833034 0.00314777378101683 0.00314404133680526 0.0031256207671884 0.00309990124755073 0.00309114873535609 0.00308419071856723 0.00306422997447858 0.00305731476897503 0.00304281102503071 0.00303748755647194 0.00301709248018894 0.00300101491746928 0.00299877313153782 0.00297175591373726 0.00295658203932632 0.00294786508418222 0.0029223646248192 0.00290838090353486 0.00289394185769315 0.00287981698792488 0.0028633338238114 0.00284872252637743 0.00283658498252366 0.00280293338734694 0.00279637291180231 0.00278238794844878 0.00277549755511309 0.00272698119023868 0.0027132920138094 0.00269798245878346 0.00266664499063847 0.00266019725048237 0.00264658637174613 0.0026081089515719 0.00257850241085136 0.00255769692277865 0.00252236950094289 0.00239977163646301 0.00233535419302244 0.00230571873077455 0.00205221574753147 0.00170057203211072 0.00145510429434377 0.00120026292329653 0.00114560379037327 0.000983275725483756 0.000833644083742052 0.000453669401607282 0.000428889735423291 0.000392803963929884 0.00028524647528837 0.000212980619656359 0.000169058104218763 0.000141837953001976 0.000105425374596337 4.9158690108046e-05
0.0255097330570298 0.0202620052019265 0.0173516859916269 0.0158297593172084 0.0142643117000492 0.0128090532661058 0.0121974406290702 0.0109047999708361 0.00278857333050536 0.00289853182339341 0.00956560488456024 0.00914119782528186 0.00888593578396537 0.00886327630622991 0.00865202592104063 0.00830913250492535 0.00800876536727006 0.00783384839559117 0.00768625780610804 0.00753345162181444 0.00738737346533192 0.00715662411633888 0.00706055261327331 0.00698839633117333 0.00689412129946894 0.0066019643163924 0.00653729684708495 0.00643248661643465 0.00632426405337008 0.00626397229136696 0.00617232139205021 0.00607704600020264 0.00602074070980536 0.00597058483601185 0.00590688367384846 0.00583939934205655 0.00580841592961812 0.00576821838127755 0.00575445517980458 0.005646851768849 0.00559797491263394 0.00557941159656725 0.0054864907588208 0.00546219130260198 0.00545485252469676 0.00539283890129322 0.00535467712047254 0.00531215644430499 0.00529912976502253 0.0052858802450221 0.00521213120103117 0.00514257188118675 0.00511097102218333 0.00510263369842661 0.00508092667298656 0.00501851541444788 0.00501596645580882 0.00497315617743004 0.00496122526479757 0.00491498274211414 0.00487849736875227 0.00483521969367947 0.00480659950518655 0.00478572724282018 0.00474840816314357 0.00471714028263136 0.00470770759383289 0.00469724565726203 0.00468116210765751 0.0046665828882214 0.00463298122893108 0.00462720787528917 0.00461612925600147 0.00457768722628562 0.00454726044741207 0.00452333625033656 0.00448907356168092 0.00446784372302189 0.00446628601610508 0.00444790666058858 0.0044164018981888 0.00440888497014207 0.00438795061586709 0.00437707831044155 0.00437169657323861 0.00433965545470686 0.00431794437925781 0.00431180552029583 0.00426438435029291 0.00425849561755198 0.00425641697735297 0.00424201855083749 0.00423788135962761 0.00421065255711139 0.00418689977811963 0.00418037688173896 0.00414156704323244 0.00413005794725574 0.0041105527205865 0.00409969631558991 0.00409051064530618 0.00407670234601056 0.00405516254704596 0.0040382965552934 0.00401287579273478 0.00400012893683821 0.00398592576347739 0.00396763708077856 0.00394855157131691 0.00393810203100689 0.00392311404792836 0.00389869536540577 0.00388889766995252 0.00386066346587332 0.00385427465921875 0.00383032801974522 0.00380695135948565 0.00380274093916831 0.0037766270715809 0.00376315298797005 0.00375439730901721 0.00374968427858921 0.00373825285009521 0.00372473609978118 0.00371228509446993 0.00369194001320589 0.00368534907018383 0.00366422864624352 0.00364301184605182 0.00363912421739847 0.00363163203839986 0.00360379105653624 0.00359995792109477 0.00358782292309645 0.00358224473719672 0.00356095613696533 0.0035492942741706 0.00352160040620714 0.00351374491467531 0.00350240896508837 0.00349504329438416 0.00346561243463591 0.00345957484579773 0.003440748262316 0.00343584561600367 0.00341341036804832 0.00340973895458114 0.00339847285026205 0.00337370398897709 0.0033529485608893 0.00334860740983103 0.00333473236487486 0.0033260133584205 0.00331528296714654 0.00329231976999007 0.00328328653968238 0.00327258479338599 0.00325854116346144 0.00324010719569624 0.00322036748380636 0.00321267025805559 0.00319249710919651 0.00317143132851433 0.00316423760413405 0.00315110848770014 0.0031456463091559 0.00313141130585434 0.00311779717639935 0.00310883092694972 0.00309716907072476 0.0030805879970137 0.00307428849383665 0.0030430017009194 0.00303724774930942 0.00302655520484772 0.00299999731482575 0.00298868789016217 0.00298174650307924 0.00295783144510119 0.00293713065881773 0.00293372791128625 0.00291515867227362 0.00289466521352763 0.00288938056371696 0.00287081472962 0.00285741427084316 0.00283597924097661 0.00282883648852353 0.00279937104782127 0.00279125970752091 0.00278046498882383 0.00275976817852119 0.00274832453716236 0.00272567571287762 0.0027055254648463 0.00267751612865704 0.00267250433329841 0.00266151789001924 0.00263982144845161 0.0026038991886306 0.00256594833727713 0.00252056272591419 0.00217926006055033 0.00210904987268583 0.00202560503028196 0.00166048663563769 0.00165521895566316 0.00157019743489122 0.00134818132666394 0.000923925851348003 0.000642457208837174 0.000570069363608796 0.000413096101759539 0.000385050267606597 0.000148947763505848 6.12428807483159e-05 5.8058148372009e-05 1.72436945369157e-05
0.0347891275948551 0.0207684617066071 0.0156490024108033 0.0152830972614705 0.0139496043726903 0.0134684039311733 0.0122623049615222 0.0113957170806035 0.00613903674365309 0.0041462596686145 0.00983557358693386 0.0096145921466256 0.00946220589670924 0.00893460831627535 0.00849242979162077 0.00831378784783143 0.00804036984924102 0.00781868995959152 0.00764525537426006 0.00755921274443971 0.00741717911068846 0.00732407189682295 0.00722722761668175 0.0069908754799371 0.0069489478613161 0.00676739878294215 0.00666976370850942 0.00651630491175852 0.00644928920677523 0.00642425894072189 0.00633650467553689 0.00616072025238145 0.00606498135398029 0.00601301507988224 0.00590978149259497 0.00589245990887879 0.00580191813972041 0.00569475995986314 0.00563788860750232 0.00560015041654674 0.00556556085719801 0.00555033546034036 0.00550225309392501 0.00548967412399915 0.00546026059240424 0.00534734045132401 0.00529306401241462 0.00525517341918018 0.00523911303954367 0.00519305666293882 0.00514694940703515 0.0050973500157668 0.00507818557236453 0.00503810201970142 0.00500881705693618 0.00497323887063611 0.00495957385763187 0.00494270541893303 0.00491535641819132 0.00488690182651105 0.00485589215476723 0.00483142751103389 0.00481343462452933 0.00478403450320393 0.00475318334494469 0.00469939447734272 0.00469565618696897 0.00467296073235436 0.00466157732718403 0.00463305615015566 0.00460920507837091 0.00457784577897814 0.00455239041958764 0.00454461162557422 0.00452919867797598 0.00448287100535666 0.00446786078913448 0.00444867049420591 0.00444170732094275 0.00443120774729446 0.00440756795991312 0.00439050002082084 0.00437592892213735 0.0043284217998584 0.0043117230763335 0.00430734824828767 0.00428858209737299 0.00428377936094405 0.00426003119482218 0.00424489806238546 0.00422211168080427 0.00419526059870637 0.00418631128434016 0.00417120184132432 0.00415796054408692 0.00414720917254718 0.00410653782550583 0.00409014288702484 0.00407889658503389 0.00407283354785144 0.00404465732092165 0.00402467141204709 0.00401401294402296 0.00400910356451487 0.00398667317307585 0.00396990488989114 0.00395008723027828 0.00393935384467377 0.00392764730043745 0.0039041058310449 0.00388864631681685 0.00386606933691159 0.00386388471265849 0.00385040935819841 0.00383560164924983 0.00382698555738632 0.00379271553299353 0.00378247870336866 0.00376138310912301 0.00374514288548049 0.00373690924596279 0.00370452046536988 0.00369421276304401 0.00368038241116712 0.00367226028367059 0.00365597934946569 0.0036319965569734 0.00362714870035964 0.00361209174315836 0.00359916735475312 0.00359389789672768 0.00358670762935913 0.00354786620611246 0.00353940571526591 0.0035178840671833 0.00351293011992835 0.00348771107272139 0.00347561298066632 0.00345309329061569 0.00344475437243545 0.0034399505665478 0.00342119190225845 0.00341884646896008 0.00339415879388726 0.00337595344379587 0.00336616486227406 0.00334887081952251 0.00333631253173423 0.00332572556180472 0.00331236021874215 0.00330150281674275 0.00328597908289794 0.00328453123653188 0.00325122638823517 0.00324364279576326 0.00321670783589714 0.00320731987364602 0.00320677266629898 0.00319295811314485 0.00317086211752404 0.00316419990787664 0.00314865163857771 0.00312491394699245 0.00311272329527067 0.00311249737089038 0.00308889086524432 0.00307987633209723 0.0030697444933268 0.00306503917484966 0.00304257142493626 0.00303049892003959 0.00302280902823821 0.00301809787475841 0.00298797772927865 0.00297460816103593 0.00295021173566316 0.00293187390273539 0.00291856201251447 0.00290017206588071 0.00288268869536895 0.00286539526850934 0.00286176733892866 0.00282850102020642 0.00282244524170237 0.00280659565823204 0.00278054312764929 0.00277215612516673 0.00272977369392865 0.00271703635128115 0.0026977578791277 0.00268269967740792 0.00267979435280162 0.0026696345222227 0.00264704674865001 0.00261144728916356 0.00256965800329314 0.00255562490393605 0.00252193258162502 0.00238559760406324 0.00229550220098389 0.00228285884595647 0.00207171350585319 0.00191058206364706 0.00161811067368715 0.00151689879414434 0.00139588246058291 0.00113850989701314 0.0010266761015084 0.000846606140330369 0.000662733580764509 0.000622921550090454 0.000530506022635751 0.000396365767936534 0.000142170933226791 0.000104863266356812 8.52217940850829e-05 8.44090397977222e-05 4.29412357410945e-05
0.0334691388823836 0.0217468884606623 0.0177994454177741 0.0160847258770447 0.0157481658838168 0.0125852562483314 0.0117267425107625 0.0112334015379768 0.00123777545940974 0.00317414837751116 0.00989283782095709 0.00941998024732959 0.00918396669218207 0.00873395107959955 0.00824719518670541 0.00805776395769462 0.00800093212612061 0.00796158472305529 0.00776685964167886 0.00747527579570398 0.0073821531462842 0.00709295934314966 0.00705701440092012 0.00696871130288436 0.00671232593741566 0.00670942240999634 0.00655946585114001 0.00651594626319587 0.0064397529112787 0.00633024212299221 0.00630525175757779 0.00622859234797766 0.00617791072233514 0.00602402630182639 0.00595177310845011 0.00587548793455026 0.00586759592093133 0.0058218749462329 0.00575768709152519 0.00568566861644014 0.00564118564031852 0.00559663936160592 0.00548579248732424 0.0054629989667305 0.0054114393094497 0.00535394081430208 0.00533530325990356 0.00529305926375666 0.00522476708785134 0.00519706258630882 0.00516722680428487 0.00512700586190999 0.00510024871727803 0.0050723149882427 0.00500956947000893 0.004969393509004 0.00493124464863555 0.00489963324332008 0.00488384808925276 0.00486888393079369 0.00483191068130634 0.00479304461543206 0.0047893472362501 0.00476468485183197 0.00474591473699135 0.00470548012369548 0.00467110452766882 0.00466679564544446 0.00463259314775129 0.00460477582792865 0.00457994712030856 0.00456582178605895 0.00452299020048166 0.0044822174689372 0.00447107849204439 0.00445530156193519 0.0044425074882632 0.00440694731109125 0.00439228011278267 0.00437772040032681 0.00435389453026821 0.00434408680423451 0.00431758450427563 0.00430402173787116 0.00429523239845187 0.00427866938016512 0.00424993024623264 0.00422020506749543 0.00419235023789276 0.0041825216938949 0.00417741144534314 0.00416038139081685 0.00414408774068734 0.00412853277828107 0.00409377573648559 0.00408116834553464 0.00407300893382744 0.00403947113587322 0.00401901965947452 0.00400449446380206 0.00399780050905523 0.00397104249687787 0.00395756559148087 0.00392817419368212 0.00391149044541225 0.00390150307020583 0.0038891271090236 0.00387708353000647 0.00386410368716836 0.00385542334068335 0.00384162284329026 0.0038196995416041 0.00379592455704336 0.00378250422703946 0.0037747938131122 0.00376226968207517 0.00375085075848173 0.00373976041049963 0.00370801779553135 0.00368937791930143 0.00367441306070739 0.00365400566456452 0.00364706413413857 0.00363378887450897 0.00362921876566454 0.00360943147850857 0.00359975359545351 0.00359072330473957 0.00358357775140661 0.00356024325301278 0.00354961064910235 0.00352567323101609 0.00351313117373631 0.00351099927884174 0.00348121292353154 0.0034718440894594 0.00346112040028697 0.00344396776051722 0.00343297090650885 0.00340869131392934 0.00340420739095512 0.00339498240030646 0.0033752038430288 0.00337016205113707 0.00336226861124926 0.0033408939046359 0.00331540226663092 0.0032914754349888 0.00327529437286418 0.00327026373336127 0.00325115973944104 0.00324466746538527 0.00323511377037825 0.00322969073865209 0.00320516688097541 0.00319060044672986 0.00318696281569015 0.00317855936591727 0.00312790700456321 0.00312424415275813 0.00311130441200359 0.0031025284275476 0.00308378811193899 0.00307456466216818 0.00305929658557526 0.0030530281948395 0.00304617242253796 0.00302867573747937 0.00300535550857605 0.00300084706746662 0.00299032641153362 0.00296642981461101 0.00295539669888464 0.00294802550579555 0.00291944421642154 0.00291341756090033 0.00289765338379382 0.00288826623071757 0.00287440846318367 0.00286679968947645 0.00285272689367255 0.00282931374603982 0.00281515156961395 0.00278892283156929 0.00277848937649144 0.00277473062676155 0.00276596574394758 0.00274799450683607 0.00272255802876514 0.00269221807892029 0.00267809401422577 0.00265750280484101 0.00263369253564862 0.00259362684943855 0.00257888520235777 0.00256924197772243 0.00255725970284853 0.0025098084100905 0.00244381642456308 0.00244151445881374 0.00236420931499811 0.00221183391432393 0.00217483224785041 0.00201901621125396 0.00187289331038367 0.00172641320273953 0.00142655091382587 0.00128169198877696 0.00118957319467251 0.000905871396458857 0.000775193153550685 0.000629676474537501 0.000600935707897725 0.000496412437545034 0.000408742156054974 0.000240835158354744 0.000134489718476417 0.000116314284081814
0.0423589645374244 0.0223785901975218 0.0169291754819726 0.0164875723437816 0.0131539842148921 0.0125418838629597 0.0116165276844608 0.0109907504727482 0.00281147894640133 0.00500564784528254 0.00952015739652978 0.00908687055619262 0.00889342114488338 0.0085910307408923 0.00837957087666019 0.00801289153468179 0.00795583266458256 0.00764266668441557 0.00759211307244894 0.00725620861516297 0.00725306553116443 0.00706881081430256 0.00692820388232512 0.00681642245033939 0.00672413246880855 0.00667660206331556 0.00652897823759663 0.0063787346839114 0.00629623937503341 0.00621610813962966 0.00609621660747567 0.00603481418804148 0.00596835534573658 0.00588948926699612 0.00585422873143337 0.00576254967266439 0.00571944887930722 0.00563667212417444 0.00559068118935878 0.00554656248022047 0.00551466598073535 0.00546937908103181 0.00541227816335029 0.0053600682295363 0.00535281875910195 0.00523320225420372 0.00522400242866199 0.00514774575889608 0.005113505721556 0.00508742942485532 0.0050717713808058 0.00505435137581043 0.00501526304511902 0.00497400832183774 0.00496896588480962 0.00494185029319471 0.00492592658245916 0.00487974511937374 0.00484127158752148 0.0048337079757719 0.00480596517640747 0.00477201231020557 0.00474939833459625 0.00470750147902751 0.00466364093742363 0.00465664401819032 0.00464718913586774 0.00463605023299692 0.00460573607921065 0.00458510938152845 0.004542385899903 0.00453979663345718 0.00450587826262163 0.00447956595762936 0.00445843479418584 0.0044339951106662 0.00442386275577417 0.00442001792503243 0.00439727636497176 0.00438014149041343 0.00436830068900226 0.00433710843703569 0.00433268422937005 0.00429794728785889 0.00427361405833946 0.00425453415017014 0.00423240725728142 0.0042178015867351 0.00418948443776181 0.00418437706275208 0.00415541068760287 0.00414366490027228 0.00413064257355146 0.0041026216783458 0.00409215339019882 0.00407742419702624 0.00405254290446459 0.00404186123295796 0.00403126296629325 0.00400990325391315 0.00399599540078412 0.00397162372820047 0.00396280136012716 0.00393614524280182 0.00393082077300432 0.00392053184994082 0.00388174718652377 0.00387505311619285 0.00386305470582479 0.00385008265411624 0.00382892372458345 0.00380247705324043 0.00379800275766551 0.00378931415240883 0.00377426502006763 0.00376115044986309 0.00375168487968684 0.00373325043775293 0.00370254088679404 0.00369910757998552 0.00369523141239836 0.00367832430984416 0.00366411616572771 0.00364887929331673 0.00362705321852344 0.00361418543262008 0.00360083059647892 0.00357865343179978 0.00355974290413697 0.00355638404396199 0.00353501649223212 0.00350484357976004 0.00350250818935236 0.00348729306622881 0.00347368827309137 0.00347001744804612 0.00344444476070364 0.0034427048609105 0.0034239321252406 0.00339313887780456 0.00338385976577851 0.00337059550757421 0.00336152164356563 0.00334930545323831 0.00333627608461824 0.00332034513301757 0.00331516340989276 0.00328306577489634 0.00326530006172532 0.00326277784791872 0.00324958595281756 0.00323541798536853 0.00322181048636976 0.00321270214348652 0.00320435961175088 0.00318482990828394 0.00317576399557819 0.00315875493795711 0.0031455920340284 0.00313176631261529 0.00312463634425864 0.00310368238271379 0.0030940740636244 0.0030863904750907 0.00307450699558893 0.00307069762034292 0.00304107930370569 0.00303458753171019 0.00302511374700636 0.00300230393281411 0.00298921936876877 0.00298729591231789 0.00296097669881884 0.00292908620057077 0.00291486340075611 0.00290273041668769 0.00288853817189637 0.00288293872822809 0.00287377752459902 0.00286696001753244 0.00285206029533978 0.00282863293408698 0.00280650327925507 0.00278753536525657 0.00278401907427852 0.00276241996514959 0.00274581537727065 0.00273554176862874 0.0027229223985252 0.00269785448596925 0.00268431148828378 0.00266366149941 0.00265730790117239 0.00260910561825816 0.0025689618702728 0.00255241701834081 0.00254878166063271 0.00250593952116892 0.00249036270596207 0.00238614198133874 0.00233494893383011 0.00225968337397025 0.00220028901473413 0.00204913955544513 0.00175936669290275 0.00173577271533215 0.00168922723428013 0.00163076248743996 0.0014537165115983 0.00117047865149487 0.00074121857865357 0.000573561588269432 0.000510736505719914 0.000490031041407429 0.000446253103312838 0.000385772122637221 0.00030326220125026 2.91010835717e-05
0.0205781296430494 0.01776266357893 0.0154326391814323 0.0145183167370325 0.0135244450252276 0.0128312073752024 0.0120868969797825 0.0109200405810852 0.00307306936958658 0.00120518019554618 0.00988071300413988 0.00919292036744707 0.00887409099828421 0.00866858803463554 0.00832312203146193 0.00798579187209878 0.00783482329085929 0.00768831301956208 0.00746375505984 0.00733507825463083 0.00723834939792301 0.00706221104841082 0.00694888233717831 0.00688893061395982 0.00681038858787905 0.00675834890185637 0.00659381011920018 0.00651506782365922 0.00635642758796694 0.00634153692343405 0.00621070064918478 0.00618334866516821 0.00612540400726059 0.00605936831771647 0.0060196093830341 0.0059095178110797 0.0058961520598023 0.00581326503111091 0.00579735218268995 0.00564799836174348 0.00561243807998105 0.00556207235359229 0.00552092196114649 0.00547335468457201 0.00545814816230322 0.00543167327501517 0.00537068731999508 0.00533854118074906 0.00528914625162461 0.00526444357003339 0.00525061725095258 0.00520849026266411 0.00517092590696742 0.00514299312824332 0.00510868023769569 0.00508225207675873 0.00506777907139826 0.00502083656974455 0.00497512945893306 0.00495464224603426 0.00494500346508282 0.00491705334983838 0.00487845061152928 0.00485330459673465 0.00481119904754521 0.00480493131445842 0.00477043176666622 0.00475057815899566 0.00474509165946015 0.00471549699642876 0.00471029850710642 0.00466989516861815 0.00466255059154624 0.0046258399102799 0.004579022058491 0.00456709048471117 0.00455061949783349 0.00452251736676196 0.00450960980989459 0.00449572946286468 0.0044863577563628 0.00445206745879831 0.00442475325264266 0.00442039137464854 0.00440541897179393 0.00438923864991542 0.0043589597817617 0.00431907322350421 0.00429964901921562 0.00427153984721734 0.00425595650877667 0.00424609951875027 0.00423804707060571 0.00422804937714508 0.00420807485542084 0.00419499153783221 0.00417178834071342 0.00415982795379605 0.00414444125442 0.00412030111136141 0.00410773452277203 0.0040999449868053 0.0040776256562075 0.004061987259715 0.00405506278275335 0.00404375982566857 0.00402437853062573 0.00400498247999913 0.00399272927387377 0.00397108909679873 0.00396552247725408 0.00393908755324072 0.00393103666476123 0.00389266492104446 0.00387137026649336 0.0038635498078119 0.00385616565786483 0.00384303416661604 0.00382736830250366 0.0038255551992501 0.00380513240149484 0.00378995767779006 0.00377833905086621 0.00375363056719496 0.00374674911851677 0.00372453974728707 0.00371038501633999 0.00370212854897408 0.00370045469123794 0.00367497628229236 0.00366469853007482 0.00363636836998634 0.00362448545007432 0.00361915851433768 0.00361359599751876 0.00359656802062461 0.00356863386526818 0.00355508124412454 0.00352565756603429 0.00351790153109524 0.00350795527137393 0.0034963950704332 0.00348664066659489 0.00347924037718656 0.00346520897830696 0.00345159742635085 0.00344609209007852 0.00343213132028087 0.00340603326066231 0.00338281299376096 0.0033711071199435 0.00335942682321457 0.00335028186187047 0.00334187470238953 0.00333697526557477 0.00332542800777073 0.00330288680541132 0.00329146644646794 0.00326904566078771 0.00325868111372793 0.00323908276282989 0.00322867335786086 0.00321589704968085 0.00319328249821022 0.00318128580197947 0.00316419765521422 0.00314240749074125 0.00313203270783206 0.00312415085190619 0.00312009409382494 0.00309330867054037 0.00308686180117785 0.00307330339792233 0.00306667633477594 0.00305211809747205 0.00304308900905349 0.00301710654320417 0.00300758624929496 0.00298035224367598 0.00296372231336785 0.00295357741432057 0.00293437917823716 0.00293192146510143 0.00291205946073058 0.00291004804698148 0.00289268048854912 0.00288290120797162 0.00287767450292549 0.00284722134278674 0.00283619413518512 0.00281779549517944 0.00279443244580239 0.00275758030239048 0.0027524009345106 0.00273349640174849 0.00272640965027624 0.00271100360243788 0.00265864491453697 0.00264274375335304 0.00263479442161141 0.00258740546440318 0.00257135994277333 0.00254370056732265 0.00253031904499723 0.00242040454979347 0.00234601552550682 0.00216888615866539 0.00209681807614285 0.00194981626929352 0.00144819082202121 0.00126721722019022 0.00104540231611825 0.000697450769067125 0.000588213583005107 0.000511015019541458 0.00031163812641466 0.000137936818280022 3.02404540681264e-05
0.0251389999647218 0.020430072391691 0.0179777940532494 0.0162667567867125 0.0146798999015912 0.013321031654361 0.0118466436093166 0.0110832679435896 0.00191276707281138 0.000337309896794661 0.0096502944542532 0.0095429284495599 0.00897034389434067 0.00872556838150906 0.00836891899125802 0.00834486373387965 0.00818210998780795 0.00778070908243867 0.00771925236929382 0.00754030918010333 0.00728966217159873 0.00716319488603615 0.00712534105595261 0.00705054367692448 0.00687708948067099 0.0067602719213397 0.00665719986208443 0.00658203773514358 0.00646459713347111 0.00634132315088061 0.00629931802051012 0.00619106542042588 0.00616376594644189 0.00610423175891648 0.00595677147750857 0.00589194471989992 0.00584187914431485 0.00579357721081435 0.00576142729780556 0.00569008975298658 0.00564624554731169 0.00560168732442453 0.00559151764201609 0.00550282241716071 0.00544317956180931 0.00542933292685229 0.0053649999331956 0.0052886286505119 0.00525649508896471 0.00521764929486704 0.00519977574478827 0.00517072878027917 0.00513992290628894 0.00512240434932996 0.005083173409276 0.0050447178649048 0.00500264538647391 0.00496079295293121 0.00493261646727788 0.00490907277865078 0.00489364908220649 0.00484019375142753 0.00482254326039955 0.00479243380574907 0.00477168373730138 0.00473378548335376 0.00472773153808685 0.00468844567876798 0.00468333128644985 0.00466270161812914 0.00462451860667372 0.00461033065485221 0.00459114139446437 0.00457693190791931 0.0045535608578252 0.00451728789165405 0.00449808623436483 0.00446965024358856 0.00444377861319977 0.00442877389210768 0.00441658660104836 0.00438735966431814 0.00437844381988903 0.00434178994035199 0.0043305580983819 0.00431924822596792 0.00431336890854156 0.00429299042797305 0.00425147852114697 0.00422691013522116 0.00421517078686189 0.00419983319138865 0.00418798698926463 0.00416763245796597 0.00415151184188739 0.00414806964486379 0.00412472409573834 0.00410894907846173 0.00409223379654009 0.00408764697775 0.00407765743334863 0.00402317624369491 0.00401357716943073 0.00400053178304862 0.0039844737950147 0.00397443565520723 0.00395643492857671 0.00393684160584456 0.00392181027724654 0.0038995868715372 0.00387577518832011 0.00385835079627024 0.00384468181332628 0.00384317869136402 0.00383490640559877 0.00379883607479808 0.00378964353229249 0.00377958104666884 0.00375702977548464 0.00373984706148519 0.00371756421903338 0.00371389534908008 0.00370342470340329 0.00369217373891675 0.00367277906795907 0.00366357010816267 0.00365364934743178 0.00364697596303427 0.00363284464286706 0.00362686214239495 0.00360279255181693 0.00358498236012114 0.0035739106837277 0.00355990738742473 0.00353467873456667 0.00352213946710248 0.00350155601871471 0.00347854690124209 0.00346668172087225 0.00345797430522334 0.00344937814719677 0.00343391909357791 0.00342381367942159 0.00340849656535393 0.00339389867879015 0.00337888515299526 0.00336533381559146 0.00335202920431265 0.00334176564944488 0.00333573335426879 0.00332056827833474 0.00329398674841131 0.00328431184914233 0.0032749708508656 0.0032670031676102 0.00326062001675254 0.00323554856906495 0.00323083625676025 0.00321934578391208 0.00317559026728904 0.00317150314057347 0.00315872951653825 0.00315007846142015 0.0031321199716858 0.00311301188639719 0.0030931297687872 0.00307705775747329 0.00306320466124995 0.00304184962037958 0.00301882137597579 0.00301416536978925 0.0030072407303485 0.00299890488700683 0.00297558525704196 0.00297028030256412 0.00295107376419357 0.00294281229339613 0.00292583160027412 0.00292011615385373 0.0029078522810535 0.00289919399400149 0.00287354713672827 0.0028485239420348 0.00283654362518687 0.00282806415626643 0.00281796593587338 0.00278824875982992 0.0027731354159299 0.00276979341809452 0.00275843052490073 0.00274479085380772 0.00272418977935269 0.00271940782430536 0.00269480536235936 0.00267361363363456 0.00265929252134385 0.00258940269807362 0.00256320316657502 0.00254083431488274 0.00249365191490432 0.00245909092917461 0.00226098589400989 0.00212090032622376 0.00202576728347671 0.0019492994336846 0.00183405211144926 0.0017066983549453 0.00150055019780962 0.00140419120548551 0.0011246602574069 0.000983479881398028 0.000735118270794213 0.00068597416675553 0.000558859580067508 0.00038450909470289 0.000138114862413689 0.00010950272011675 4.90405495664018e-05
0.0279095444301183 0.0246555885966375 0.0198193850986927 0.0173407761014559 0.0149739323927903 0.0143482404897412 0.0116045685931574 0.010427275410456 0.000382335216050289 0.00336974493674385 0.00958927969485826 0.0095025294345705 0.00932180373721181 0.00876030020727345 0.00859523235835338 0.00839771781599799 0.00818377066116879 0.0078502259760057 0.00771689867081246 0.00755079189645243 0.00742405448490466 0.00727080848073045 0.00715805877446811 0.00706972161467293 0.00693444193731369 0.00686955291900623 0.00663218051061052 0.0066087735081993 0.00654321991802768 0.00644228180707096 0.00631694565502469 0.00617863456674547 0.00615325228897835 0.00607027282073144 0.0059727989575562 0.00589173360684283 0.00582403839424756 0.0057431619197249 0.00571354373788596 0.00565277435962363 0.00559194086626627 0.00557968359910417 0.00554777637964395 0.00544490889218313 0.00537771442744252 0.00535544192680218 0.00531935667330531 0.00527256398081784 0.00522269244446821 0.00518802772986079 0.00515145453482702 0.00511006940644319 0.00510502934565376 0.00507539130412968 0.00502985973641308 0.00501467944898981 0.00497911228891535 0.00496892111881743 0.00491368580143497 0.00490254188927741 0.00487098979018524 0.00483462233248055 0.00480285412342238 0.00479195048933976 0.0047694536267633 0.00474385898815739 0.00472077003373505 0.00469324063882023 0.00468597027964882 0.00461223877890211 0.00459660737502914 0.00458748906823694 0.00455864821795519 0.00453207423838361 0.0045192040352009 0.00451225626794831 0.00448603250884153 0.0044645297826442 0.00443983814243237 0.00440951418721484 0.00438619600455935 0.00436588920919344 0.00436285941566376 0.00434210969450376 0.0043325533717404 0.00432322851071401 0.00428215383248199 0.00426964285238623 0.00425181180193042 0.00424525386291849 0.00421430037538642 0.00419709450253482 0.0041871196119291 0.00416517411029744 0.00415268044991492 0.00414655672737496 0.00410683127138914 0.00408189612678893 0.00406199492628651 0.00404921122053245 0.00401086700470809 0.00400847451568499 0.00399982572216381 0.0039821773935268 0.00396413511534771 0.00395252337617488 0.0039460725096205 0.00392447028398412 0.00390964228501657 0.00388784531327259 0.0038796779387683 0.00386966685774101 0.0038365454826426 0.00382336886627377 0.00381453991476717 0.00379462575165923 0.00377271214892393 0.0037552490178694 0.00375006582056862 0.00374434731377926 0.00371168010267304 0.00370269002283806 0.00369654767843315 0.00368481585864493 0.00364840753530573 0.00363866928007523 0.00363284764765257 0.00360412845341911 0.00359169279700273 0.00357750349949984 0.00355485994439128 0.00353349852205499 0.0035194369878172 0.00349347755141633 0.0034876002335056 0.00347594672021965 0.00346624810330239 0.00346404474989979 0.00344827043496029 0.00343094269084898 0.00341458126472194 0.00340991824827092 0.00339554008866462 0.00338241612962359 0.00336841727974818 0.00336075800523289 0.0033506288690679 0.00332560105221439 0.00331852688589303 0.00330455281007646 0.00328864453397916 0.00327793758891789 0.00325674950602727 0.0032439147013944 0.0032216275767138 0.00320783157764331 0.00319401944580302 0.00318072468332975 0.00317974332973268 0.00316346745019119 0.00314136583991275 0.00313383825006863 0.00311020409022905 0.0031030482850641 0.00310237349160185 0.00308928658671692 0.00307747760019201 0.0030479512440903 0.0030262198358985 0.00301901438721126 0.00301085824887236 0.00299402502999866 0.00297875559315784 0.00296314558425221 0.00294568416907145 0.0029292490344528 0.00291480910957774 0.00289026269991023 0.00287233435993876 0.00284666692821363 0.00283261913239559 0.00281516910455504 0.00280820636721164 0.00279821032998069 0.00279159760213659 0.00276015595899696 0.0027279252632101 0.00270295301828213 0.0026941695724011 0.00268344850524913 0.00265932284949779 0.00265562880871663 0.00263353769447496 0.0026006046337839 0.00255841060663473 0.00253842653157619 0.00249823262958967 0.00248249414459644 0.0024569564510688 0.00238000645159824 0.00213761698155163 0.00195154118561835 0.00172461202500406 0.00167063109339735 0.00158032257665652 0.00101413968414063 0.000826757581810664 0.000803162851777507 0.000677478507499263 0.000636161959535892 0.000593262966521683 0.00039537378265079 0.00034996148138261 0.000299889923254201 0.000286712349476302 0.000264340531926194 0.000121160579642283 5.96845402262437e-05
0.0278063015743745 0.0205576942735184 0.0175450363683445 0.0164485695795394 0.0156164704814917 0.0141433304855202 0.0117026483688284 0.0112951118625071 0.000890143730107213 0.00337651753772279 0.00919471398898609 0.00879010641356251 0.00867566150180122 0.00806017204453029 0.00789898922363888 0.0078121429057288 0.00759797014261801 0.00749666454825456 0.00730025361555591 0.0071173771477758 0.00700015191247352 0.0068964591618179 0.00682614922371669 0.00673638617667913 0.00661347092759744 0.00650326894485262 0.00642718696010841 0.00633719332853774 0.00626304057715806 0.00622637699218612 0.00613118267170557 0.00605216770425306 0.00597178320297331 0.00590989399276139 0.00587580992108672 0.00580872233817746 0.00577900889009773 0.00569925684669806 0.00564534012577328 0.00553193660149429 0.00550465457109189 0.00545818718782722 0.00543790964709085 0.0054107263025449 0.00536289513536582 0.00531864919515516 0.00528985851278653 0.00526798279089222 0.00523674682928842 0.00518731052288942 0.00515799357128266 0.00511361502575837 0.00509069165605095 0.0050206248480504 0.00501024716743986 0.00499783763413844 0.00497967263307182 0.00487653863896337 0.00486423196334392 0.00484387555812535 0.00482611912159635 0.00478119221994919 0.00477384568478365 0.00475846996901765 0.00471338482856024 0.00469808487312137 0.00468548657684623 0.00465349030862904 0.00464816921629772 0.00464027591617169 0.00459689779660647 0.00457035982502573 0.00454938423840981 0.00453842426702955 0.00453306185452488 0.00451027627600541 0.00447249692456845 0.00441999878803132 0.00440678571721194 0.00439581655715824 0.00438711657110271 0.00435723590080082 0.00433289416668639 0.00431540178939838 0.00430392453673507 0.00427765632778854 0.00427341139597505 0.00425849150955352 0.00424405876926881 0.00423772477908721 0.00420003539617057 0.00416941916508635 0.00415729209476757 0.00415407962705534 0.0041212097950333 0.00410855778341962 0.00408366217954809 0.00406061710792708 0.00404449814611047 0.00402988132328915 0.00402385838533225 0.0040105214316098 0.0039864251684906 0.00397635458837236 0.00395172930835536 0.00393502368992681 0.00391682896943601 0.00390740145148077 0.00390393323228433 0.00387820879381939 0.0038670073660357 0.00385727049950098 0.00383144128206476 0.00382102936800147 0.00381027239396589 0.00378942570576403 0.00376964433950526 0.0037332571850295 0.00372473418089677 0.0037173924573253 0.00370298154782723 0.00368654405841029 0.00367575027965154 0.00367115298279973 0.00366368164651685 0.00365093590996021 0.00364090230843369 0.00361055227882515 0.00360069449855813 0.00358120144535937 0.00356815743163177 0.00356287436607924 0.00354963321358545 0.00353683277138602 0.00352088488999785 0.00351618363339132 0.00350154819139919 0.00346916318637028 0.00346137108110814 0.00343230489992639 0.00342067861395387 0.0034127179258887 0.00339208818485182 0.0033842860872098 0.00336753279581968 0.00335563483767302 0.00335288791852424 0.00332639832730654 0.00332186976916308 0.0033076399131261 0.00328950112499514 0.00327994010243178 0.0032615907452247 0.00325503583566475 0.00324861192185386 0.00323441443462271 0.0032266671527109 0.00321585521771428 0.0032059980418032 0.00319030052821609 0.00318665601517736 0.00317983287959699 0.00315507180251286 0.00314139827571055 0.00311419896469229 0.00310302260354176 0.00308586993876131 0.00306536612583017 0.00305736756982358 0.00304163671579192 0.00303720374242791 0.00301960580788265 0.00300714484075765 0.00299019919001878 0.00298048579185823 0.00297136016314832 0.00296144703449413 0.00293899022498266 0.00292567778954406 0.00292013123371043 0.00289633533507516 0.00288744629807985 0.0028707615239287 0.00286989072869128 0.00283699880194282 0.00282730840506673 0.00280551914841777 0.00279405444824365 0.00278689549875404 0.00276683018656829 0.00274963367394614 0.0027474229599078 0.00272421478423697 0.0027036231016594 0.00268827713702478 0.00267808684132692 0.00266421069425552 0.00264171502227032 0.00260588030816909 0.00259367461368998 0.00257939096582886 0.00251299870098585 0.00249382150548785 0.00246779287000118 0.00232028614019208 0.00220686588037515 0.00210011286970191 0.00200194633670572 0.0018172178608262 0.00165557319636051 0.00142451487503726 0.00099947761278893 0.000966241211612686 0.000893728838769072 0.000860087984054269 0.000805100799968126 0.000381657239295902 0.000373284543988407
0.0317351945314755 0.0216167524799258 0.0188540627845779 0.0159997117539803 0.0134130796942761 0.0119684162024743 0.0113519184871718 0.0111941549208575 0.00384147290136458 0.00141924040118588 0.00953479244012028 0.00919497280391799 0.0087495535197085 0.00858194740943153 0.00831311736786286 0.00820024668888557 0.0080739656181307 0.00779368610359451 0.0077110060666282 0.00765046658502823 0.00737241594609624 0.00730038752796853 0.00712780300520545 0.00698182723010199 0.00690401080741498 0.00673059815898251 0.00666462160975151 0.00654861041043554 0.00648512893908486 0.00644989717740266 0.00622561577872132 0.00617739599845615 0.00613747428200607 0.00605986063275661 0.00601998573343521 0.00600337381871966 0.00593568467148618 0.00589275232749178 0.00578693938840635 0.00569017719199047 0.00567874073604735 0.00561787166380099 0.00555353180231391 0.00549454022132809 0.00545887609216078 0.00543005032804715 0.00540134847009296 0.00535704225111415 0.00528261229357654 0.00526066896145311 0.00523971687743309 0.00521767242760181 0.00518056311494153 0.0051305105517273 0.00509035327347056 0.00507154646397809 0.00504345445240568 0.00500605738252039 0.00495333298076017 0.00494794300527209 0.00491750830454429 0.00488057023162926 0.00487844967666225 0.00484598157862074 0.00480078017911828 0.00475618157937409 0.00474527402322811 0.00472003965012939 0.00469987624307322 0.0046576545017919 0.0046425354927658 0.00461332153495455 0.00459106271166778 0.00458450584208951 0.00457229019023721 0.0045536361499512 0.00453540883011053 0.00450277512440555 0.00448422476089531 0.00446464177517179 0.00445454708140489 0.00444617212814002 0.00440726516428988 0.00440556700144562 0.00437145894692763 0.00436600528238516 0.00434542297951964 0.00430947583200299 0.0042859917712197 0.00424953298828807 0.00423215382812747 0.00420915196007016 0.00420100533473556 0.00418621427204936 0.00417355882223956 0.00414870480128506 0.00412607483955054 0.00411345613473597 0.00409692082403871 0.00406492822700596 0.00405238382851409 0.00404838956237841 0.00403290703706685 0.00401465209956112 0.00399216716838018 0.00397473090210462 0.00396896784870921 0.00394804245973474 0.00394487503588097 0.00393425110598439 0.00390682801177697 0.00389665526614613 0.00388094425595819 0.00386028123813034 0.00384641302964514 0.00383520202896422 0.00381582301204968 0.00380248268513746 0.0037681366621183 0.00376299588760696 0.00375239081128387 0.003740503622556 0.00372840710417279 0.00370639351943037 0.00368130996526922 0.00365823596333561 0.00364857228046603 0.00364410236427771 0.00363226720620745 0.00361204570533534 0.0035929382502174 0.00359131235863323 0.00357046458175006 0.00354336981145668 0.00352361156948596 0.0035192437352561 0.0035062293484004 0.00348440733482776 0.00347388828501977 0.00347022007441594 0.00345417169568085 0.00344547057100865 0.0034268615206561 0.00340149653938745 0.00339062028031934 0.0033796424508333 0.00336835142187795 0.00335443700858597 0.00333338425912099 0.003323890373085 0.00331892106932871 0.00329970400709262 0.00329409384767362 0.00327907912045125 0.00326765213633292 0.00325552884098095 0.00323432089899816 0.00322795626804914 0.0032072420160906 0.00318830578389429 0.0031783404999892 0.003166354273759 0.00315394575301765 0.00313895062505831 0.00312175865878708 0.00310795264598258 0.00310457231880397 0.0030866019482164 0.00306732805833172 0.00305454357546401 0.00302720894590363 0.00302216329355129 0.00300798485663924 0.00299629532092524 0.00298159276439191 0.00294941194434759 0.0029433729940506 0.00292351784190941 0.00291363651445105 0.00289528602788204 0.0028761856054907 0.00285166631317311 0.00284273539159156 0.0028326876377223 0.00281647711850913 0.00279766894226879 0.00277816008535621 0.00276259396709104 0.00273607420684879 0.0027133802844092 0.00269787219887551 0.00266325023041807 0.002660896694473 0.0026374942042888 0.00262186818983172 0.00257242892774646 0.00255312491725701 0.00250270399510017 0.00243638635735858 0.00223749585206242 0.00212036530862016 0.00198967902176607 0.00150771153504721 0.00143512257139704 0.00137353607988839 0.00120672169338454 0.000915208500211977 0.00085873901319816 0.000753020023892139 0.000722523618141237 0.000600824264240052 0.000596654352873427 0.000536027601461401 0.00033023509698877 0.000312412231482819 0.000281021821569539 0.000159763877159338 1.36237533243873e-05
0.0230968243761469 0.0172258666023812 0.0164329793885743 0.0136124286192569 0.0120155683023167 0.0118122344103465 0.0111772269124868 0.0107358921969327 0.000312557668349761 0.00255629805884038 0.0090437048399405 0.00881266760447319 0.00873717968260006 0.00844630284738735 0.00831128539810576 0.0080559132021875 0.00787708403952289 0.0075902437848326 0.0074994216008235 0.00734480323260972 0.00728542333282686 0.00708335787980226 0.0069648838081006 0.00686314746426321 0.00684707700510655 0.00671331912610436 0.00665052914566235 0.00653650130646298 0.00639439843367125 0.0063809386049436 0.00631630849120337 0.00626474672530863 0.00614850572554742 0.00602046737684027 0.00595378369554239 0.00591677018412939 0.00583346434537777 0.00577769779929063 0.00571855776486246 0.00566017212180136 0.00558820674867539 0.00555683886380827 0.00552723870484482 0.00548840143291548 0.00546619027645598 0.00540658520204393 0.00536434432639606 0.00535120175926263 0.00531581115454017 0.00529849352106109 0.00524229081801251 0.00522448065842715 0.00518551055803628 0.00517871397506026 0.00512485048565258 0.0050810643706596 0.00503031464943572 0.0050121720990503 0.00498293873667037 0.00496743705272586 0.00495837578856917 0.00493218676388154 0.00492257668603506 0.00489524763024407 0.00486932011377836 0.00481424931719979 0.00478328622170922 0.0047550183017915 0.00474060407209779 0.00472053037222625 0.00467342228393147 0.00466992083677205 0.00465696405301803 0.00463168484519675 0.00461437150361378 0.00460309118505607 0.00459641411264774 0.00456068749391014 0.00452882441407825 0.00451922183741795 0.00449379452036227 0.00448831356624135 0.00446469368568032 0.00445236610646323 0.00443600713279538 0.00440792674038008 0.00439782547091244 0.00436586201174985 0.00433672067245116 0.00430842147279586 0.00429373866516613 0.00428629379634874 0.0042727739879197 0.00425489509616514 0.00423287764150134 0.00421642488981602 0.00420890622941576 0.00419163117654094 0.00417070549142567 0.00413448170436361 0.00412706730811724 0.0041075948538407 0.00409829398433989 0.00408040460682153 0.00405759545278695 0.00405160118853111 0.00404916735585835 0.00404234202397632 0.00402921965777063 0.00399653538454098 0.0039873718891269 0.00396712981063318 0.00393723258993321 0.00393006658989132 0.00391286184991339 0.00390469555539306 0.00389163559646711 0.00386519231597339 0.00385854620637303 0.00384161832895189 0.00383303318722358 0.00382607047544836 0.00380744492293583 0.00379191906250972 0.0037709921966647 0.00376560004350359 0.00374744626189359 0.00373180348126667 0.00371741553356308 0.00369532961981382 0.00368868752105223 0.00366608040175001 0.00365250658960764 0.00363699352327628 0.00362446099914331 0.0036061565678058 0.00359124087858638 0.00358222634289805 0.00355844395432601 0.00355330265189485 0.00354204106360116 0.00352690062342016 0.00350286020626017 0.00350161475512999 0.00348297702289259 0.00347432913592564 0.00347007231773652 0.00344788692187997 0.00344470947713137 0.00342574685262002 0.00341189061356987 0.00339432132231881 0.00337265994218827 0.00335690868701457 0.00334651689848428 0.00332712577725678 0.00331815920302085 0.00331117131606833 0.00330513591009061 0.00328861081964832 0.00326163948265021 0.00325509409458546 0.00322899079377999 0.00320707656724267 0.00320162191914504 0.00317222051339893 0.00316324612430825 0.00315953846532774 0.00313218672210816 0.0031304653651212 0.00312478378218316 0.00311399427757856 0.00310793542989555 0.00308552537635854 0.00307948443814294 0.00304981573030849 0.00304428763825039 0.00301669912411735 0.00300032277525395 0.00299161852353501 0.0029829773070029 0.00295327636412429 0.00295217507627462 0.00293716580962376 0.00292936320112951 0.00291486370049634 0.00289670402006499 0.00288045777322106 0.00285936409558004 0.0028477598456616 0.00283268324804158 0.00282930991896255 0.00281007353711761 0.00278779397867459 0.00276982398183638 0.00275494106837151 0.00273431127877633 0.0027047569624593 0.00269868576405756 0.00268503802614161 0.00267047942879251 0.00264961239797715 0.00262524857776202 0.00258500870554356 0.00255196940077029 0.00247873771761541 0.00242755403823214 0.00240858542673703 0.00206859003470654 0.00120473325850619 0.000836625665318582 0.000795378905552465 0.000729521884139806 0.000647170935878195 0.000586873798052719 0.000527140592191577 0.000486825651465116 0.000192819954944801
0.0335422536411766 0.0167786626093504 0.0153434143550964 0.0140319380801552 0.0125466988084928 0.011554248461785 0.0108649622847564 0.0104173137834614 0.00507501546721169 0.00358873650683553 0.00931123223068574 0.00904195261649458 0.00877735631215665 0.00849847105220386 0.00835547281334401 0.00812943334696084 0.00792357327500352 0.00766574803750355 0.00764050336302832 0.00749326462619578 0.00734899999979294 0.00707441373029845 0.00684714343366926 0.00681864472354274 0.00675231868433696 0.00658891945247049 0.00649309289749654 0.00644394292765456 0.00638890134916316 0.00632103297020339 0.00626169538775613 0.00614491437221051 0.00612617303904011 0.00606715869909472 0.00603140626049689 0.00591973081203453 0.00590304567564922 0.00578993966494515 0.0057858822050218 0.0057164530421004 0.00563603583462511 0.00558832772512264 0.00555903741565055 0.00549351319279908 0.00547443533766689 0.00539604380762279 0.00538068091171782 0.00535021626900478 0.0053384379303468 0.00525473264472934 0.00523104254271848 0.00521168844587003 0.00513154932937688 0.00507709244264369 0.00504743193297299 0.00503587186456499 0.00498548901462743 0.00495055427084043 0.00494416658211323 0.00492522968404216 0.00491677024268574 0.00489403937181795 0.00485768881925112 0.00482069884105329 0.00479769582266276 0.004765874331683 0.00475539752652318 0.00474348155892472 0.00469755657012448 0.00468558077867175 0.0046419529439341 0.00462066800393582 0.00461257811464377 0.00459340850924154 0.00458217933810966 0.00456201594170544 0.00454326085554289 0.00452272131982795 0.00449253862450201 0.00447218294139448 0.00444947719303579 0.00444193576758473 0.00441544566417575 0.00439437412047811 0.00437949407781823 0.00435935743028724 0.00434730541243947 0.00431688747731531 0.00429604086866279 0.00428410305368779 0.00425946149963737 0.00424191434321534 0.00422350353897517 0.00421321167121486 0.00419658191978715 0.00419409217549241 0.00416546266603531 0.00413011748785005 0.00412834953969568 0.00409303704805807 0.00408319291948414 0.0040711309162023 0.00404703392193481 0.00403933387406539 0.00402011409337274 0.00400860215453709 0.00398948828118029 0.00396930150290446 0.00395527073310003 0.00393708948600432 0.00392024901999591 0.00391206994327787 0.00390285069419287 0.00387543437984134 0.00386389278741167 0.00386086373395313 0.00383577451946653 0.00381959421294388 0.00380020687593451 0.00376895352506983 0.00375773693268954 0.0037410049162682 0.00373760578246791 0.0037184802786459 0.00370333430971449 0.00369006282643845 0.00366539808790365 0.00365788976744837 0.0036454701830489 0.00363641150135981 0.00362987685384491 0.00360192255593988 0.00358910250221912 0.00357803718904955 0.00357375147216613 0.00356262443860626 0.00353839001824107 0.00353390292910666 0.00350588582971156 0.00348221849099451 0.00347852961992889 0.00346700989301804 0.00344436591441458 0.00342554659976748 0.00341289067436837 0.00339565529761503 0.00338768625161477 0.00337456863597134 0.00336904867260895 0.00335295525377051 0.00334538669375678 0.0033338464956768 0.00330430817334346 0.00329664831983139 0.00329092810672901 0.00326975604914931 0.00326181289222039 0.00325129141740909 0.00324244195477917 0.00320105901816325 0.00319370681683062 0.00319014556702915 0.0031733904075112 0.00316676882394224 0.00314542665592743 0.00313840689808195 0.00312739506705344 0.00310740717208417 0.0030841264994332 0.00307212870262796 0.0030641998990649 0.00304145892378821 0.00302444408034886 0.00300580923256042 0.00299413628754753 0.00298931596224663 0.00297946605209872 0.00297529327866027 0.00295162948108477 0.00294015720209843 0.00292877121393298 0.00290183674596037 0.00289148295813239 0.00288392409707333 0.00286859061940195 0.00286195104480721 0.002831485491515 0.00281017048962657 0.00277993115155699 0.00276764981090128 0.00275736140088814 0.00273724182747397 0.00272171258185009 0.00271726659332707 0.00268873877221333 0.00265608415550872 0.00264569368408199 0.0026155438261178 0.00260171729167592 0.00257115915533383 0.00253554179147067 0.00246215634882846 0.00236741241377201 0.00233881512134557 0.00230825001191594 0.00209000751994972 0.00201249816017616 0.00180746626510641 0.00172544356927817 0.00150704246611701 0.00139802123736604 0.00109191740379939 0.000910111687399622 0.000756966215993875 0.000501041350162053 0.000319772233689595 0.000137212628142534 2.35935339617409e-05
0.0330098777617118 0.0198847485628724 0.0183227402910538 0.014010332302606 0.0129597852141661 0.0117628624243033 0.0114026804284199 0.0106992521283047 0.00520500614369551 0.002468712230757 0.00983509338751175 0.00925057848629627 0.00909574689659885 0.00877466249180208 0.00858659880803656 0.00836793268793584 0.00816742575815585 0.00791563851191612 0.00779128650935141 0.00745292440413553 0.00735742167082113 0.0071649311785563 0.00710487296529624 0.00697197757811978 0.00691641826894779 0.00676008381433043 0.0065329321911529 0.00651273046355218 0.00643780875114175 0.00632349333963228 0.0062669301701067 0.00609334778938193 0.00607362675580661 0.00601055906432501 0.0059300430607237 0.005888542459105 0.00581943941783265 0.0056774774107264 0.0056428599402725 0.00557953519182082 0.00553945287407249 0.00547362687730053 0.00545306707519594 0.00542490264216692 0.00538685007162653 0.00531638671129321 0.00529848500368644 0.00525766129204169 0.0052132995347861 0.00519258091406363 0.00518352338722694 0.00512584347649188 0.00508488654788527 0.00505573731830582 0.00504839075010273 0.00499436195512213 0.00496025412458467 0.00495858877459008 0.00492939825416447 0.00489750597320854 0.00489499050577926 0.00487515298735775 0.00484057014404032 0.00478699994225164 0.00474817194836573 0.00473963763841962 0.00471954602603522 0.00471396295816332 0.00467198942061497 0.00463200464082204 0.00462326461284928 0.00459527975768701 0.00456587804754496 0.00454328117822313 0.0045174511958826 0.00450917661478686 0.00450011436956252 0.00446932818629525 0.00443885013512652 0.00441019105910836 0.00437775706216329 0.0043525807715308 0.00435044315736098 0.00432567516655792 0.00430291622091317 0.0042820451142238 0.00427587403506459 0.00426643163518948 0.00426054305150066 0.00425529647310727 0.00422207368104798 0.00421075065091109 0.00419250751982216 0.00417243454801107 0.00416326995998276 0.00414473385369389 0.0041380193277368 0.0041230989390532 0.00410008613321741 0.00408079793644611 0.00406187078776765 0.00404970463385583 0.00403726675513248 0.00403526004466408 0.00401989043319883 0.00398797366997753 0.00397271437511999 0.00396223288051037 0.00393641976136027 0.00392612811889057 0.00391599611399214 0.00391363414339493 0.00390021496110702 0.00386694219257461 0.00385262538344709 0.0038310285785203 0.00380715803384504 0.00378915326553399 0.00378006152979902 0.00376375985061754 0.00375182069850947 0.0037406217617079 0.00372040566019595 0.00370596922743701 0.00368688777471925 0.00367367173290873 0.00364679273745204 0.00363868742686711 0.00363153665691686 0.00361708638154549 0.00359757050623069 0.00357448537729255 0.00357225454431917 0.00355887723611664 0.00354700422843007 0.00352765231931506 0.00351316228376573 0.00350863796578254 0.00347938504287732 0.00344903587155863 0.00344499084346495 0.00343578030767311 0.00343180702400575 0.00342457779966173 0.00339898099701944 0.00337878348898779 0.00336192785460445 0.00335260688487664 0.00334015457163315 0.00333498286118298 0.00332975854599223 0.00331414070883024 0.00329963574618969 0.00328634665977466 0.00326111015172229 0.003257111480967 0.00325056869809771 0.00321886723699458 0.00320918049104054 0.00318529508173824 0.00317584738324564 0.00316726484041096 0.00315881766407227 0.00314010524544164 0.00312930339738421 0.00310181695316988 0.00309900889771975 0.00309321388574955 0.0030809917331379 0.00305775698816213 0.0030448656293578 0.00303457254374916 0.00301823705907912 0.00300500147603664 0.00298739118231279 0.00298068356805873 0.00297247267659765 0.00295534667888263 0.0029373024587517 0.00293207536218385 0.00292118732928086 0.00290643454205973 0.00288275879717069 0.00286870655121064 0.00285372186281508 0.00284820846125266 0.00283285427630778 0.00280995810828885 0.00279199671864933 0.00277571966351074 0.00276188429006904 0.0027482006356849 0.0027405778997676 0.00272194938112565 0.00267626530596865 0.00264955539358751 0.00264494995159321 0.00263225236834039 0.00259416013754581 0.00257013203480195 0.00253685850456209 0.00251906595451142 0.00248320612377685 0.00230569746724407 0.00229585199355113 0.00217879841594034 0.00174497249787901 0.00116728437439611 0.00102090564739678 0.000744361585288376 0.000639397026685702 0.00043176290120299 0.000263805522931543 0.000163840309530359 0.000131484493839719 9.41137272066749e-05 6.18300781305831e-05 4.79228956221422e-05
0.033281953172452 0.0226412115693552 0.0192008156544871 0.0171101307450079 0.0136038092101056 0.0122461252588736 0.0115770525201967 0.0105247150803077 0.00297507462740245 0.00104239818011858 0.00943668715941732 0.00875833219446948 0.00868664352773177 0.00810328548794002 0.00801299480805424 0.00787900408249466 0.00766021170608117 0.00747363223510726 0.00714802340077083 0.00701376469881969 0.00701171894175348 0.00688859084064337 0.00669719498326916 0.00660116648539087 0.00651504198666466 0.00643665922227628 0.00635568937546996 0.00630295662387231 0.00622569344102685 0.00618184305738064 0.00601033750871418 0.00598583135770095 0.0059314161924481 0.00585202955858543 0.00576603969000965 0.00572763515712656 0.00570276166622211 0.00562427592769139 0.00558699331267409 0.00556155188765543 0.00545446425806317 0.00542295392594917 0.0053434173138454 0.00529861318741614 0.00525965990842272 0.00524761186645087 0.00520977187116769 0.00519518971713195 0.00517156932589182 0.00515791063777586 0.00511142479844337 0.00506229738901877 0.0050323331533174 0.00500774888188029 0.00496314621958095 0.00494573059736524 0.0049104816338664 0.00487951489332723 0.00484640024748617 0.0048244988225035 0.00479298002898545 0.00478367430077697 0.00474272935480556 0.00472065422502384 0.00471843844987692 0.00468641301473684 0.00468058049474757 0.00466185052868559 0.00463791371910518 0.00462140234059381 0.00461354969360807 0.00457100741690914 0.00452950615939772 0.00451971770048816 0.00449772204822668 0.00448208115882291 0.00446547971778874 0.00444957547130298 0.00442990045116591 0.00439304771028287 0.00438406155485808 0.00436317706345307 0.00434152103360546 0.00431198109850326 0.0043041918518491 0.00426801148100606 0.00425985763686707 0.00425571350477735 0.00422771265479444 0.00421383533510652 0.00420818798019323 0.00419125771491366 0.00417755749340192 0.00415114177124604 0.00412948991744098 0.00412599529233492 0.00409726681141673 0.00408295346259796 0.00407262858314909 0.00406018277992746 0.00403390059712048 0.00402189160360179 0.0040010776372224 0.00398450356757852 0.00397268584406211 0.00395078238439212 0.00392970853397884 0.00391940329006179 0.00391499748368878 0.00389095672551491 0.00388317104542034 0.00385980965835752 0.00385347382067856 0.00382802800729296 0.00381595784436451 0.00380347340340486 0.0037964694100336 0.00378595859834062 0.00376498178546117 0.00375450991648759 0.00372691771747052 0.00371658544977811 0.00370267576083145 0.00367621548827763 0.00365326167738139 0.00364402380262895 0.00363808023294184 0.00361681406932334 0.00359718081872992 0.00358361753930765 0.00357350882767773 0.00355788015396633 0.00354466471619719 0.00352508109337493 0.00351608935336144 0.00350144064774945 0.00348761191875288 0.00347636092998318 0.00347142514158938 0.00345137760486512 0.00344511079114849 0.00342918966928426 0.00341672625399905 0.00340688517433326 0.00339791904787511 0.00338983277245947 0.00336638123320458 0.00335567582047343 0.0033461097367371 0.00333540865516238 0.00331472798127925 0.00330480165378998 0.00329571129294968 0.0032722654575303 0.00324991364974332 0.00324046905149373 0.00322556818438278 0.00320589872214051 0.00319468275253506 0.00319198594871842 0.0031719906025655 0.00316100772486817 0.00315549423228806 0.00313158985840954 0.00311190323443716 0.0031010400423028 0.00309150075529844 0.00308177854742321 0.00307011639196212 0.00306405294847667 0.00304661918454772 0.00301436712316618 0.00300424374179256 0.00299516874278158 0.00298241160456902 0.0029660797379148 0.00295681704063375 0.00294192031973902 0.00293974623237825 0.00292002529391295 0.00290499177692559 0.00288921175965974 0.00288294618239132 0.00286383376945171 0.00285115215030206 0.00283628764535247 0.00281858237598285 0.00280394402323567 0.00278991100406318 0.0027774452310431 0.0027674363319453 0.00275100234414963 0.00271084243985481 0.00269363330395578 0.00266679725170919 0.00265884982093478 0.00263298191526456 0.00260251613901337 0.00257661813496443 0.00256424959808256 0.00254960443662579 0.00253251989146778 0.0025256874329954 0.00244714555827129 0.00232961570115672 0.00228278191291564 0.00204861568557029 0.00160937280355022 0.0013817853606541 0.00113112209164059 0.00105802620384245 0.000845693737946745 0.000723489404767662 0.000625277768543645 0.000556588913704306 0.000530488682092414 0.000470678958611925 0.000354392834510329
0.0231798655093012 0.0196207307972698 0.0181294568154262 0.0148405649258239 0.0131664908636006 0.012798674791343 0.0112002120107998 0.0106903251523505 0.00235039429565352 0.00182925707928542 0.00974282264083031 0.00914072938890834 0.00878753137145017 0.00856765334964098 0.00819610363603241 0.00805831931322218 0.00783012307611463 0.00768770634945866 0.00762453862337414 0.00737129221785798 0.00729776834532382 0.00715864557275367 0.00698002401080322 0.00689242539757661 0.00683229257669655 0.00670731895979592 0.00657431063614102 0.00653767479354062 0.0064284465251686 0.00632455997812641 0.00621659416150276 0.00617224778844101 0.00612625011438309 0.00611220289081209 0.00596318485994454 0.00593684888993786 0.00588523476488179 0.00587853683199348 0.00587196572644115 0.00575363711523412 0.00568610991563691 0.00561965746032963 0.0056053687052896 0.00553455109384256 0.00548088509235565 0.00544459880125765 0.00542384801483607 0.00538490664247153 0.00534894664166177 0.00530833256744254 0.00528837539243098 0.00518940719438944 0.00516711778996873 0.00513227314187258 0.00511837670026755 0.00508562156856534 0.00505331732816559 0.00501991468668374 0.00499376988398728 0.00498473569400362 0.00494715209572319 0.00492197165771861 0.00490770663394582 0.00487142027855359 0.00483395372370186 0.0048063293543286 0.00478207874694792 0.00477239435157263 0.00475390599427712 0.00472575202198629 0.00471018620908864 0.0046770144573436 0.00466594916725559 0.00463889891185187 0.00461577821187613 0.00459602792455633 0.00457425254212189 0.00453914305739392 0.0045089417140628 0.00450690116375782 0.0044959378136703 0.0044714888040051 0.00444734639609783 0.00443922947889465 0.00441660589690566 0.00439416528860618 0.00436792145969094 0.00435227699560294 0.00433693659382316 0.00432728866005497 0.00430687166062381 0.00428576498158903 0.00427482806608044 0.00423186024834961 0.00421499378337476 0.00419633618462516 0.00417337618427232 0.00417211478078653 0.00415906758009799 0.00413004304055504 0.00411456756887942 0.00410666248442419 0.00409114300174 0.00406419643205435 0.00404276972557513 0.00403763264424313 0.00402344353797324 0.00400446298863883 0.00398891902533974 0.00397716195351148 0.00395905750727142 0.00393957919835702 0.00390792509361528 0.00389423337702872 0.00388588984935548 0.00386881842604129 0.00385452060386597 0.00385046750836681 0.00382644699678191 0.00380585009943841 0.00380229100704689 0.00378676229983517 0.00377708947436634 0.00375766575608884 0.00373835389623044 0.0037244415478921 0.00372123696148437 0.00369479622352649 0.00368512917875135 0.0036688025165287 0.00366248092206132 0.00363646496020637 0.00361133786108631 0.00360075554339877 0.00359954178645064 0.00356592986996415 0.0035638440217619 0.0035360475900462 0.00352207729789566 0.00350907103143544 0.0034999072241434 0.0034807648882978 0.00347266014296213 0.00345994773198139 0.00344547407845765 0.00341821634335729 0.00340089092054688 0.00339778875281343 0.00338003380791646 0.00335996646790933 0.00332956454276199 0.00332357728440474 0.00331761992553705 0.00330365172456376 0.0032967495435005 0.00328509814745847 0.00327115394884839 0.00326367331982709 0.00325805218380663 0.00323020721673895 0.00322480894375027 0.00320770348976112 0.00318652699180437 0.00318076099108219 0.00316502605275139 0.00316008505154158 0.00314715498926665 0.00313326367427864 0.00312153078693305 0.00309250370525113 0.00307447067161163 0.0030667826769055 0.0030547991838494 0.00304319789126843 0.00301919874228415 0.00300753814451136 0.00299031426838788 0.00297777190436583 0.00296400353517781 0.00295192326890043 0.00292826833969959 0.0029234833698079 0.00291162694416084 0.00289437639207252 0.00287988785844133 0.00287436671019192 0.00284679173241173 0.00284097571146843 0.00282330575979445 0.00280589655921548 0.00278697890599855 0.00277037311727736 0.00275929781435824 0.00272384745892234 0.00271487329548563 0.0026996651070252 0.00266807911467993 0.00265386528439999 0.00263881472800184 0.00260907284163966 0.00258189203811316 0.00254440005057817 0.00247783189436501 0.00235330955121621 0.00228601683607205 0.00213374875926213 0.00137601226670019 0.00122114806005675 0.0011237328409989 0.000940051741077235 0.00074519195304057 0.0007300066052419 0.000629969792694447 0.000525706287905814 0.000303211027218636 0.000153381837667279 0.000125219666724453 9.55638660361844e-05
0.0347159127447991 0.0228366237605027 0.019298709699136 0.0181099620172773 0.0176552801562999 0.0165992584639313 0.0144633478798002 0.0130501316969591 0.00461889248652391 0.000969846901509635 0.0102379181340547 0.00986524010759298 0.00935993721450045 0.00914257379073659 0.00870586766283157 0.00850980479049037 0.00844689444860019 0.00831060217021123 0.00809843818249695 0.00802547692257908 0.00787383012104639 0.0078507470509115 0.00742589590829898 0.00732524500684294 0.00716316275804581 0.00700938883509598 0.00690794487458235 0.00677602965419572 0.00674005581614175 0.00654895769026821 0.00649942317522866 0.00642697912402065 0.00622262298982836 0.00605836563177788 0.00595615994247145 0.00592394153230582 0.00588385677618153 0.00583856740488671 0.00574443803492637 0.00566138128269421 0.00562906804824274 0.00559906544972748 0.00547428993966267 0.00543451292805374 0.00537720937829952 0.00534278109019874 0.00531164555185445 0.00527118725781026 0.0052247658756326 0.00514781776497422 0.00512900255508859 0.00506175492246515 0.00499835637317828 0.0049758701239047 0.00496353573484207 0.00493564422751016 0.00489753176241086 0.00487764670683186 0.00484761025299943 0.00481412631960474 0.00477273165841746 0.00474575119797389 0.00471985603457186 0.00470849639822178 0.00468917577803208 0.00467020616435821 0.00461831537635688 0.00458780080749215 0.0045664630788107 0.00455203385509035 0.00452465231062316 0.00448701599824178 0.00446069316184441 0.0044485050473196 0.00443206912989398 0.00441873918421821 0.0044013626782017 0.00436671844652647 0.00435896853056613 0.00434127966757833 0.00432449161952286 0.00428685113806055 0.00426046321476291 0.00424570721239761 0.00421908705220335 0.004201446950979 0.00419669741491789 0.00417396362538264 0.00415527161894643 0.00414639218404749 0.00413125600590223 0.00410989708177632 0.00409643029847993 0.00407944993281396 0.00405202861769152 0.00403065204305149 0.00402043944456664 0.00400331485419428 0.00398723819638629 0.00397322245704422 0.00395031010901916 0.00394064350292253 0.0039116647140938 0.00390193754679375 0.00388539933868995 0.00388171596124059 0.00384692872535102 0.00383868649608472 0.0038346665357324 0.00381934113420765 0.00379511078609524 0.0037577882035028 0.00374525906307807 0.00373674728860727 0.00372743656222362 0.00370780728189371 0.00367285619319096 0.00366735250844718 0.00365471714111226 0.00364032572900787 0.00362367414224128 0.00361724213701643 0.0036049447042588 0.00359318805280257 0.00356484933610472 0.00355284989983912 0.00353272767736333 0.00352591104582611 0.00350981152575006 0.00349492120494152 0.0034812289844266 0.00346679065394173 0.00345288009624466 0.00343416464747344 0.0034169921102051 0.00340945176792609 0.00340202002150152 0.00336825495675464 0.00334935416551693 0.00333478875401171 0.00331301784934674 0.00330419150473241 0.00327957040459911 0.00326564737362815 0.00325610924157128 0.0032389619735301 0.0032292531459637 0.00322576527835621 0.00320090682684573 0.00317932179126571 0.00317190072813344 0.00316229017721919 0.00314864488241292 0.00314330117472991 0.00312781805042978 0.00310877673354416 0.00309211728977896 0.00306951305817934 0.00305083150024557 0.00304465030177188 0.00303710484570821 0.00301181830609152 0.00299921589075156 0.00298024205055374 0.00296814012721931 0.00295564723072774 0.00294364397399555 0.00292072749944721 0.00290275493611896 0.00289868008783737 0.00288244150372135 0.00287758531363259 0.0028532826189054 0.00283300318406967 0.00282575941647927 0.00282016446876182 0.00280282202388465 0.00279552544137631 0.00275966499447129 0.00274851620103149 0.00272185671085701 0.0027128950123694 0.00270262905390117 0.00268191981055866 0.00265909253615615 0.00264348823030616 0.00260379276745643 0.00259327924817627 0.00257742091578776 0.0025401629966603 0.00243057341674897 0.00225324124746323 0.00211447617695359 0.00208945753568218 0.0019770252203782 0.00191392536534253 0.00185498002098401 0.00181891153361244 0.00160685191778673 0.0014888199418017 0.00140665232113575 0.00136318280133018 0.000964034852838263 0.000957378237245824 0.000847942036196472 0.000737358382521732 0.000640070363565593 0.000560103007768244 0.000400659532467276 0.0002799086325805 0.000212376694440813 0.000190476696451933 0.00016604488793081 0.000156422438040395 0.000125816756910334 6.15435975544283e-05 3.96928077134075e-05 5.5613080463553e-06
0.0329964935859361 0.0211240230507609 0.0189464114126385 0.0154664553505458 0.0134618301182509 0.0119190229309727 0.0114169198606856 0.0108989721611119 0.000372097427627123 0.00237835235361455 0.00957688397873273 0.00943279534188203 0.00901782164619785 0.00867524361624498 0.0085441565021479 0.00845449244358128 0.00780410859760859 0.0077670775251693 0.00764067879979382 0.00758830203067414 0.00727647808755321 0.00707139686970445 0.00692384971076922 0.00687457867542348 0.0066276168548645 0.00660341536279733 0.00650807338343618 0.00644834453787896 0.0062787554429031 0.00627103506031 0.0061881806582848 0.00611625417747888 0.00604867279300424 0.00600119034842412 0.0059043756140472 0.0058535947636102 0.0058351333777153 0.00575627487154565 0.00570384571515912 0.00566957620931254 0.00558914087443975 0.00556819812897666 0.0054949789956654 0.00541510336245784 0.0053725796292206 0.00531908872555446 0.00528357729330344 0.0052684090727896 0.00522751306531242 0.00521259829154198 0.00518444847055995 0.00512938739878485 0.00507332268846418 0.00503759931552091 0.00500395368213496 0.00499263883354169 0.00497462505182046 0.00493882231180646 0.00490455719016022 0.00488129174732088 0.0048652062005057 0.0048202559865298 0.00480498033936311 0.00477543836030352 0.00476730714318817 0.00474623952218145 0.00472640396467768 0.00469532928788237 0.00468996544939774 0.00466000927954326 0.00464960601998422 0.00460361578752258 0.0045740334660056 0.00455859937573923 0.00453716706047854 0.0045296305093149 0.00450860479036876 0.0044761049397326 0.00446168091773525 0.00444877010494259 0.00442775419723115 0.0043972112567841 0.0043836132937476 0.00436809594398724 0.00436211426464271 0.0043272182457006 0.00430120133903952 0.00428929444318914 0.00427206156666692 0.00425652622721301 0.00421720284461771 0.0041998694455174 0.00418794769031185 0.00418291819490798 0.00416169836923554 0.00414601216842899 0.00411766905608572 0.00410896728242173 0.00408288796038915 0.00407501681683563 0.00405838615962145 0.0040537488285094 0.0040368110071258 0.0040128283311387 0.00400482599819181 0.00399143265602674 0.00395774047375058 0.00393830645095071 0.00392644952319899 0.00390832043732729 0.00389757732284714 0.00388387172601078 0.00385587274563133 0.00384743043393621 0.00383426748464622 0.00380586840602423 0.0037974317653108 0.00378930459475436 0.00377890698080183 0.00376472887089136 0.00375382305928774 0.00372970724207044 0.00371474070763137 0.00370571907048998 0.00368115088252978 0.00366785392958178 0.00364862579723037 0.00363065475033056 0.00362543612805441 0.00361446772943768 0.00359899452590643 0.00358510714925179 0.00358125054634667 0.0035711180081596 0.00356102927634133 0.00354303255420181 0.00353086312350631 0.00352866829947932 0.00351186873942938 0.00348240809114451 0.00346604239429591 0.00343497200268243 0.00343092430729439 0.00341176584393954 0.00340708458814009 0.00339898333494258 0.00337729154460206 0.00336790323387899 0.00336257121240688 0.00333408693730949 0.00332564317323906 0.00331747140776304 0.00330340363378458 0.00330097129929231 0.00326622404315828 0.00324204133188185 0.00324110829396932 0.00321917496799959 0.00321513588228351 0.00319069615133538 0.00318141378716252 0.00317686872874145 0.0031668120286123 0.00314513453061215 0.00313835739915666 0.00311872433783825 0.00309144462936995 0.00307541524625426 0.00306943152238262 0.00304521095408789 0.00303234229695242 0.00302026270147352 0.00301141271379692 0.00299003280991591 0.00297756646239606 0.00295497724847607 0.00294850766478742 0.00293654931134664 0.00292067323350092 0.00290162962000925 0.00288579692335228 0.00286658710164979 0.00285919432052025 0.00283825970678802 0.00283033929192142 0.00279733240297023 0.00278025356000663 0.00277093591023194 0.00276247656009767 0.00275388128352164 0.0027335678763879 0.00269825263995719 0.0026860559423321 0.00268071715233407 0.00263336591965762 0.0026305571907999 0.00256052080875457 0.00254148097951684 0.00249353896085331 0.00246393733087489 0.00241126163650626 0.00221232780858276 0.00205025534938481 0.0019391727343103 0.00189458524555556 0.00172209806588781 0.00150512448292942 0.00133186991776196 0.00111373143308945 0.000771779370390668 0.000572674282066788 0.000566286500321622 0.000402263896002887 0.000357042710930794 0.000160209122420131 0.000122444524546128 4.59585087313535e-05 2.48353329237158e-05
0.039498928688262 0.0172205477477893 0.0153544908342913 0.0147146718082361 0.0123783975611641 0.0114596874418839 0.0109292231492241 0.0105575511173036 0.00182433586836609 0.00194173659044759 0.0096813057002258 0.00933735752712354 0.00913120678790906 0.00895259855702563 0.00879613547990896 0.00856030651276699 0.00829616104388024 0.00810380428855115 0.0079720677311248 0.00780712838085083 0.00770035658763717 0.00736921119970756 0.00712856964851576 0.0069910673755609 0.00683958239514676 0.0066861082588522 0.00662324405727305 0.00654488610199637 0.00651597495670374 0.00637307941254717 0.00634720629704552 0.00614644830518993 0.00609974590785902 0.00608806874166903 0.00601019328495386 0.00599963318280365 0.00585030930483111 0.005806060052851 0.00570609451113915 0.00568607224021884 0.00565227827613285 0.00560186198227652 0.0055728721198193 0.00552900827049444 0.00548542691693867 0.00541756266802407 0.00537847650461654 0.00532983526251596 0.00530183521349667 0.00520570985888156 0.0051876984735081 0.00517445791347162 0.0051392933639222 0.00509140409789062 0.00505573020914048 0.005034390930349 0.00501905945185945 0.00498266791767097 0.00495602882706482 0.00490438531754923 0.00487202070152681 0.00483928081049959 0.00481975793821211 0.00479803656138037 0.00476253164401891 0.00474544978483779 0.00470654376149851 0.00466680749674198 0.0046545948718773 0.00464622412496902 0.00463475464682569 0.00460325292377594 0.00456793085430512 0.00454772914157175 0.00453928228660392 0.00451073318404049 0.00450407549598801 0.00448332361611303 0.00445093586043286 0.00443072743693974 0.00441038812899548 0.00438985596527162 0.00436410392483324 0.00435306690339497 0.00434613663833816 0.00432530594086758 0.00431249122684019 0.00427845324217534 0.00427051087785162 0.00424838512845728 0.00422770159582196 0.00419604598579274 0.00418661007082786 0.00417308244694399 0.00415776111448141 0.00414343201855097 0.00412526066431276 0.00411923729044565 0.00408494784616436 0.00406681208969664 0.00404783344641389 0.00403028836203553 0.00402134532199746 0.00400762944457671 0.00400390871533308 0.00396550687011645 0.00394674211032294 0.00394260114567537 0.00392841990837832 0.00390201745167097 0.00388351580619331 0.00386209308796638 0.00385351843191099 0.00383956771715961 0.00382179013476191 0.00379952495287834 0.00379619729172433 0.00378459858711274 0.00376220459039269 0.00375621891419286 0.00373093246639913 0.00372051493228124 0.00370397989250136 0.00368567475880499 0.00367058075095543 0.00365876748291747 0.00364069433651656 0.00363613100153097 0.00361724628918579 0.00359593820417305 0.0035887799528384 0.00357369539670001 0.0035445221928709 0.003537075896635 0.00353034973259516 0.0035057974806096 0.00349678220943488 0.00347943877260057 0.00347117362782227 0.00346508938186936 0.00343682315368287 0.0034349768374707 0.00341723495498522 0.00340732427168814 0.00339439964190637 0.00337774014287439 0.00337530127776379 0.00335159038619044 0.00334427396186096 0.00332489780294474 0.0033180959024316 0.00329297390710701 0.00328445131463978 0.00327418156298651 0.00325933669523324 0.00323548684612034 0.00321889229493391 0.00320258889053643 0.00319168596350802 0.00318363636726925 0.00317061476397145 0.00315340124601994 0.003146866221926 0.00313818243367748 0.00311952719120717 0.00310849798504971 0.00309627682421965 0.00307906766443633 0.00306620527504757 0.00305356226042914 0.00304392039063846 0.00301750288170072 0.0029995398282526 0.00298721592606696 0.00297659031637184 0.00296807872676682 0.00293411410228807 0.00292935197706897 0.00290696449694696 0.0028793364395485 0.00286119758770509 0.00285701214085233 0.00284380399354418 0.00283680150300192 0.00281754831121617 0.00279856707641087 0.00278371833801713 0.00277492807657711 0.00275844898401748 0.002739399810009 0.00273388641691678 0.00269086501240524 0.00267623416870425 0.00266563418596559 0.00263957429029709 0.0026356669741971 0.00261844283387991 0.00258271634409999 0.00256033397736907 0.00251413713813376 0.00242824932052563 0.00222781872291322 0.00216550238438752 0.00166780607630724 0.00155378396087061 0.00132051350370248 0.00128935281163163 0.00107861317367717 0.000925728213314711 0.000838732157318052 0.000625468297442509 0.000618362337124332 0.000382890698199303 0.000365063070550395 0.000338883753730883 0.000310578517611329 0.000216265705131023 0.000168712332818848
0.0337356226827382 0.0216656963170474 0.0166587380640759 0.0159474174440253 0.0147280826530263 0.012055950268306 0.0114826171506671 0.0110068171386547 0.00991266539752255 0.00215239167532786 0.00995944006333801 0.00921219209484627 0.00889534430716788 0.00871665537853482 0.00849581111103012 0.00834885287078285 0.00794273624207298 0.0077980289496585 0.007645090912842 0.00745076147534026 0.00726912079511026 0.00724545237699036 0.00713729269183163 0.00697509915695674 0.00680993949227811 0.00672823218725361 0.00669183917842123 0.0065738528311714 0.00651152006524948 0.00638881161164331 0.0062702718014928 0.00626080934389848 0.00611148604226124 0.0060631702257669 0.00595354782086682 0.0058279459838951 0.0057624209530373 0.00571092528163451 0.00568378773119483 0.00566657939564812 0.00554809708357584 0.00545515940874208 0.00541040196894197 0.00536890086119701 0.00535251054457354 0.0053068077656278 0.00527321750588122 0.00521562782336065 0.00518898164171995 0.00514471804693964 0.00511645217600934 0.00508308027769413 0.00505206420739689 0.00504733149776343 0.00500498903065467 0.00494116607985825 0.00492027239234531 0.00490406419628126 0.00488746124904339 0.00484783072537301 0.0048346495266626 0.00480463676908989 0.00478319367750222 0.00475238955698284 0.00471638489481942 0.00470567367780297 0.00466780618699605 0.00465332494017712 0.00462133053489712 0.00459497018440079 0.0045833550189677 0.00455994207499713 0.00452962131944272 0.00452108496770009 0.00449570401199115 0.00447437910510999 0.00444189530194837 0.0044366583634352 0.00442523067353295 0.00441627023977632 0.0043795594241117 0.00436802456725646 0.00436514821695102 0.00433369405271104 0.00430390043054905 0.00429282060702772 0.00428793891783892 0.00426932792186736 0.00424497654249115 0.00423581017912759 0.00420081750632583 0.00419905283917421 0.00415275598003802 0.00414709600121262 0.00411844086788359 0.00411303680420932 0.00409446228692877 0.00408498292283254 0.00405390758612578 0.00404028058085276 0.00403519023841541 0.00403391939032474 0.00400323236257449 0.0039972286553194 0.00398157252572755 0.00394858903383943 0.00391851275565817 0.00390425369869591 0.00388921606223695 0.00386383219094907 0.00385149214464951 0.00383670614810934 0.00381751692474634 0.00380135721324684 0.00378896035328017 0.00377380330172084 0.00376891867414166 0.00375471975699637 0.00372714410247522 0.00372046007480768 0.0036996434691287 0.00368408922409292 0.00365600418138923 0.0036489409252437 0.0036443587097496 0.00363058149430848 0.00362372486990156 0.00359988399117746 0.00358397299520725 0.0035678644399624 0.00355722060667939 0.00354805598904045 0.0035225940802895 0.00351130737392022 0.00349489368513205 0.00347131394709276 0.00346028242445291 0.00345151060637323 0.00344550284209325 0.0034424830973327 0.00341243982218488 0.00339629647115519 0.00338883882245706 0.00336746682723437 0.00335675528993991 0.00334181601803611 0.00333934503962218 0.00333876686773928 0.00332445020387031 0.0033161141469883 0.00327778990134526 0.00326335711129721 0.00324810221437856 0.00323322013186997 0.00322453130079403 0.00321947412506287 0.00319253817669003 0.00316826479143648 0.00315642012824003 0.00315435667706821 0.00313836802795625 0.00312278753351132 0.00311219694592855 0.00310779381317226 0.00309150994002692 0.00307835207845456 0.00306303546778468 0.00305237132495712 0.00303591691029597 0.00301503072719841 0.00300693447566349 0.00299407189472028 0.00298306230600936 0.00296979820797634 0.00295620582326118 0.00295382805730494 0.002931623134662 0.00290679844022436 0.00289802327445021 0.00288090897688457 0.00284715697958921 0.00284178072577248 0.00283314809867031 0.00282303126674573 0.00280302242908682 0.00279080465115744 0.00278428820584914 0.00275079994873642 0.00273508125525839 0.00272964630321864 0.00269089674465821 0.00268930197136525 0.00266643635355207 0.00265369087794023 0.00263134871839088 0.00261372133821576 0.00259556161164964 0.00258355977107606 0.00254534596241713 0.00250902160624374 0.00249939863990824 0.00245459551850112 0.00216756654125758 0.00213738995895739 0.00208560407581001 0.00178991033258194 0.0016885233355926 0.00160982521135697 0.00149937940534189 0.000963492148172979 0.000950588342272419 0.000808887548956031 0.000577479556895824 0.000223263957540943 0.000169462919423439 0.000162698403791696 0.000104102430329216 2.24599996252546e-05
0.0182494605365916 0.0164906649451869 0.015374387742802 0.0134637913002054 0.0124113878715236 0.0113947564574794 0.0105432367287188 0.0102045264638938 0.000288984530275565 0.00154385407925767 0.00896386098573872 0.00875440535886009 0.00861071596665452 0.00821030881150101 0.00811249930271787 0.00787762959095989 0.00782216204063086 0.00758849375169107 0.0075219607031815 0.00731697389717117 0.00720515599139868 0.00710860598345157 0.00695659542546555 0.00685201879772865 0.00676696745042861 0.00670962140481227 0.00668194014745364 0.0064973805560409 0.00645852918167388 0.00637726433202843 0.0062852199840287 0.00620065423731931 0.00615133134482179 0.00605085348208298 0.00603545453469902 0.00594794462713259 0.00589483398174517 0.00586246354785708 0.00578826938123057 0.00578147463204718 0.00570815541496253 0.00565310142400462 0.00557664674730131 0.00555340368615943 0.00546397116851639 0.00545122234116539 0.00541583510439724 0.00535831395892626 0.00534692174925108 0.00532235011543961 0.00527317029726977 0.00525640159491061 0.00522795338841575 0.00518824221884207 0.00515108562588439 0.00510380021372479 0.00508595416721336 0.00507115974484774 0.00501445861822149 0.00501112677136617 0.00499009404578435 0.00495644550450275 0.0049065737788714 0.00489204061204914 0.00485620221784186 0.00483292302013977 0.0048277888582326 0.00478429027170516 0.00477747445849032 0.00475582877521784 0.00473474459213347 0.004714563261808 0.00468012751322995 0.00466028604921114 0.00464046132150936 0.00462132635570507 0.00458005598213524 0.00457028433425518 0.00455924575321444 0.00454116747376143 0.00451462189145998 0.00449098243189294 0.00448790003107494 0.00446745630262518 0.00445399743158445 0.00441379928466178 0.00440788738501472 0.00438007123203451 0.00436594119660465 0.00435649686288284 0.00434293796267786 0.00430301306467781 0.00429237842370456 0.00426300424791128 0.0042387518652242 0.00423170709162037 0.00421361557592418 0.00419278997731964 0.00416924955903485 0.00415031344205563 0.00414317131894504 0.00412171367976551 0.00411551951366091 0.00410225345747156 0.00408279024996077 0.00404963505859473 0.00403590295266856 0.00403193814577723 0.00400323403267873 0.00398742150246982 0.00398354888286063 0.00396842855471889 0.00394952161216586 0.00394232753683828 0.00392586826754874 0.00391557885743246 0.00391256116551347 0.00387654204547728 0.00386732586641728 0.00385485731360942 0.00384803229537965 0.00382087801843952 0.00380827284494745 0.00379478547980553 0.00377804642409862 0.0037637180818754 0.00375115609418877 0.0037423303369844 0.00373811439894783 0.00372143184014788 0.00370662131793973 0.00367585407062535 0.00367026141813499 0.00363814160675839 0.0036252371542427 0.00361911977605487 0.00361054055684589 0.00359854257565759 0.00359175223716986 0.00357106896900062 0.00355485159993552 0.00353542583946541 0.0035217371312492 0.00351065803425996 0.00349648035191238 0.00347833414190734 0.00347312135319163 0.00345510571630342 0.00342666937507704 0.00341910039811173 0.00340743825952408 0.00339868087526081 0.00338160075410821 0.00337334002966333 0.00335763897657352 0.00333652182430261 0.0033210435610851 0.00331654361181579 0.00330841355965821 0.00330129335221521 0.00328084516244666 0.0032682048994952 0.0032463445172966 0.00322823275280695 0.00321555390608964 0.00319595287950657 0.00317766612124857 0.00316883662265138 0.00315463106931493 0.00313977170236963 0.00312018321115197 0.00311576332813263 0.00310501660810399 0.00308559894533883 0.00307729878214498 0.00307251335034367 0.00305964491835405 0.00305094653041832 0.00304052719926025 0.00302327926166311 0.00299369567641981 0.00298202452990479 0.00296670119023489 0.00295079719484684 0.00292794842870866 0.00292084142528877 0.00291551856796332 0.00289036307174488 0.00287277233207213 0.00285773793899488 0.0028362330198283 0.00282682935152046 0.00282080258104845 0.00279740701881981 0.00278886317157492 0.00276774286006827 0.00275087848123859 0.0027482812565162 0.00271887601294273 0.00269021722937671 0.00268382703151352 0.00265584596743674 0.00261610748979585 0.00259815358760027 0.00256124985190976 0.00253968413353043 0.00247012130611873 0.00223516551716696 0.00219417644422868 0.00206483912743262 0.00185786408258445 0.00172748597689034 0.0016398036933842 0.00146809769530427 0.000911661294245028 0.00077180432794174 0.000713228778189168 0.00055312935294234
0.053024436669643 0.0279895376183081 0.0248515480293232 0.0169573049875326 0.0160213856091688 0.0140661981253341 0.0125038516028459 0.0110648436646086 0.00256707490428179 0.00422803517031632 0.00916549528844211 0.00879862319730748 0.0085583101685572 0.00836754503107241 0.00817622620784311 0.00794017718586474 0.00778278764643043 0.0074918848129922 0.00734138781659769 0.00714675404894328 0.00682227062304706 0.00674579132333093 0.00659189491099119 0.00651088563228379 0.00646849020130564 0.00641218071896431 0.00625532145052939 0.00620711301512176 0.00613366274671718 0.00594567474711782 0.00582232719248576 0.00578773865303957 0.00575140119455886 0.00569828578132159 0.00564652215751586 0.00558917119788435 0.0055545388855207 0.00553636738079413 0.00549361765681528 0.00544891538152366 0.00537662453424467 0.00531762859592729 0.00530561150889925 0.00527829280929195 0.00520994121298239 0.00519120018517169 0.00515952808183177 0.00511551831956959 0.00510729285452084 0.00502166962084991 0.00500132205511218 0.00497431338049602 0.00493508944367052 0.00492778198236388 0.00489979166589895 0.00488172985788074 0.00481226498095095 0.00480450197607944 0.0047548282418654 0.00471026372180053 0.00469916975386423 0.00465448452967912 0.00464010814806869 0.00461543201051996 0.00457528857823762 0.00457284416356344 0.00455523006977944 0.00452581266415725 0.00448531497430959 0.00446612152801007 0.00444006317417031 0.00442163570992187 0.00442146926064316 0.00440582416994724 0.00438699856131872 0.00436280398368432 0.00434602997856163 0.0043345016676184 0.00428806142621358 0.00427135109996029 0.00425325859322058 0.00421269362088387 0.0042032584140813 0.00418452745145943 0.00417539362839493 0.00414998752954763 0.00413948077900005 0.00413125202611459 0.00412014365332169 0.00410975465390057 0.00408266998881144 0.00406009404809142 0.00405112426883388 0.0040249123517458 0.00401763099140147 0.00398927549761075 0.00397294760638268 0.00395168110452788 0.00393425786638847 0.00393315902955764 0.00389976377347855 0.0038752380187531 0.00386058864393701 0.00385767820197266 0.00383996575658078 0.00381058076002347 0.00380222831527593 0.00379512681213593 0.00378364159202372 0.00376804415893933 0.00375042173134777 0.00374025945639658 0.00373190814003618 0.00372111675851851 0.00371060445871676 0.00367329997813906 0.00366584652407406 0.00365190135079694 0.00363234426830017 0.00362054209282324 0.00360293989913466 0.00358612546038598 0.00357885647321261 0.00355331348909368 0.00354899963180374 0.00353567449075646 0.00351867679118359 0.00350673941303513 0.00350037162847199 0.00347834049849766 0.00346831666858661 0.0034501007116386 0.00344244812489878 0.00342785550324293 0.00341706850759646 0.00339024262721957 0.00337490230130877 0.00336324561899521 0.00334452574927558 0.003336657535795 0.00333157055869206 0.0033085425778844 0.00330108606653726 0.00327974344430899 0.00326526083168652 0.00325468688110906 0.00323256390320302 0.003221359246843 0.00320576504048256 0.00319816875385709 0.00318938847810745 0.0031757774083155 0.00317145154642749 0.00315422262166491 0.00314526512124519 0.00313902751096033 0.00311274902883105 0.00309826730475515 0.00308307635195708 0.00307136267768464 0.00306923087456827 0.00304860331131268 0.0030249878909623 0.00302134413372076 0.00300817171998075 0.00299931965039211 0.00298458449396715 0.00297728613453374 0.00295836678485079 0.00295448669486863 0.00291705488689761 0.00289888045907875 0.00289203919222619 0.00287854054411283 0.00286732333593238 0.00285155831538886 0.00284278244379674 0.00283318468835875 0.00281990869039064 0.00279791112866154 0.00278694436668866 0.00277285074106229 0.00275736613303446 0.00275475433609375 0.00273616157074849 0.00269911983941834 0.00268494859956448 0.00267609756794306 0.00265203783566712 0.0026445831248408 0.00262961213534321 0.00260786248072798 0.00257377405093541 0.00254931691252614 0.00254275044997016 0.00251415404157093 0.00248482779163252 0.00241523665037998 0.00226529334592382 0.00205567989540146 0.0017489914161128 0.00145592793476645 0.00138608799830792 0.00121569590088749 0.0011720421625848 0.00077736798138941 0.000719607584241338 0.000561279744371947 0.000478675902033763 0.000416476083875829 0.000327257389756553 0.00028357111524992 0.000186098347690375 0.000155706376576641 0.000139024102146827 0.000123240102809484 8.60253938754396e-05 4.50902140226104e-05
0.0241313704075722 0.0188211656241027 0.0173811666347949 0.0171988564738771 0.0127419728703714 0.011980172979959 0.011823190155661 0.0108214335700487 0.00676269465632627 0.00486436395462832 0.00961017792404734 0.00924205003910566 0.00860577350575161 0.00826539516765592 0.00816995245626827 0.0080182608651896 0.0079276319905089 0.00764659848134823 0.00740761927093856 0.00734570067958794 0.00724818267927142 0.00697065347666473 0.00688704048490059 0.00675995824996634 0.00673113671380527 0.00666491148294396 0.00648340631726761 0.006407898327894 0.00634976433903158 0.00621939238541474 0.00618238190668228 0.00612231800612461 0.00608622531941263 0.00597195888187197 0.00589492256482215 0.00588296390158867 0.00577099856288917 0.0057405795153295 0.00570768269189668 0.00561869953283784 0.00556966306506351 0.00553634373300264 0.00551415808749619 0.00547609414543953 0.00542671759313607 0.0053900165573631 0.00536356817605944 0.00531344848616229 0.00523786384002726 0.00520500111522543 0.00517681025544341 0.00513463479975204 0.00512604312905874 0.0050904910328118 0.00507419178498063 0.00505826474795372 0.00502040947149713 0.00497202812192626 0.00494951379034297 0.00492544122982631 0.00487852541555443 0.00486011383061165 0.00484345653225489 0.00482379595828515 0.00478643170935446 0.00476896972455819 0.00473699055542678 0.00472722374016541 0.00469880750832928 0.00467950161063277 0.00466953802537913 0.00464211574413179 0.00461600265509063 0.00459877476010999 0.00458241403854134 0.00455380471756267 0.00452908438178812 0.00451139453413005 0.00450279055399243 0.0044970554243861 0.00447402873440588 0.00444796123871691 0.00440596223334959 0.00439497993597267 0.00437121486259036 0.00433547099593871 0.00432516553782127 0.00430719657979858 0.00429561677256007 0.00429392232192043 0.00427055221215654 0.00423069259130232 0.00421737576353149 0.00418532306628391 0.00417572881590588 0.00416820811996674 0.00415318299356456 0.00413836160288823 0.00412689933354178 0.00411139617649648 0.00408251608532803 0.00407562209196167 0.00405604600277645 0.00403910531342543 0.00400977079870694 0.00399428911672002 0.00397888488007958 0.00397175593943717 0.00395204547501951 0.00394468923395085 0.00391510705279168 0.00391089568747365 0.00390127616209393 0.00388139366031728 0.00385805689746639 0.00383757653227794 0.00383240446571147 0.0038111010475694 0.00379490341348684 0.00379440418269782 0.00377451053028741 0.00376334605681859 0.00374727865550631 0.00373461656074835 0.0037270220107523 0.00371825427565914 0.00368649181402566 0.00367047695751408 0.00366170335864876 0.00365170995283597 0.00362955501752002 0.00360699546666535 0.00358945409876032 0.00357362553976849 0.00356537229174562 0.00356322664225889 0.0035451219729669 0.0035168413850148 0.00350729934056556 0.00350040308519971 0.0034781428147495 0.00346689809602654 0.0034591748009841 0.00345019942312767 0.00343581843867534 0.00340993892251455 0.00340141168421666 0.00338433655611189 0.0033696613917843 0.0033632773262841 0.00334712247711801 0.00333721740394189 0.00332800145447095 0.00329986450149525 0.00328523109909423 0.00327983756770576 0.00327114821094228 0.00326035493310872 0.0032451859629546 0.0032342707465132 0.00322243747298649 0.00321372421466698 0.00319045671760621 0.00317877723735914 0.00316693996826365 0.00315136005219816 0.00312374411742385 0.00311920472121453 0.0031107330507947 0.00309905944992185 0.00307952785174025 0.00306868054799605 0.00305339957114635 0.00304588605732737 0.00303284412355366 0.00301802308183355 0.00300631533320867 0.00298822071398824 0.00296185043308841 0.00292865691176976 0.00291887451669596 0.00291136632642145 0.00290357436392558 0.00287774421232524 0.00287276508582392 0.0028566632489821 0.00284030478678525 0.0028274613692679 0.00280965823161215 0.00279417137081611 0.00278692879427558 0.00276365661116274 0.00273639506223474 0.00271366904340727 0.00268726743073609 0.00267176932419199 0.00265669202373486 0.00263849811845552 0.00261945714092949 0.00257191370146354 0.00256867153655934 0.00252588686542249 0.00250284740374643 0.0024943323325888 0.00240989860526896 0.00234338941269532 0.00207115023159214 0.0019811949943685 0.00194126787614608 0.00164392284112696 0.00150385160072134 0.0010284448546075 0.000969821553346131 0.000857495933441938 0.000422747564175108 0.000336235426684749 0.000184720505277392 0.00012066052821063
0.0223480422689464 0.0191555938161365 0.0177855068135514 0.0149213374251328 0.0126860261941992 0.0122914314483528 0.0112425339994147 0.010226379305791 0.00592196382936586 0.00720285215186216 0.00870922316486258 0.00866033378638087 0.0083382127997294 0.00797685759606 0.00783668502629721 0.00770119427359221 0.00766880857047525 0.00752226871466778 0.00733389206278196 0.0071469806260128 0.00705141398099686 0.0069893122057922 0.00693782667311647 0.00667711796633174 0.00662769791552715 0.00655465055103266 0.0064770303097884 0.00645436255102811 0.00635181784947767 0.006218612909043 0.00615932285899233 0.00610710500923949 0.00600614080786437 0.00597780288479163 0.0058900289115796 0.00586635538158741 0.00583365622094576 0.0058033933492317 0.00568582841299068 0.00565440612903644 0.00562774402322881 0.00558202884114751 0.00556176123938777 0.00546687414920913 0.00543361873764833 0.00541438491717571 0.00540491641241886 0.00531483675219089 0.00528956535004308 0.00525206980102336 0.00519347544383998 0.00517187321812018 0.0051195817602475 0.00511129853418787 0.00508203072173632 0.00506549907570513 0.00504203315913359 0.0049840739728713 0.00495120887750286 0.00490381319241199 0.00489483790391522 0.00485520815027379 0.00484446809281264 0.00480931797959834 0.0047944621848422 0.004777072304776 0.00476078907638393 0.00474963170878147 0.00471365853465975 0.00469687365499994 0.00468436268794319 0.00466483415310689 0.00465420902151287 0.0046249775344594 0.00457246172400655 0.00455991642833124 0.00453921275084975 0.00452552170096045 0.00450319436530412 0.0044871591305821 0.00447858669382481 0.00446295194766447 0.0044394503572662 0.00442920421362017 0.00441219235680844 0.00439002879021266 0.00437490496403718 0.00436329688993647 0.00435462112717629 0.00430597904115812 0.00428799824054769 0.0042650180966576 0.00424723721578068 0.004234095833015 0.00420898314010812 0.00418351580302505 0.00416683427954544 0.00413933745600668 0.00413107142601479 0.00412581154978578 0.00411532211230979 0.00409093580332239 0.00408430850943133 0.00404729084685528 0.00404060038444872 0.00403479105948608 0.00401953762997281 0.00400282518224232 0.00397586773276385 0.00396974580749225 0.00394343032133158 0.00393006794072774 0.00392712319304117 0.00391278461084925 0.00389764026446836 0.00389166843119908 0.0038692440107622 0.00384060060903985 0.00383665123183961 0.00382490150593061 0.00380424894511344 0.00379122090531686 0.00377358127428909 0.0037519041583832 0.00374268140077315 0.00373358403901764 0.00371236268072354 0.00370532434853196 0.00368969350235505 0.00367225744948439 0.00365877930414892 0.00363906923220189 0.00362018162566466 0.00360672555373995 0.00359552544354787 0.00358436134175999 0.00357008090473466 0.00356413659730686 0.00352053263672513 0.00351312141864586 0.00349688830667272 0.00347909250526286 0.00347764027960909 0.00345479251305894 0.00345240722702514 0.00343726282006719 0.00341968669990236 0.00340802228058517 0.00339786141088181 0.00339092058488541 0.00337240469813607 0.00334598376897153 0.00334009436687206 0.00333287907904313 0.00331068695777352 0.00330926478392543 0.00328386334693015 0.00326760690154556 0.00326501216395529 0.00325449345337974 0.00324049477411667 0.00323457428304928 0.00321340670834783 0.00319975458273025 0.00318340757551599 0.0031659482866347 0.00313627646184256 0.0031335735314331 0.00312492755007029 0.00310545321468893 0.0030969687990395 0.00308269963812191 0.00307779554497554 0.00307578428052444 0.00304263490385491 0.00303220589434123 0.00300364461431798 0.00299890688038181 0.00299607628854364 0.00297550232490083 0.00296064706540098 0.00295409291682001 0.0029337723428276 0.00292357844780237 0.00291374893166617 0.00289879863977332 0.00288598108962067 0.0028528339784175 0.00284881213322478 0.0028215170610051 0.00280140661509553 0.00279363288347493 0.00275831991098673 0.00275310589530236 0.00271764335381775 0.00270894108016384 0.00270192706930097 0.00267885787005144 0.00267032283542871 0.00265930800831336 0.00263115433070196 0.00261835997009382 0.00258036380684209 0.00256465729084818 0.00251481002090257 0.00245120209704851 0.00238018003695922 0.00226402545985962 0.00215296970554787 0.00209014893718433 0.0019469862259909 0.00164719291339797 0.00137226779245292 0.00124604431394674 0.00111564081817534 0.00104703306209762 0.000656989783144211 0.000518919475769738
0.0274264426682827 0.0183280412981793 0.0170782509004242 0.0151583224941432 0.0141320544769265 0.0127800257311164 0.0110411440898276 0.0105797706065113 0.000638840824371854 0.00311307596358403 0.00927043006600687 0.00899728365784959 0.00873913404124987 0.00853572309564996 0.00827969425570717 0.00800703834268536 0.00790887348863161 0.00776211597064663 0.00756613567779585 0.00744476895051722 0.00722684528043578 0.00717022456503586 0.00697358813616459 0.00681765378655038 0.00676477675243291 0.00661213729003895 0.00647350433869865 0.00645342441524273 0.00638936967794008 0.00625095485514493 0.00619236696503554 0.00611258036991755 0.0060211272126939 0.00598582216845829 0.00595802850141632 0.00594144813448995 0.00581166897747422 0.00573829766502558 0.00569671234952069 0.00558651623746374 0.00554721623531213 0.00549962328895145 0.00547712561581559 0.00545581289626386 0.00541151282580392 0.00537524190819175 0.00532707121429427 0.00527638360511371 0.00524851021004893 0.0052247082133922 0.00517325005400924 0.00514133106267113 0.0051128317115512 0.005098138633642 0.00506426507205073 0.00505371433169708 0.00501613376352737 0.00499199381787716 0.00493722321075363 0.00490160299398372 0.0048983619431311 0.00487538218307643 0.00483239909270322 0.00480370785998622 0.00479723180019329 0.00477887124836891 0.00474682445216132 0.00472258187674637 0.0046977392004201 0.00468386328758288 0.00465093517173412 0.00462619512400774 0.00459754772689949 0.00458761709422484 0.00456664662991069 0.0045351949740161 0.00453092054934924 0.00449645766731974 0.00449235994234384 0.00448500227268866 0.00446006601727336 0.00444571448130473 0.00441619543294788 0.00440014326383624 0.00438870604903736 0.00436056214202646 0.00434319833576842 0.00431387240612019 0.00430879339021903 0.00429593296647637 0.00427592466393568 0.00422575497478187 0.00421105250137486 0.00419568169327175 0.00418248362193847 0.00416505265222337 0.00415568022637422 0.00414246791434357 0.00412204550195379 0.00411701315964469 0.00411078338918556 0.00409198110525639 0.00405531406255285 0.0040450216034718 0.00402483143619554 0.0040130453160571 0.00400360930968706 0.00396955801052779 0.00396329896832151 0.00394428693168933 0.00393337480043412 0.00392074662916554 0.00390850507690681 0.00389157534806983 0.00386843031560298 0.00383783628321716 0.00382950699118982 0.00382472053471687 0.00381622646595232 0.00380612454622105 0.00378732087235798 0.00377021465489142 0.00375644806097241 0.00373957069985863 0.00373123498345361 0.00368846962550024 0.00368417338793528 0.00366574361893026 0.00364735638777581 0.00363156025879803 0.0036231221577218 0.00360262315119707 0.00359576781588815 0.00358555009296053 0.00357087981381152 0.00355894049262282 0.00354038008595037 0.00353388974660906 0.00352638845000741 0.00349653666634941 0.00349031227791856 0.00347886812582522 0.0034720597907415 0.0034583697778558 0.003422974533405 0.00341978138991556 0.00339628495155782 0.00337364893121269 0.00335743767732297 0.00335575417345731 0.00334782790070763 0.00333179761986054 0.00331668814156254 0.0033020334405892 0.00329079635685723 0.0032878571977985 0.00325393391028561 0.0032430533005032 0.0032359091691503 0.00322626956029823 0.00321228435196321 0.00320411282290279 0.00317875202860308 0.00316695802290386 0.00316160109714949 0.00314986408608966 0.00313527183060127 0.00312534253462952 0.00310718672781272 0.00310384337447924 0.00309646518088149 0.00306897527870488 0.0030414820015361 0.00302881911427964 0.00300726070504131 0.00300075841654729 0.00297814280667107 0.00297234791409639 0.00296715105212603 0.00295147145409298 0.00293200083703458 0.00292061753029238 0.00289839576710804 0.00289008809458677 0.00288317097973748 0.00286939145371653 0.00285863887093182 0.0028527196861408 0.00282678855777651 0.00281542075875961 0.00279378765978488 0.0027814033906902 0.00276389206773167 0.00272698523866906 0.00271274749318807 0.00269650084217953 0.00268555252062363 0.0026796222587753 0.00260198495197264 0.00259320795265661 0.00258871130073267 0.00255052985973895 0.00252231219988896 0.00245821041876495 0.00228842262205811 0.00220304367510167 0.0018703372455656 0.00180869112970793 0.00172132611073581 0.00139942939173094 0.00123412045428207 0.000873198630281348 0.000603779175467346 0.000568645601686784 0.000338251744181582 0.000290659088878765 0.000164528837364155 0.000143856306911544
0.0377349230943402 0.0196834568254357 0.0167836047876908 0.0164936948326605 0.0148216484267839 0.0124073135997067 0.0107154773633185 0.010570484654809 0.00109472144560167 0.00123845285300553 0.00961495497251453 0.00919588217838055 0.00875888246046657 0.00860119815202814 0.00837763662717398 0.00815148873279481 0.00795265956483934 0.00779506740435058 0.00756479805882435 0.00743212869373828 0.00724577129663585 0.00721580722354106 0.00711634488313959 0.00701696438985476 0.00681900289581148 0.00671283367573367 0.00651098750146633 0.0063411779131421 0.00626971763182227 0.00622798909835838 0.00615095650793337 0.00614539302010626 0.00611773785886624 0.00603560514576727 0.0060075662597971 0.005882846504485 0.0058415834689991 0.0057683201186595 0.00571129987705417 0.00569023320502767 0.00563572502861882 0.00559582131675735 0.00554827113708355 0.00549055998783429 0.00541344184066569 0.0053951278357406 0.00535862571403188 0.00533021108819284 0.00528071651065108 0.00523567937877067 0.00518381509599322 0.00516866996245038 0.00513512565532387 0.00507603250841717 0.00505043393747419 0.00500197253671201 0.00497303394226842 0.00495430615480911 0.00492232250520616 0.00489422224747094 0.00484732937030904 0.00481406950927773 0.00478689814071716 0.00477824061025839 0.0047755924464915 0.00474027369704843 0.00471006067956072 0.00470239437992461 0.00467109790915684 0.00465449818163602 0.00464446313329998 0.00460706019514058 0.00457343865690394 0.00455094962532398 0.00454060290667492 0.00452871862386193 0.0044706839674024 0.00446715109743025 0.00444779567836752 0.00442919312845805 0.00440021063898849 0.00437771060996811 0.00436196493563519 0.00434504107194887 0.00433630291408249 0.00430020281800874 0.00428103738785641 0.00426796514637407 0.00425201379217339 0.00424076299186003 0.00422836341088697 0.00420211787752791 0.00417907273266646 0.0041640882344242 0.00415913945053474 0.00411473395845366 0.00410190312439823 0.0040961914393187 0.0040840272637573 0.00406036228890699 0.00402767496614387 0.00402277415278992 0.00399958275726237 0.00399818565185235 0.00398058014715601 0.00395875359663011 0.00394841008036648 0.00393445648953472 0.00391452258963852 0.00390368978535731 0.0038896982284666 0.00385769810534438 0.00384761018568385 0.00383423684646786 0.00381158208865406 0.00380343939319103 0.00376686959479231 0.00376207785540222 0.00374791706234644 0.00372689944151654 0.0037075812723413 0.00369576727439408 0.003692735874447 0.00368034264577419 0.00365764014917998 0.0036556443991143 0.00363300511133359 0.00360529109436206 0.0035941512317875 0.00357364765500732 0.00356430377144263 0.0035572401531533 0.00355438556435281 0.00353142519533188 0.00351257294364614 0.00350664176027132 0.00348593567479547 0.00346440340014467 0.00345591477991399 0.0034496442283991 0.0034170065148018 0.00340778968884902 0.00339202039179108 0.00338551210124539 0.00338180761774185 0.003345511134809 0.00333228927248256 0.0033246137095551 0.00331570169968614 0.00329373453475033 0.00328088741827437 0.00327464850072498 0.00324504522813611 0.00323819217752539 0.00322523034939334 0.00321083175429114 0.00319862817341348 0.0031892753503804 0.00318238552962136 0.00316716113763334 0.00314280706392075 0.00312837402433861 0.00311443090824753 0.00310709565811245 0.00309795915484309 0.00308403845407102 0.00307360242204663 0.003065493638284 0.00303938121350868 0.00302429320106099 0.0030105448985809 0.00300242221829402 0.00299774808052884 0.00297931327266214 0.00295864669965979 0.00294643519973506 0.00292744922646403 0.0029147174702579 0.00290206507035886 0.00288388470600286 0.00287461649331025 0.00286544507712087 0.00281059189877402 0.00279725443406752 0.00278976844451927 0.00276377615947542 0.00275698642202433 0.00274605305240062 0.00273236084514105 0.00268623018674157 0.00265764276674724 0.00263853447829225 0.00261038218024981 0.00259946685335505 0.00258531047336172 0.00255810936531368 0.00253651786036396 0.00252436633486365 0.00248061946680849 0.00246036172789132 0.00228830157622556 0.00218185969922483 0.00196725176475944 0.00177568128594318 0.00173764511100645 0.00169011901003483 0.00162318989072341 0.00146611274791912 0.00139363390393022 0.00108565085904405 0.000616042453254486 0.000497832733779353 0.000413360255056952 0.000260803273767912 0.000225116879795233 0.000202958384883426 4.43043168646103e-05 1.59424984185524e-05
0.0366066016761115 0.0271922323430034 0.0183742234904152 0.0179111743835868 0.0148299176576414 0.0141145419487805 0.0118277082288535 0.0115345542230622 0.000606568279738039 7.67476503001069e-05 0.0100438163673228 0.00956042029080935 0.00926514852529544 0.00913401458888955 0.00845148264282534 0.00828737237069182 0.00806942305295667 0.00778645103856688 0.00749178382765158 0.00730811403305629 0.00726038718962094 0.00710073687458239 0.00693984221373033 0.00686679935716636 0.00680216010059289 0.00671187332034077 0.00658338758786147 0.00652293447237464 0.00641424165683841 0.00626364765280026 0.00624617141599038 0.00608944860738515 0.00600358994935073 0.0059352834496002 0.00591235084945194 0.0058302544020152 0.00578840067009026 0.00570748747312642 0.00565413381604754 0.005623742015388 0.00555070497641644 0.00550795684490042 0.00541297256362198 0.00537199281180142 0.0053388897029487 0.00528054030535617 0.00523623320953285 0.00519520933108963 0.00518548416723618 0.00514822454209666 0.0050847257691211 0.00505696689261533 0.00503369449945554 0.0049935298960693 0.00498017031219397 0.00495019366382412 0.00491475436788707 0.00489637565896856 0.00485739438179747 0.00483798458309103 0.00479959978506988 0.00479065914376135 0.00472256485488023 0.00472023258806486 0.00467217236399105 0.00463212256898008 0.0046058415419099 0.00459071759862388 0.00455967102418098 0.0045516159758143 0.00453269354142972 0.00452829311003928 0.0044790346449004 0.00446313735763064 0.00446008403734072 0.0044167865275531 0.00440294600257684 0.00437391242376083 0.00436589003185382 0.00434777841901875 0.00432467543371304 0.00431957448926951 0.0043030161621172 0.00429021111577689 0.00424985214885485 0.00424050960085318 0.00422855309800194 0.00419500042828368 0.00418655779244455 0.00415155782144682 0.00413691931425324 0.00412545898190025 0.00411547845440016 0.00407828601529606 0.00407578215632202 0.00404264143626948 0.00402413425838688 0.00401595991794312 0.00400092234175829 0.00398794185271798 0.00397761519010776 0.00396325346654877 0.0039357837282795 0.0039210028397666 0.00391490811245713 0.00389154466503756 0.00388238027384772 0.00385059815279755 0.00383756016669362 0.0038255179287108 0.00380823971944586 0.00380726180637781 0.00379471128055883 0.00378670970979582 0.00377270888197567 0.00376129564256323 0.00372635831658927 0.00371506557709174 0.00369298624677833 0.00366985954924797 0.00366707939850877 0.0036543264751353 0.00363428363715971 0.00362721860462039 0.00359960442809157 0.00357237743404006 0.00356667953652631 0.00356158884455714 0.00354435881679221 0.00352648220489889 0.00351103258098373 0.00350130570705147 0.00349291296784367 0.00346539120076259 0.00344236758302294 0.00343353944089248 0.00342788147673581 0.00340855331168558 0.00338299785343943 0.0033755489884103 0.00336310176632286 0.00335009982248109 0.00334785217158899 0.00333335809521975 0.00332345166748232 0.00330675320504593 0.00328869998229518 0.00328768107825793 0.0032662941894213 0.0032493558137825 0.00323594565579562 0.00322168622608011 0.00319929485429952 0.0031913007457715 0.00317058638967664 0.00316405194561504 0.00314160930136956 0.00313400043056272 0.00311097914978186 0.00308550584278522 0.0030779595224068 0.0030698850038858 0.00304493674484487 0.00302553435974255 0.00301347508897027 0.00300720946757434 0.0029993035399685 0.00298762788175223 0.00297600716962924 0.00295488002902608 0.00293374479311359 0.00292563037873199 0.00292292658426726 0.00289936870419509 0.00287528342089882 0.00286910066222772 0.00285351618637862 0.00283293260107312 0.00282098935078231 0.00281462495044702 0.00279853535160428 0.00277124533327847 0.0027656394249748 0.00274376529033752 0.00272477642275509 0.00271313422015042 0.00270095239137725 0.00268640332825576 0.00265609044505705 0.00260082201476433 0.00258749451274674 0.002558011595146 0.00254663519656067 0.00253630948737832 0.00243480518556326 0.00225600281725394 0.00217995869023335 0.00209199610995508 0.00204125605347678 0.00195061895879808 0.00180666449866416 0.00176130060362771 0.00170161530921249 0.00162686912327694 0.00148103901251224 0.00131812224203999 0.0012244129769668 0.00114030038111745 0.000935072772284964 0.000840960524319724 0.000804709191470824 0.000676226625794007 0.000423440722405053 0.000398778316593911 0.000235886124984188 0.000133240633507291 5.87325425515925e-05 4.14180332406504e-05
0.0254613418312047 0.017154564838013 0.0155840577300545 0.0151317899284791 0.0126349973827682 0.011456484630952 0.0110405926809339 0.0106824950969374 0.000193548381489992 0.000701302848527049 0.00928914185439598 0.00899656038422417 0.00891313362685483 0.00851900233348834 0.00839628567298173 0.00828490306457726 0.0080128260470125 0.00799135351546769 0.00774661739571946 0.00768904700400528 0.00757108625474619 0.00742846478319967 0.00723663658637683 0.00697150460264508 0.00692581039160006 0.00687950299985869 0.00670449628238992 0.00667765586593217 0.00658134848991935 0.00656121366692241 0.00642840222718961 0.00630719721354733 0.00625809693508219 0.00624572158012165 0.00618607103035726 0.00617177472928111 0.00604465801387309 0.00593612079014721 0.00590281957168805 0.00586311581927511 0.00578939449850875 0.005761497094944 0.0056581109970213 0.00564641637651563 0.0055935877408642 0.00553786954993059 0.00548216285877044 0.00545235636690165 0.0053985495775299 0.00535018845475576 0.00532361589396523 0.00527735665777252 0.00523841699042397 0.00520683481520662 0.00517196005816508 0.00513203362884613 0.00507142026803558 0.00504028776107687 0.0050321505303752 0.00499336758342347 0.0049738269995537 0.00495282283841854 0.00492175336331467 0.00490284353510527 0.00487484978134034 0.00484914386800379 0.00480091924606513 0.00478863652666418 0.00477042194919142 0.00474440879856584 0.00473879493248292 0.00468953718011261 0.0046820784427319 0.00466048847478105 0.00463704741376762 0.00461232711039576 0.0046082781011594 0.00459502808046545 0.00457745398385307 0.00455385196571418 0.00452566237864784 0.00450020353009368 0.00447992354449165 0.00446462509138162 0.00443407330077991 0.00440903730374937 0.00438263717824715 0.00437103572335112 0.00435606893278691 0.0043384525584546 0.00432057974422668 0.00430615255568972 0.00428149095750614 0.00424515928272576 0.00423751560061913 0.00422525879440718 0.00419865037153329 0.00418419511786143 0.00417776381267749 0.00415404865912437 0.00413963842880184 0.00413432726615645 0.00410879035820506 0.00408997391804814 0.00407642775966118 0.00406853108033067 0.00404004462863716 0.00402359387485688 0.00400819752413634 0.00399961520394658 0.003991354689056 0.00395598167249725 0.00394311457504831 0.00391280322563219 0.0039054328341721 0.00388050617401921 0.00387512307281552 0.00385952188029179 0.00384615928351163 0.00382799700671158 0.00381147483642098 0.00379874135571836 0.00376625421875955 0.00374372570032606 0.00373925828080862 0.00371441399817344 0.00370226931794585 0.00368037325311964 0.00365944310313038 0.0036570983994817 0.00364521150201757 0.00362280245073786 0.00360759575265257 0.00359552655465302 0.00359021438894352 0.00356141345662534 0.00355960538193891 0.00353948319663624 0.00352906342025013 0.00351078555919453 0.00349861148736899 0.00348662673947182 0.00346480894425034 0.00345865506555887 0.00344656031981118 0.00343699980657967 0.00341465317249891 0.0034075586997662 0.00336293554458009 0.00335753878876764 0.00334484446306243 0.00333506163649728 0.00331188489799244 0.00329894481329877 0.00328528380009437 0.00327221491254517 0.0032644180870817 0.00325211864802008 0.00322993035023688 0.0032128976445359 0.00320759131260741 0.00319339839168144 0.00318783095100752 0.00315941881331647 0.00314848172651555 0.00313402788443041 0.00312650858525598 0.00310814580284706 0.00309868619833687 0.00306617224232892 0.00304944841150519 0.00304443844338955 0.00301620639024909 0.00301066618194557 0.00299958774524413 0.00297537804222729 0.00296689499665714 0.00296098807567467 0.00294768882919061 0.00292944260939283 0.00288836306857684 0.00287301044054234 0.00284647244976854 0.00283947948746029 0.00281742912755263 0.0028105113020396 0.00279544726267957 0.00279346612900418 0.00277376883017296 0.00276031650020222 0.00272642991693939 0.00270916051121211 0.00269396212175244 0.00268373995300422 0.00265192511313178 0.00260126413576122 0.00254253348916738 0.00249181270949033 0.00242667589541541 0.00235514708540207 0.00227350840833563 0.00221668747326042 0.00213983189242305 0.00208227536358301 0.00201200587991336 0.00189783926450623 0.00180763283889758 0.00146414427491713 0.00104076067873407 0.00096159115011849 0.000907224029897651 0.000854514473397654 0.000777713184655199 0.000711136945901436 0.000692706011885386 0.00036288588989878 0.00020662520170507 0.000118759218421087
0.0219077640064942 0.0167642361583115 0.0155619503899507 0.0141479753875566 0.0132734363201371 0.0117907116366155 0.0112413101568671 0.0108157392398545 0.00306411121457016 0.00290223465116009 0.00974086213853709 0.00928889516391864 0.00913241529286113 0.00883850804009331 0.00842759059848755 0.00830743262768863 0.00798995896304889 0.0079137171451231 0.00754787652451561 0.00749572722502277 0.00742101161365547 0.00734916127609245 0.00698861092820732 0.00693055220997926 0.0068339604611376 0.0067532105570738 0.00661179089221171 0.00654837815956105 0.00635442974510367 0.00627947282279162 0.00617928904709217 0.00614608959221659 0.0060931306008227 0.0060347749806737 0.00600645006186584 0.00590787181066773 0.00585784579465194 0.00580483478672789 0.00576537970623005 0.00572107522205322 0.00569347774965089 0.00555292494441713 0.00553692196557463 0.00546811822796405 0.00544613992469228 0.00539216678480174 0.00535182559795317 0.00530111729948791 0.00527784805612703 0.00524876781377813 0.00523339102300911 0.0051843118730892 0.00513667676729416 0.00511740523407419 0.00510005948340922 0.0050839451604884 0.00503567484281889 0.00499310808213654 0.00495223254637898 0.00493790902649396 0.00492162145169533 0.00488715506734604 0.0048650366660149 0.00485531922882852 0.00484497063650262 0.00482531913232716 0.00476405823568876 0.00473790543699688 0.00472341922001589 0.00468319279166192 0.00466933520131305 0.00466516312683658 0.00463765677276936 0.00460866293870467 0.0045971520853269 0.00456134191451762 0.00455518667035108 0.00453032711405376 0.00450408296356989 0.00448252480878566 0.00447515892637831 0.00446449731984657 0.00443912854424379 0.00441806647246127 0.00439890281110851 0.00436800580317854 0.0043382441442494 0.00433059383377163 0.00431355047020865 0.00429882161463254 0.00428477120645042 0.00425146405723065 0.004234091967773 0.00422804490270226 0.00420788688733709 0.00418480648928572 0.00416346358534711 0.00416083544695024 0.00415104187645294 0.00412006031403631 0.00409724333105567 0.00409002826220292 0.00407846387408098 0.00405002721267254 0.00403904839519614 0.0040165723556607 0.00399744759515197 0.00398443688731679 0.00397208805583679 0.00396237424760379 0.00395679046088516 0.00393093041084421 0.00392421393365628 0.00390217123314876 0.00388307493954541 0.00387746333591224 0.00386972384990198 0.00385235090727146 0.00383996333145517 0.00382509138723614 0.00379388956387476 0.00378583749581899 0.00377913093056102 0.00376690733166043 0.00373561936849274 0.00372132878826187 0.00369728461239215 0.00369389625707006 0.00367658136240556 0.00365896316664259 0.00365481969097947 0.00364419468953782 0.00363074829167901 0.00361727322243552 0.0035841779663851 0.00357232104265681 0.0035530527889567 0.0035416652922713 0.00352802493433114 0.00351350023689093 0.00350585527151851 0.00350206211663071 0.00348173926126575 0.00346879226285024 0.00344936373563051 0.00341907448022464 0.00341177655802025 0.00340407871756937 0.00337884787133545 0.00337082948590956 0.00336153683636794 0.00335744678418156 0.00333953367916826 0.0033248535153254 0.00331435916196058 0.003288321844518 0.00327468235773966 0.00326011787138529 0.00325389169782291 0.00323687105106189 0.00321314831142694 0.0032082755047143 0.00319647481006957 0.00318965321959051 0.00318554767720642 0.00315723907838493 0.00313648046255615 0.00312991292502367 0.00311126128851295 0.00310072449056065 0.00308089147621326 0.00307461938231436 0.00306377759805473 0.00305065214842073 0.0030334355087777 0.00301547879686765 0.00299622209402928 0.00298453935259833 0.002973193075526 0.00296099527065242 0.00294806513721732 0.00293122525737406 0.00290724497450592 0.00290174072693485 0.0028939726782069 0.00285836947577129 0.0028488906152477 0.00282028262998591 0.00281752552232149 0.00279393322430211 0.00277961184966097 0.00277399986979456 0.00274635817096886 0.00273816305275211 0.00271976029611905 0.00271117717945712 0.00268646655027007 0.0026672868796803 0.00264053160518069 0.00262122612636105 0.0026015741763966 0.00257580324710122 0.00256034417064205 0.00253830416945998 0.00250117362429458 0.00241631447183457 0.00231617220383558 0.00206956726694857 0.00192870404795849 0.00180629744339232 0.00146700696153151 0.00142194578123749 0.0011517122955136 0.000570650782283825 0.000548760229365905 0.000517886147590726 0.000401770051399973 5.3622440372202e-05
0.0207883550260167 0.0177936992675381 0.016967581897104 0.0148123771483957 0.0131975369891959 0.0119231466458259 0.0115233893691053 0.0104083654436498 0.00144957749924444 0.000227274978690032 0.00956214399223237 0.00932608679733733 0.00899678724486797 0.00872035077808461 0.00845929811426258 0.00808318458397549 0.00790295746248027 0.00771654321162293 0.00765133627893799 0.00739947822914219 0.00727188423197008 0.00713327091302404 0.0070644351532995 0.00689202901386824 0.00680283910446018 0.00666945757702743 0.00661408323076418 0.00653416866794651 0.00650356554356372 0.00636319245083143 0.00633490746372305 0.0062474064649077 0.00617197148237365 0.00613159244919695 0.00607785117178467 0.00593280878050417 0.00584825227363134 0.0058071000515614 0.0057072908265197 0.00567458032335874 0.00566456298138655 0.0056363223223844 0.00559431138692681 0.0055202451894672 0.00549454990525611 0.00544535011398661 0.00542907840716292 0.00539716240397906 0.00534073999527606 0.00531364055237319 0.00528566624277578 0.00525687681282568 0.00521567739183669 0.00513177987549711 0.00511762634147759 0.00511079971036549 0.00509274791050405 0.00502362137707838 0.00499882796550192 0.0049711577155175 0.00495926204539496 0.00492498545545772 0.00490062452495105 0.00486198503167963 0.00482708360478658 0.00482121174787728 0.00479552110461245 0.00476878956638638 0.00476578004881918 0.00474022861323324 0.00471276474685877 0.00470100293185624 0.00468042026879181 0.00462227350540016 0.0046111097528287 0.0045859391700977 0.00457129000326284 0.0045645967966174 0.00455019793795803 0.00452994459757919 0.00450931099013937 0.00449782831939886 0.00447900341922089 0.00443867068635326 0.00441839512716148 0.0044098328724658 0.0043935274126849 0.00437129845496903 0.00435825389882795 0.00434247292413429 0.00433313432544832 0.00430566914389031 0.00428484144430757 0.00425697410678978 0.00424607538165013 0.00423435227233201 0.00420509744246618 0.00419183565134387 0.00417057994265714 0.00413852472522786 0.00412968356124514 0.00411758992195691 0.00410260271445833 0.0041001300779828 0.00408438544365371 0.00406764503477747 0.00405300126498825 0.00402656097290818 0.00402073948003161 0.0039837257824561 0.00397861162048126 0.00396028593548056 0.00394048537584512 0.00392750267515428 0.0039159526431297 0.00389944049595736 0.0038947103388921 0.00388429559489443 0.00386759183312661 0.00385125773819175 0.00384241670588391 0.00383346040589095 0.0038098489922672 0.00380076471238103 0.00379038487573591 0.00375868051620585 0.00374368760420844 0.00373671393880922 0.00371598405812193 0.00370671398939043 0.00367137083625212 0.00365756382183573 0.00365165933648843 0.00362981700018055 0.00360789471516797 0.00359903070429478 0.00359425401369208 0.00357620262036543 0.00357113428562306 0.00355932120373292 0.00353514366100125 0.00352426425471072 0.00349612654037746 0.003478548758447 0.00346222513477914 0.00345106136171271 0.00343376804939825 0.00342687602615722 0.00341439424672101 0.00340446177480147 0.00339232370699873 0.00337497889313068 0.00335256780759803 0.00334978519879248 0.0033365741532798 0.00332113973856414 0.0033102444555387 0.00330804795205889 0.00329711722116032 0.00327645649655691 0.00326273298962096 0.00325436474933901 0.00323218627020061 0.00321722447547832 0.00321315621446037 0.00320118450650982 0.00317365673712692 0.00315433184822464 0.00314950859286352 0.00314081867565547 0.00313262054129838 0.00311326352262442 0.00310769247448716 0.00307491108008647 0.0030686578572532 0.003057291413942 0.00304732800488077 0.00302014483747526 0.00300331190768305 0.00299182514003713 0.00295747997449371 0.00294046290864617 0.00293350902466912 0.00292445992956481 0.00290837672758884 0.00289724799277766 0.00288852511246794 0.00285693324946032 0.0028474051521367 0.00283894589382355 0.00282131509597062 0.00280700317166142 0.00280008641457403 0.0027602117425744 0.0027398176447181 0.00271149821190377 0.0027090963103973 0.00268761200141703 0.00263624103910083 0.002610871109008 0.00255235399570326 0.00242338435529697 0.00236940295283129 0.00221320135322737 0.00216347413243038 0.00205263709258198 0.00168777690229911 0.00144374933664524 0.00139204274558791 0.00134341211314492 0.000865529012959803 0.000700064969034718 0.000644611426120436 0.000517843166311141 0.000427845715604525 0.000329296594015669 5.34847430930934e-05 4.14739387447948e-05
0.0216560251606141 0.0177273233654963 0.0160836428703251 0.014934924781849 0.0137567122972691 0.0124320384240191 0.0120786546206009 0.0107095808390369 0.00691355931366313 0.00210346619299294 0.0096116568931285 0.00936644382193901 0.00905300106774912 0.00888636035833809 0.00867456053041063 0.00859187244019487 0.00826986076502069 0.00820142498227221 0.00814015746929933 0.00791990624473443 0.0077752654380946 0.00748721093115455 0.0074548176840101 0.00723595715950319 0.00706679281951909 0.00699692756558154 0.00686181043469072 0.00665898587751505 0.00661028606877304 0.00654696149480265 0.00646166483659044 0.00629542486723555 0.00620769457223994 0.00618134825737612 0.0061271194223379 0.00606411137255387 0.00600688095523424 0.00595100047475688 0.00585870743896851 0.0057783432929181 0.00571460608745346 0.00569496846961504 0.00558926699580624 0.0055284421041194 0.00552107329575625 0.00547642398466452 0.00541121332714633 0.00539162156767055 0.00537395077002702 0.00532376667573834 0.00529926188549697 0.00528854765054311 0.00525284764333938 0.00517067192881795 0.00513557174506635 0.00512674431957121 0.0051025043640844 0.0050533772043106 0.00501494376277794 0.00500042205753681 0.00498700742119965 0.00492661007214612 0.00490959158406204 0.00487764494842299 0.00485802007085477 0.00479568373835226 0.00477157480213731 0.00475356750947147 0.00470462455402094 0.00468536493236013 0.00467618461861061 0.00465286383860599 0.00462604190638852 0.00462284746444002 0.00459517371326352 0.00457110808635979 0.00455975168382827 0.00454597667610171 0.00452932459342619 0.00448726845620267 0.00447809603946471 0.00446645704579334 0.00442977323104838 0.00442744666470875 0.0043999994614601 0.00436256003785618 0.00433586531257141 0.00432411095940117 0.00430891172040088 0.00429824744616477 0.00428007482756677 0.00426442070223126 0.00424666811263156 0.00424045909262472 0.00420458931018276 0.00419382249151258 0.00417413630116005 0.00415105441037973 0.00413356172864276 0.00411168012441651 0.00410737872454227 0.00407018359886887 0.00406012478442232 0.00405007220160235 0.00402419011258749 0.00401042691772951 0.00399642455592338 0.00397812617795147 0.00397180081566492 0.00395813668951679 0.00394438373650635 0.00392739082028406 0.00391958105436378 0.00389471797284139 0.00387570441441098 0.00385581856311561 0.00384641795624931 0.00383729053485761 0.00381420171624829 0.0038015456581865 0.00377915661794055 0.00375354167861897 0.00374130050136723 0.00373171786405696 0.00371507658178285 0.003700708148024 0.00368577158381996 0.00367812526391877 0.00367248483915958 0.00362348339352125 0.0036163138975284 0.00361065101890688 0.00360140014324387 0.00358915003866729 0.00356361955982288 0.00355333296112021 0.00353034101928232 0.00350880080382519 0.00350603666272153 0.00347582847665971 0.003470226823818 0.00345797154971707 0.00344843986282427 0.00343375255366472 0.00342197048259021 0.00340027120796509 0.00338826882423271 0.00338528204499798 0.00335116588664311 0.00334634657473652 0.00333589780364873 0.00331658516482664 0.00329612883388992 0.00328723027931529 0.00327190640719472 0.00326033605296513 0.0032595216550595 0.00322221846689197 0.00321111272481465 0.00320043848651298 0.00318306475162234 0.00317084990629041 0.00315976541283451 0.0031545131435281 0.00312774014558488 0.0031227400949871 0.00310140814471235 0.00307521355524529 0.00306209676545259 0.00305533650304785 0.0030483129436993 0.00303476301275415 0.00302549365490373 0.00301411362493406 0.00299573287141399 0.00298351364844951 0.00297468478906504 0.00297363193402845 0.00294524696443421 0.00293824200656042 0.0029331362104695 0.00290571271464474 0.00289583199140229 0.00288023158723855 0.00285464985079783 0.00283177847306108 0.00280501680004988 0.00278608943006166 0.002772474110323 0.00275903379853508 0.00274487980232538 0.00273408871597296 0.00271933950424442 0.00270507822424281 0.00267470519569782 0.00265949830463773 0.00265034821052419 0.0026284512710547 0.00260458090925908 0.00254867996305779 0.00249273796763189 0.00238874533739324 0.00227124460167061 0.00200021570422351 0.00158071165681242 0.00155066626574444 0.00146233093180353 0.00138522177391002 0.0012516692728279 0.000962710744285615 0.00093856220092872 0.000745653783348881 0.000600760525869381 0.000548969894090326 0.000293440244908406 0.000169442596417627 0.000157226909678887 4.92777733367932e-05
0.0348295766304022 0.0245798422496096 0.018605902041989 0.0168701240013464 0.0152498148537701 0.0141493831156562 0.013234226923194 0.0120286436383588 0.00671961973010797 0.000298176514560957 0.00981085840737597 0.00959957394032984 0.0094834766367828 0.0093420230566196 0.00900181087162682 0.00873805171310455 0.00839670019626268 0.00823115223279463 0.00805605052621786 0.00771353047304725 0.00722741047946815 0.00705549379424877 0.00694157862687472 0.00685054956119623 0.00677979936839839 0.00664610968671506 0.00651065528813839 0.00648635432177384 0.0064063423338344 0.00630444961198155 0.00623059223783853 0.00615783590399519 0.00606738142496362 0.0059647316311798 0.00590226790848518 0.00583773355413752 0.00574847468556126 0.00566334991095931 0.00562669180666144 0.0055265202343603 0.00548416161465262 0.00546630937232418 0.00542899069772527 0.00540248400210305 0.00535865438178122 0.00531945871494793 0.00529631757107465 0.00523253058117557 0.0051642647366357 0.00511828132651306 0.00508535756175717 0.00505986055746773 0.00505228706252701 0.00503839982874817 0.00497153035278565 0.00494873319363192 0.0049105042702547 0.00488717286168306 0.00485873854394121 0.00484037137750128 0.00481259428022352 0.00480014043063634 0.00473505348908944 0.0047162468347568 0.00469297744202714 0.00467060574907993 0.0046598576969786 0.00463017317782798 0.00461527707170977 0.0046123461109739 0.00459804852535087 0.00455956573932132 0.0045491877379244 0.00450005459461044 0.00448815949305212 0.0044785330928358 0.00444704257399017 0.00442423680544036 0.00441268111985605 0.00438858332170425 0.00435141047780322 0.00434010050215975 0.00430523840969391 0.00429558536840665 0.00426703757398341 0.0042442724113637 0.00424119060118122 0.00421118616506758 0.00420226951359742 0.0041758405803723 0.0041564508936465 0.00413900656533114 0.0041195850035843 0.00410054480220767 0.004082816818835 0.00407400886537689 0.00405744676141497 0.00404703186895792 0.00401866647702454 0.0039973588109666 0.00397940568968663 0.00397260896303223 0.00395279314950825 0.00394387700117462 0.00391587599909098 0.00391223793821123 0.00390797610980756 0.00387916374644131 0.00384933139287553 0.00383874228680853 0.00383835876960328 0.00380149235127372 0.00379632592992045 0.00377979048420129 0.00377000028626324 0.00376197908844063 0.00374162535548549 0.00373268853471161 0.003722280889533 0.00369768508758472 0.00368867673801104 0.00367344533916143 0.0036565197376399 0.00363064902825328 0.00361882079386497 0.00359754313591035 0.00359064237828008 0.00356702907644683 0.00355183646551269 0.00354375846748094 0.00352617369697668 0.00352259450628878 0.00350507151269734 0.00347738872781508 0.00347043146124227 0.00345606265681296 0.00343029964180966 0.00342867677449845 0.00342596683263579 0.00339767681432833 0.00339230705156866 0.00336875673382079 0.00335805452619963 0.00333681078919462 0.00332662777502819 0.00331579985104676 0.00330123177538216 0.00328227908300082 0.00326162923049084 0.00324785552351759 0.0032305011529208 0.00322858687443651 0.00322245808714984 0.00320693859699653 0.00319970425349964 0.00319097547597312 0.00318024379769686 0.00315175168568122 0.0031339030886824 0.00311866000402332 0.00308595185669691 0.00307629574557384 0.00306505974424822 0.0030563072021661 0.00304204142198719 0.00303351017863666 0.00301597900062196 0.00300279296865376 0.00298850924363282 0.00297416715194776 0.00295081813830041 0.00294735509241419 0.00292397978541252 0.00291769922701303 0.00290774170703441 0.00288330671497921 0.0028743189093626 0.00286172924836069 0.00285261529286677 0.00283238904095025 0.00282178262199262 0.00281076548425023 0.00279861564062833 0.00277160217326437 0.00274716775824075 0.00272251520424925 0.00268293914775499 0.0026717825443374 0.00265172945445877 0.00263191507641445 0.00261966625093514 0.00261097174136108 0.00257451006804126 0.00255304387889318 0.00252244309277069 0.00250264227260683 0.00248725198539383 0.00240014989191073 0.00215193743007992 0.00201907210412823 0.00178124708738288 0.00161765743175536 0.00157146440182319 0.0014657037439614 0.00118588270250531 0.000984815026839152 0.000837209797777861 0.00060158016609215 0.00053979124020009 0.000463537537202396 0.000431281128581928 0.000276832145320745 0.000187587615595699 0.000133242523938562 0.00011669677592743 0.000111488578728709 6.52384154240401e-05 5.0067798319891e-05
0.0211312793764789 0.0200523683878774 0.0172854086619929 0.0146569651976095 0.0126073492792505 0.0118712191634267 0.0115117955019912 0.0108578290899682 0.00132381639457692 0.00316573352530211 0.00925664106482395 0.00921878088848495 0.00880933400448597 0.00861022086508403 0.00846800399533681 0.00827563768507028 0.00800124168537668 0.00775401183640104 0.00761630385165655 0.00750654145682597 0.00730119833203547 0.00727581877059628 0.00702638902542795 0.00696825786833768 0.00689065588633205 0.00675938333710626 0.00660689223921368 0.00656650640291815 0.00651713076741691 0.00643868095158448 0.0063925497036816 0.0063421313824365 0.0062342302413666 0.00615067500695452 0.00605949553438471 0.00599127724212167 0.00592832606520633 0.00588828272696844 0.00583525610409665 0.00578433084646833 0.00570345842455174 0.0056252301131762 0.0055924271932287 0.00551435799290321 0.00548063777098742 0.00538234051216851 0.00534354291973908 0.00530449053564841 0.00527843718122063 0.00526578165991963 0.00521116243230004 0.00518978470559128 0.00516121954644524 0.00515956896935338 0.00508555015104837 0.00504593389915292 0.0050239798133115 0.00501746844941221 0.00497321193501603 0.00492822438644169 0.00491340474759347 0.00487915881220555 0.0048472573647674 0.00483132868804965 0.00480082047961543 0.00475910528422489 0.00474319510605967 0.00472028424134182 0.00470873017993296 0.00468239775480052 0.00466905379002319 0.0046336291228913 0.00460909765514604 0.00458788867643353 0.00457728109085653 0.00454799177661027 0.00453220945185316 0.00451267202774237 0.00449648195327647 0.00448277578325722 0.00446298447493259 0.00444269325873084 0.00442635047357575 0.00440938830113717 0.00439336889476484 0.00437467806513514 0.00435953087678031 0.00433468141250068 0.00432506519687315 0.00430004737586795 0.00428730042681577 0.00426886036858994 0.0042376155752604 0.00421715344563295 0.00420858604401235 0.00420105854539803 0.00418793576086739 0.00416230219585749 0.00414003239175401 0.00410923416915071 0.00410193997857337 0.00405767168000581 0.00403870967492191 0.00403599067997462 0.00402764059831338 0.00400556339425234 0.00400216772722584 0.00399372036957581 0.00396927584392358 0.00393314247258499 0.00392423390562104 0.0039191295071174 0.00389875284826502 0.00387989635039517 0.00387523105577224 0.00385292516946139 0.00384308594814736 0.00381898228512172 0.00380612025068999 0.00378303386236702 0.00376749956584478 0.00376478002998591 0.00374745993220403 0.00374271162139534 0.0037247632687189 0.00372164388965034 0.00369107912134653 0.00367868583637851 0.00366470283042638 0.00365089848461598 0.00363599874434899 0.00361047971881329 0.00358655458032884 0.00357178340145496 0.00356722523819669 0.00354531876827736 0.00353878401427564 0.00352215133368703 0.00351562552421435 0.00350734443617182 0.00348709806567403 0.00347361394770873 0.00345357835748318 0.00343639087907842 0.00342735840703016 0.00342041293176144 0.00339541553361916 0.00338031332726616 0.00336821334406966 0.00334343915425883 0.00333261235356263 0.00332612195535504 0.00331419463746766 0.0033064713124656 0.00328715979295964 0.00327433133060538 0.00325974264727092 0.00325254227860693 0.00324603698867551 0.00323506141470049 0.00321975837108696 0.00320615449680237 0.00319207462505841 0.00316357307112192 0.0031440949941806 0.00312674713961574 0.00312109370777379 0.00309423432467611 0.00309128283630481 0.00308185003876626 0.0030621532430448 0.0030590788335518 0.00304682756665541 0.00302845277985805 0.00301355475886069 0.00299705271808062 0.00299114610468001 0.00296727086467358 0.0029560612033244 0.00294909101699131 0.00293352126458107 0.0029180381344806 0.00288902427634736 0.00288166899063473 0.0028635486899674 0.00284286008161056 0.00283291820413714 0.00281790062508145 0.00279393867505557 0.00277972893861011 0.00277003206576519 0.00276037219400172 0.00274393231068225 0.00271903896897385 0.00270324562799867 0.0026937548790186 0.00266724666752674 0.00264307553371943 0.00262268831742062 0.00259552249740914 0.00257606660062165 0.00253537495717637 0.00243696382097451 0.00240650560809777 0.00226668874616993 0.0021243314769537 0.00210783990371905 0.00203029728439798 0.00181726753003615 0.00170277538971538 0.00156085105692088 0.00119165056908819 0.000646777707596263 0.000625811182393329 0.00035931097463387 0.000182438113580653 0.000139602578990746 2.3028511164413e-05
0.0349713048412308 0.0207471969540741 0.0190845933552459 0.0146707236993597 0.0119568847450504 0.0114844939593007 0.0109094781328921 0.0104866947338797 0.00274869479037554 0.000602004838536352 0.00907121416426691 0.00882153774253462 0.00842647717011808 0.00820539753906803 0.00796562203333319 0.00789296343239378 0.00777318395294956 0.00757065940991111 0.00750074616428028 0.00734756541375605 0.0071883941461407 0.0070675479510237 0.00697655985749408 0.00685203914707374 0.00672238567493147 0.00662494171659398 0.00653660769623694 0.00640685089980873 0.00634501866816745 0.00622634709168845 0.00614545958416885 0.00612799185701898 0.00606033547989512 0.0060479376633557 0.00592769516831068 0.00584427045804026 0.005810321580217 0.00576147123832569 0.00572115837677886 0.00557655670855711 0.00552428515242669 0.00547913062066639 0.00542797810814546 0.0054170511351991 0.00539058745139214 0.00536476642506444 0.00531027403290768 0.00528053662533095 0.00526181227810896 0.00522374604854681 0.00517519903266869 0.00513783760358881 0.00508562068143008 0.00507510132991419 0.00503570272438916 0.00500319061373996 0.00494822171926074 0.00493762318022525 0.00491078794157269 0.00485239992207517 0.00484831042035979 0.00480172659859644 0.00478061849034723 0.00476680548708477 0.0047502002601628 0.00472376449648799 0.00470450489743793 0.00468540315077892 0.00466143820183593 0.00463110569344163 0.0046099713063107 0.00458938015596919 0.00457002181746523 0.0045436185191504 0.00452029745303603 0.00451005119565309 0.00448009045056084 0.00445181319306531 0.00442911748807991 0.00441687192655436 0.00438666212464657 0.00438381186176744 0.00435514117126476 0.0043284619614181 0.00431891948080748 0.00430223866676658 0.00429940549748149 0.00427980448818514 0.0042517460477327 0.00424099482093216 0.00421475729958628 0.00419432905069156 0.00416833611793893 0.00414561174133904 0.00414347443325904 0.00413345014806461 0.00411397084559705 0.00409924343863601 0.00409144240018017 0.00405601151146289 0.00405011927748406 0.00403545398064765 0.00402976997089306 0.00400256230373177 0.003985250750863 0.00396835935884453 0.00396573046888139 0.00393624959688236 0.00391925424555254 0.00391354982683635 0.00388647916458848 0.00388137375011609 0.00385853972534697 0.00383511355515104 0.00382282162214374 0.00381190605847948 0.00377906660034038 0.00376444064207732 0.00375354543711323 0.00374597641780581 0.00373894831958242 0.00371994066035741 0.00368949923938246 0.00367523471029204 0.00366367342198955 0.00364938542665865 0.00363367777945431 0.00361629092255272 0.00358809735105639 0.0035799919833069 0.00357076611705737 0.0035511594778717 0.00353926476130707 0.003515621088891 0.00349864019221335 0.00348669306946314 0.00347633045967193 0.00347143930156166 0.00346162775838845 0.00344773182122674 0.00343033418435059 0.00341302740980967 0.00340217493641417 0.00338632125840877 0.00337727197284973 0.00334451713674949 0.00334088557481006 0.0033227193219186 0.00330309237618294 0.00330183684835228 0.00328879227234644 0.00327560374006849 0.00326829791059172 0.00324922372908496 0.00324809576671597 0.0032186904851534 0.00320939627734995 0.00319830526064036 0.00318903580953342 0.0031866406524435 0.00316917364648078 0.00315622979673262 0.00314992107947748 0.00313943021701844 0.00312444284667955 0.00311941213385547 0.00311211575440292 0.00308965332340832 0.00306903834903602 0.00306142657133083 0.00304824588516147 0.00303620352906061 0.00301115408059068 0.00299141085672571 0.00298489928829956 0.00297732258586518 0.00296726099239339 0.00295398560072844 0.00292651007509147 0.00291684642375644 0.00289208892277189 0.00287271447545362 0.00286365550239093 0.00284977311495754 0.00283403477864501 0.00281954707122714 0.00280524590117324 0.00279573611388914 0.00277058605590167 0.00275590975078575 0.00274485375208271 0.00271070213172881 0.00270620138520629 0.0026800460462548 0.0026736801469152 0.00265441775195848 0.00262811304104609 0.00259828109673291 0.0025797009877629 0.00256642034397582 0.00254902529295444 0.00249836980942401 0.00246944432188497 0.00234725862545259 0.00216831697864492 0.00207260571882099 0.00197455407166609 0.0018732604781116 0.00168692664198688 0.00150461829443649 0.00141980420260021 0.00139917306864181 0.00111038968623334 0.000949299239666553 0.000840933375117339 0.000755135755569516 5.0700863847263e-05 2.95922521109748e-05
0.0428564548447118 0.0212340888794977 0.0181451687423126 0.0161276131708294 0.0141470619891363 0.0130598616879905 0.0116999235079478 0.0113616185267944 0.00373215925151674 0.00226468057072614 0.00949739573400851 0.0088852676574708 0.00871440630362464 0.00839425812143539 0.00817785783961813 0.00794470958172948 0.00782393948491716 0.00762182158477007 0.0074180657908628 0.00730756902558956 0.00716907549626068 0.00693290479860729 0.00678380449008506 0.00670527184913709 0.00665449027246584 0.00659438799466681 0.00643327441835986 0.00642569363045146 0.00634600791977745 0.00625922317893379 0.0061153771882786 0.00601672160122664 0.00592984784042401 0.00583547184638462 0.00581282777206498 0.00576733724134915 0.00576275348018579 0.00563085784668732 0.00562283302850021 0.00556966486939727 0.0055597222860877 0.00550799281487606 0.00544730110692321 0.00542191275921353 0.00535174778409228 0.00531529305773549 0.00528723860800941 0.00520045508195968 0.00517331829470689 0.00514344674689314 0.00508668201481113 0.00507989661973063 0.00506634096391745 0.00502523643808278 0.00498373690969093 0.00495455066984336 0.00493545426055738 0.00490327280350091 0.00486915570426797 0.00485323425323835 0.00481902812150202 0.00480716417878629 0.00478769212759215 0.00474069053956428 0.00471895269074129 0.00470226010540775 0.00467514072341203 0.00465170638709431 0.00463375146203711 0.0046103432118899 0.00458901882451797 0.00456042709541282 0.00454529135426901 0.0045240331581506 0.00449370943257159 0.00446463644905078 0.00444056157703058 0.00443344093919741 0.0043996998053492 0.00438424565620033 0.00435492927999479 0.00433556737583549 0.00431763385745088 0.00429271913302433 0.00427664345186728 0.00427074022735415 0.00424050473689743 0.00421921611323175 0.0042105415470255 0.00420228128316804 0.00419421363376605 0.00415423785295512 0.00414032832420321 0.00413329632666704 0.00411578365820291 0.00409182265868544 0.00408567939234471 0.00406404003544008 0.00404724263971615 0.00403432407052149 0.00402078997813364 0.00401453515964184 0.00398369828035398 0.00397913368420231 0.00397010889817447 0.00393679109468097 0.00392744668288589 0.00391676532199247 0.00387701761437563 0.00387211711333483 0.00385394035747232 0.00385131536275414 0.00382345225841503 0.00380012552024097 0.00379275608750195 0.00378081162120841 0.00377508889701127 0.00375369905594972 0.00373857979191071 0.00373231294056579 0.00369415785609755 0.00367790502014322 0.00365510080404128 0.00363541286894853 0.00362699631309473 0.00361710281388658 0.00359652236248461 0.00358594818754719 0.00357501231068688 0.00356759596677287 0.00355159702082642 0.00352469191677836 0.00352037789377708 0.00351264958402651 0.00349433844692878 0.00347674830171652 0.00346427321491634 0.00345196624436477 0.00343337729438117 0.00341744376812347 0.00341245921101017 0.00339658408827096 0.00337873898159213 0.00337309710780636 0.00335214637897267 0.00334533349578927 0.00333618858811297 0.00331794304484652 0.00330242297367716 0.00329818644006109 0.00329106503537125 0.00327599043689695 0.00326327129452831 0.00324130435539822 0.00322702105126198 0.00320318945021303 0.00319665839967335 0.00317949348148495 0.00316968358724917 0.00314704553693311 0.00314327481979536 0.00310392431671333 0.00309139077340792 0.003090123134167 0.00307020107102056 0.00305300264353627 0.00301927863255674 0.00301642917741287 0.00299595134789549 0.00299019020939329 0.00297950965302768 0.00297008504054163 0.00295316264987921 0.00294718667482233 0.00293572172590534 0.0029315398178162 0.0029057540847495 0.00288466559323092 0.0028771133903913 0.00287491329159438 0.00284460862389891 0.00283909175686727 0.00282616473930444 0.00280600270389618 0.00278465524705312 0.00277531823010079 0.00277017593554214 0.00273498505563049 0.00272535556431558 0.002719590975386 0.00269948991761417 0.00267400132766738 0.00266517469199199 0.002655141278722 0.00263183299717697 0.0026129195974356 0.00258616705992369 0.00255726192816054 0.00254429463259263 0.0024888254734108 0.00237008293414468 0.00217699132416222 0.00211117637567417 0.00188793463716833 0.00176334474322208 0.00147090709568157 0.00098167115439381 0.000822762377227441 0.000775674177733968 0.000698857911602891 0.000639576427543737 0.000603979054503022 0.000554056096877385 0.000236196917690774 0.000178595253054414 0.000167317953957323 0.000132240559778009 0.000113237984184566
0.0344441463314934 0.0250637016202641 0.0193091446497355 0.0181051417999993 0.0179417844073455 0.0134654582077889 0.0117582082809892 0.0112203613117569 0.00225335361687508 0.00017680649768929 0.00986812944335626 0.00967267470765863 0.00943622039695876 0.00879919698793285 0.00847341168920852 0.00823421752179592 0.00805602732565515 0.0077539871408645 0.007551826710444 0.00743418604483127 0.00730238589761694 0.00704741892516836 0.00686652355731698 0.00676990825153531 0.00672238557728476 0.00669889413587637 0.00653263135790738 0.0064027700009549 0.0062940310715968 0.00616462687451594 0.00599392304288612 0.00591067378573001 0.0058745745349313 0.00583344988882009 0.00579436249222931 0.00574131567571623 0.00565725810222016 0.00560115432329974 0.00556373049457257 0.00554830292527136 0.00544702511895698 0.00539172986284602 0.00535230467279624 0.00533512187075264 0.00524316234799263 0.00521655019414774 0.00517440948108909 0.00515206184325669 0.00511068128791278 0.00508023011148108 0.00506712827318742 0.00498536297629204 0.00497274350718377 0.00496596826301204 0.00495336536903904 0.00491035293990219 0.00488796067373668 0.00485435590109482 0.0048219937236923 0.00480209558399436 0.00477575410342054 0.00471769093975799 0.00468469216160202 0.00466815567274614 0.00465096080920654 0.00461764080071242 0.00461213903700365 0.00458522794989266 0.00456646572543388 0.00453642637825558 0.0044925995331227 0.00448302562731412 0.00445779460068359 0.00444305531318581 0.00443088559630522 0.00441706031813191 0.00438834269303317 0.00436861553697658 0.00435186883403899 0.00433805115820368 0.00429535650556967 0.00428738363064669 0.00426605835121009 0.00423991220894942 0.00421312255622571 0.00417685668359006 0.0041728282483238 0.00415256018693469 0.00413485662398744 0.0041129728534429 0.00410899262755759 0.00409361390800622 0.00407950666932218 0.00406219149496886 0.0040397817008144 0.00403388866808355 0.00402497697002103 0.00401751981949659 0.00397831517995071 0.00396766721167102 0.00394567519015676 0.00392151482106217 0.00392020100057518 0.00390945098634814 0.00387942952429642 0.00387196447834481 0.00385629078846669 0.00384774618579035 0.00383397895484409 0.00380084336214583 0.00379000004834079 0.00377457390781438 0.00376147511768244 0.00375818871802992 0.00374104943547701 0.00373463610144466 0.00372239456783494 0.00370713931470859 0.00369321629576284 0.00367970924173088 0.00364672465794147 0.00362909578581735 0.00361940063039098 0.00361085201911434 0.00358830148991844 0.00357302857672479 0.00356023897011534 0.00354534965882351 0.00354333707663157 0.00352560590097278 0.00350130114580248 0.00349255186979499 0.00347334476469374 0.00345667917076702 0.0034520946987276 0.00344468612207445 0.00343654992220931 0.00341866250666513 0.00341036296458024 0.00340151487784449 0.00337769020151355 0.00336955288767994 0.00335271582388577 0.00332849224702703 0.00331863734515976 0.00330149182906337 0.0032842705750721 0.00326334546705179 0.00325544501394838 0.00325193288485039 0.00324592894009987 0.00323005160067601 0.00321499570253205 0.00319714165571173 0.00318190331107436 0.00317448383513945 0.00316475226140785 0.0031335468408296 0.00312879237778916 0.00312166613527724 0.00309891761777176 0.00308557374914307 0.00307414555009203 0.00306534141053332 0.00305884264323213 0.00304038889582525 0.00303058960727932 0.00299351538570564 0.00298158792635261 0.00297658036722587 0.00295303828044831 0.00294108603352419 0.00293320117252328 0.00291949495154745 0.00291130214360669 0.00289881928432451 0.00288554552633741 0.00285926036057807 0.00285106475736193 0.00284345886132063 0.00281832388739504 0.00281318451806247 0.00280103248442252 0.00278447375392273 0.00278039108150611 0.00275817628360125 0.00273800452651781 0.00272142677740024 0.00270027896802601 0.00268365334890189 0.00267589697117485 0.00265816301818237 0.00263404604804204 0.00259563147016748 0.00257756289045459 0.00254728430311349 0.00252166211729832 0.00250682158888025 0.00248886686722231 0.0024333790375049 0.00235526947591684 0.00214565092332879 0.00188683764659273 0.00172875961929261 0.00164696824762732 0.00143617182383071 0.0013847554099402 0.00131242570992127 0.00120718023268629 0.000938608183347747 0.000761742567176288 0.000551134464878263 0.000541498266019072 0.000507072464271016 0.000475933829283376 0.000369381988267887 0.000155633085032068 2.01790916987328e-05
0.0338520219994434 0.0219839306916779 0.0179490153218835 0.01535133547553 0.0148988415605205 0.0139519100765555 0.0117014924989501 0.011292769202665 0.00244303303873123 0.00108725522847848 0.00986212182954142 0.00948644675790471 0.00921617944907599 0.00888762371876861 0.00848255157060883 0.00829291986076479 0.00799975632103078 0.00777878435812518 0.00771756142475587 0.00758951699264965 0.0072145044848708 0.00714191984651153 0.00700509530271532 0.0067086521802481 0.00665755834711211 0.00662341595384836 0.00653678485523314 0.00633881249006633 0.00631052407392184 0.00623524872031243 0.00613877450592181 0.00608152283877196 0.00602361585139632 0.00591271272954782 0.00585336138721366 0.00582696885341316 0.00576198401014508 0.00568779359586766 0.00561085846319107 0.00556886944142449 0.0055198974363803 0.0054798470340629 0.00544239797366022 0.00539391997259567 0.00536501906954645 0.00531350796142335 0.00528288394458477 0.00526092769164648 0.00522135914743344 0.00517967983457495 0.00515505998992246 0.00511438134894465 0.00506502877224334 0.00502117382951849 0.00500884736808967 0.00498653866040793 0.00495334342135216 0.00492457672613044 0.00488229170097012 0.00485869970555569 0.00484325940882984 0.00483086446531099 0.00478779335336962 0.00478105666451261 0.00476913164012707 0.00473509536208581 0.00468911057731327 0.00465405455288524 0.00464995465778358 0.00463037809871685 0.00461220092748025 0.00459362721266968 0.00458392799747329 0.00454360205309622 0.00453482649984361 0.00452141365495868 0.00450505185930352 0.00448479490124392 0.00447204968001417 0.00444538524896703 0.00442718697592706 0.00441070011399572 0.00440009446479814 0.0043808830651608 0.00435314411965269 0.00432701871671295 0.00429790815762178 0.00427692866389828 0.00427343338070285 0.00427007937294639 0.00423383398286128 0.0042088708631729 0.00419526903833385 0.00417119874547038 0.00416103244487535 0.00414214835721443 0.00413205934006368 0.00412144339126361 0.00410655368869223 0.00409006875265454 0.00406217875140102 0.00405846544496701 0.00403756605455024 0.00401727942910331 0.00400204058856748 0.00398809245629438 0.0039844015702428 0.0039594524845451 0.00395332498422882 0.00392360240163115 0.00390294768571744 0.00389030043378628 0.00386452905049006 0.00385277058986645 0.00384608432563849 0.00383988428068395 0.00383067475319546 0.0038108031336155 0.00378285569856783 0.00376792295100361 0.0037474235971091 0.00372819409779863 0.0037174821634158 0.00369164484187262 0.00367720771870021 0.00364895929254346 0.00364579168803906 0.00363838681855469 0.00363053809858973 0.00361690476663094 0.00359766540012239 0.00356352637592921 0.00354784660219846 0.0035355872538605 0.00352417818336384 0.00351697056858509 0.00350752922694899 0.00349406302993169 0.00347832428647514 0.00347152091604123 0.0034504064668965 0.00344053383137839 0.00343530328319678 0.0034202725597361 0.00340315333126997 0.00338415164865752 0.00336863388474162 0.00336049038572185 0.00335032294793772 0.00334211279081608 0.00332708842860247 0.00331470874751562 0.00328419133946948 0.00327385763148589 0.00326822972694107 0.00324092299385751 0.00321905831524445 0.0032113971151575 0.00319448756726295 0.00318879586205626 0.00317107504920605 0.00314160102011605 0.00313371801099351 0.00312120255758761 0.00310980733029115 0.0031040499057864 0.00307435829173416 0.00306379079656344 0.00305998580096074 0.00305302675426602 0.00303067252587269 0.00301419497073664 0.00300932575424339 0.00299092610020107 0.00296492905155495 0.00296136283928717 0.00293032802666973 0.00292356450442766 0.00290593423609436 0.00289243066767009 0.00287565644622589 0.00286628372790225 0.00285921419835426 0.0028494345464362 0.0028217339510544 0.00279316113865935 0.00277123023245675 0.00275594292575313 0.00274462517959532 0.00271667278021162 0.00271202095420026 0.00267455434147402 0.0026665382733126 0.00264467244840076 0.00260365990788713 0.00257784419429942 0.00253541755490042 0.00252369210043529 0.00235349570277911 0.00227180390296128 0.00200939261541192 0.00185754672825982 0.00184083252289804 0.00170843329175755 0.00164902535548568 0.00149950601462043 0.00139969458569119 0.000786144951613923 0.00067882616632615 0.000633622125534512 0.000408880690281169 0.000360912251631871 0.000249085592641475 0.000215029735452422 0.00010018835310321 9.1104253746851e-05 5.7908058546165e-05 6.80967864768737e-06
0.0282002745026919 0.0226508719182078 0.0199336051915036 0.0157465043053407 0.0147030191888661 0.0138713392408986 0.0138161794159218 0.0116688327362967 0.00940617547768239 0.000527161168729713 0.00977631283444468 0.00938514533576315 0.00912480630538919 0.00850424181806649 0.00842059793774075 0.00816988951133307 0.00807655628959609 0.00780598427390308 0.00745001160177093 0.00735650565756223 0.00724290379750471 0.0070269305186934 0.00683631594352414 0.00677961652036779 0.0067529490307196 0.00658016419829792 0.00647980981990627 0.00647653912033226 0.00641716839008268 0.00630683759266633 0.00621606532220087 0.00620756791231834 0.00614415313007158 0.0059554406553611 0.00592617194437546 0.00586297004281768 0.00578093494375336 0.00574273902611112 0.00573332731826445 0.00563124485741119 0.00559750610088585 0.00555836031079574 0.00551310300840676 0.00550130252131316 0.00541546793722852 0.00539955381327024 0.00531336059163253 0.00528205428595306 0.00525300800397746 0.0052274449210947 0.00520255641987815 0.0051743256866472 0.00512830230351242 0.00508652301956457 0.0050671138249125 0.00502890622466395 0.00501667003445352 0.00495592252872011 0.00493091442808465 0.00488546526298873 0.00486802986762729 0.00485641789921991 0.00480029503534141 0.0047709771405825 0.00474434466958886 0.00472527395822707 0.00472150395474513 0.00470747048832857 0.00464706190123667 0.00459080340582915 0.00458413225167578 0.00455793513910673 0.00455104627020541 0.00452747153470983 0.00450515229522567 0.00449564528081753 0.0044699060319874 0.00445930302501316 0.00445336724328417 0.00442484723950353 0.0043881162124522 0.00437201687273344 0.00436389835576526 0.00433085454758563 0.00432391558910164 0.00429929799056229 0.00427511835454843 0.00425528915968916 0.00423946461573467 0.00421781052876698 0.00421201977535798 0.00419650266729266 0.00416407746858665 0.00414976351480655 0.00413082415396742 0.00411637322607557 0.00411031582259013 0.00409530525685586 0.00407438813440764 0.00405338251075825 0.00404652370106164 0.00403000942259201 0.00401880236054245 0.00399143325217848 0.00397081220652344 0.00394546658797247 0.00392904171186667 0.00391735754903748 0.00390831026329646 0.00390080808880603 0.00389148135246953 0.00386398477766332 0.00382299559928088 0.00381448216367964 0.00380312860902469 0.00379750933119993 0.00377424905772095 0.00376541783024785 0.00374445361379702 0.00373498038315453 0.00371884611882957 0.00370263504356966 0.00369672421239279 0.00366523641136851 0.00364857047064521 0.00364012503934848 0.00361546763972537 0.00360444242934778 0.00358371306600087 0.00356752470188462 0.00355401558158726 0.00354679025370509 0.00354363560787145 0.00353165843338072 0.00350690692388473 0.00348918608384919 0.00347546536476045 0.00347042686328218 0.00345263262664861 0.00344204340325666 0.0034308975934904 0.00342326282276975 0.00340884489994879 0.00340103307121338 0.00338233237048192 0.0033688002720044 0.0033571416423063 0.00334602881400652 0.00332194395235017 0.00330596520491442 0.00328704924403938 0.00326911903489677 0.00325882890771481 0.00325205531465806 0.0032355840018434 0.00320631118377296 0.00319444673604007 0.00318381301909665 0.00317076188788778 0.00316310479404395 0.00314178716125537 0.00313479612366069 0.00311715575682874 0.00310204747212614 0.00308582932439732 0.00307787855711537 0.00306640210335699 0.00304891558335237 0.00303227666460382 0.00302360455019699 0.00300365417599923 0.00298661322856773 0.00297308662826164 0.0029583341437421 0.00294539176753924 0.00292949232124138 0.00292088812605265 0.00291566595861863 0.00289592584575107 0.00288377798081877 0.00286421601557753 0.00284756567817789 0.00282419505969999 0.00279460838339568 0.0027877524145403 0.00275898515017177 0.00275303787187727 0.00273854788263077 0.0027326709255764 0.00271083012357891 0.00269782398785478 0.0026457641642766 0.00264165409878616 0.00262928807339754 0.00259618376050917 0.00258433895648129 0.00248568173004388 0.00244345786976651 0.00239026338128988 0.00237346460337373 0.0022650633811383 0.00189508001570959 0.00176628396892929 0.00162797342726504 0.00160678242930105 0.00136440592946073 0.00132382527433882 0.00131423382809141 0.00118481936726951 0.000749445144763768 0.000700763058690934 0.000684222056976393 0.000679504192277742 0.000643327798766257 0.000155049483677777 0.000151969892397246 0.000115127483040728 2.03182808931163e-05
0.0260502010615056 0.0214485439924404 0.0172278747332392 0.0143138212909113 0.0128447946801328 0.0116755047991328 0.0115013883155366 0.00986019614016584 0.00297205134258189 0.00367617849805399 0.00875760264342024 0.00855353966985896 0.00840157643296603 0.00829768474855924 0.00793783005370131 0.00787121677808164 0.00762034362755819 0.00748326931508472 0.00736483199701954 0.00702588590531597 0.0069931560323742 0.00694052472964009 0.00677933675016393 0.00669496860587198 0.0066233590105966 0.00658892534602042 0.00650702414441289 0.00644323939920935 0.00629214183997965 0.00626679363379491 0.00618115812474147 0.00613112637201202 0.00604625831881055 0.00600086846981088 0.00596285389756454 0.00587438301850877 0.00583011990566173 0.00578416549243235 0.00569521708341958 0.00561715201151629 0.00555282924519055 0.00552494125756229 0.00548491283095587 0.00545681772176222 0.00541691057442076 0.00534401091753596 0.00532168587952257 0.00527493507138374 0.00523482073505324 0.005192966736782 0.00518906649917451 0.00515332272479247 0.00510755003581419 0.00506328140609175 0.0050527034053005 0.00501744019050129 0.0049945233803741 0.00496047868018311 0.00495036477388996 0.00489817559755487 0.00488748233616056 0.00487498527264915 0.00484282241039635 0.00483077171875652 0.00481110982353982 0.00476574404104782 0.00474839734543223 0.00473156272001101 0.00470474100353354 0.00469706346368692 0.00465705853957179 0.00462602178486762 0.00462233756645025 0.00459233836351806 0.00457418215630137 0.00455630295383031 0.00455247562034564 0.00453416504596435 0.00451596816223163 0.00447928245147058 0.00447208318425427 0.00444050219278598 0.00442749510062099 0.00439527871110515 0.00439125054915194 0.00437638085514043 0.00434662550701609 0.00432754487239039 0.00432208076368261 0.00430560410329129 0.00426963587790638 0.00425481452701353 0.00422174304590203 0.00421701243037944 0.00420509849612976 0.00420019942520646 0.00417129923070504 0.00415024077418671 0.00413014323313785 0.00412147052648406 0.00409680147605488 0.00408080042304907 0.00406849097505542 0.0040601476966163 0.00404002491513445 0.00400007477102516 0.0039931344579579 0.00397647973744017 0.00396887284654382 0.00395468356583152 0.00394628051364619 0.00392944380785562 0.00392598693023142 0.00390140413616344 0.00389226995536117 0.00387293827500781 0.00385601237757806 0.00384169730655166 0.00382913995377274 0.00381323516484941 0.00379929376255192 0.00377421756838755 0.00375909433356159 0.00374487597507751 0.00373918689112413 0.00370827994458567 0.00369823918498648 0.00367941620224154 0.00366684074866398 0.00364623559054611 0.00363555643998598 0.00361991120357771 0.00360660647721336 0.0035884842425678 0.00357109779812686 0.00356481546329989 0.00355383320872177 0.0035258636117256 0.00351611576184265 0.00350936355432945 0.00350209721956084 0.00348863208870804 0.00348031447405058 0.00346857581343381 0.003457921025218 0.00344195612115991 0.00342553863517021 0.00342331012618706 0.00339881855016338 0.00338022465945883 0.00335963746612063 0.00335125420127647 0.00334390209180467 0.00332933550445495 0.0033063497151994 0.00328565513420883 0.00327326316857339 0.00326342097373123 0.0032425868855784 0.00324016440456143 0.00322083125370003 0.00320772629261004 0.00320013684808438 0.00317430917548911 0.00317185933284775 0.00316294883403614 0.00312995613949454 0.00311826234529655 0.0031143833446354 0.00309491150337126 0.0030879402245559 0.00306199177148635 0.00304988599295814 0.00304487122607637 0.00302422078121109 0.00299898668790347 0.00299027760471196 0.00296772754345591 0.00295978516611562 0.00295061376910729 0.00294349687071214 0.00292738333452013 0.00291364555088102 0.00290624923482532 0.00287444287753538 0.00286841179565504 0.00284357632768944 0.00282833518692441 0.0028077061241142 0.00279610996456666 0.0027897667497081 0.00275884259066854 0.00275508888524873 0.00272820519359167 0.00271588262303805 0.00270326937454035 0.00267745236990673 0.0026566510042744 0.00265008239359782 0.00263444557820904 0.00261030890880733 0.00260372897912315 0.00258643597653748 0.00253852283191888 0.00250242138131574 0.00248499130111403 0.00216549224130729 0.00194713517719618 0.00184437344770632 0.00183949782717501 0.00174424475931495 0.00150167365218845 0.00144860584939828 0.0012627076053099 0.000855319320970439 0.000649171729272079 0.000445050711660583 0.000144647174507812
0.0310486354540444 0.0221302045792957 0.0178875995266595 0.0171228700884067 0.0158722931785016 0.0143353937527039 0.0119384982787442 0.0107267675944041 0.000688821887001305 0.00249922267443927 0.00971599627117411 0.0092627133342738 0.00918672157030078 0.00881347582406499 0.00820924988907865 0.00789926567859389 0.00784823918995427 0.00757960755577671 0.00746436875876761 0.00732700414462626 0.00729077378874641 0.00719788911993195 0.00713840525741841 0.00684942524655336 0.00673448601369126 0.00659237702727413 0.00653951033610749 0.00643858495531299 0.00635533199160204 0.00629354477903471 0.00616392309928748 0.00610557539563378 0.00594055490326806 0.0059123600197302 0.0057722825099752 0.00575603060980363 0.0057358260198449 0.00567340875370242 0.00562831021865728 0.00552381074038643 0.00546969626535481 0.00544323578527036 0.00543462245449351 0.00535829091313845 0.00533615150628355 0.00531756968987234 0.00523129649439433 0.00521529647586963 0.00519294114434232 0.00514076409334129 0.00509984727166387 0.00507667356540374 0.00503199255750678 0.00500168997828619 0.004994228083097 0.0049652988649405 0.00490943691982797 0.00489526796455919 0.0048646948819736 0.0048263550430256 0.00480269050510589 0.00476629760063748 0.00475134774794802 0.00473012372058599 0.00469137336671899 0.0046464281551385 0.00463943376744679 0.0046131467467218 0.00457165869572309 0.00454797042355813 0.00453738705111684 0.00452240933442976 0.00450899444954808 0.00445070819802224 0.00444489869010459 0.00441267309674089 0.00440827610490105 0.00438153640789024 0.0043692024447085 0.00436065215715882 0.00435252547963462 0.00432488106646393 0.00431771415724408 0.00430795653895883 0.00429062820484162 0.00426779900105678 0.00424257757473983 0.00421429754118092 0.00420069877863278 0.00419255868687056 0.0041847792796916 0.00416576312624327 0.00416298992258065 0.00413855303075398 0.00413315373641578 0.0041236791786574 0.00409407769890812 0.00408465977134357 0.00407116831685614 0.0040592117758213 0.00402792423331153 0.00401484077953131 0.00399933229720162 0.00397722441987323 0.00395807744637735 0.00393906925326674 0.00390558231962053 0.00388975055375657 0.00388141366153027 0.00387322474094998 0.00383656782615297 0.00383312751436467 0.00382506568092772 0.00381895173979739 0.00380140169809033 0.00378030930509083 0.00376657951013461 0.00373567877637495 0.00372827617461703 0.00371553051028231 0.00370097161939462 0.00367537746501138 0.00364739024342309 0.00363871518329127 0.00362382153470122 0.00360718515561801 0.00358572758313881 0.00357273941156053 0.00356264361624864 0.0035524470507345 0.0035278235147064 0.0035088657759915 0.00349352336405576 0.0034915926362809 0.00348217071951448 0.00346736752706562 0.00344616344932741 0.00343991688411971 0.00343661370045745 0.00341725999030155 0.00339925380460549 0.00338265903313136 0.00336372349719708 0.00335536929271745 0.00334479516961253 0.00333744073884924 0.00332139840773929 0.00330914636584108 0.00328991862578348 0.00326155238271119 0.00325518287771009 0.00324064704420823 0.00322609835392666 0.00322030859046425 0.00321023437494568 0.00319438222085911 0.00318597175575972 0.0031805451283666 0.00315479561690183 0.00314939589637902 0.00314125261558356 0.00312195446324046 0.00309750846748664 0.00309304792204575 0.00307565105453986 0.00305865692041073 0.00304210942391499 0.00303456334361469 0.0030240273505411 0.00301518794842204 0.00299585672701543 0.00298857901903862 0.00297795110136087 0.00297121028186829 0.00295809856185749 0.00294111957350021 0.00293959635313732 0.0029187110312467 0.00290214619308352 0.00287072656688015 0.00285880270634357 0.00283705430622995 0.0028335333428785 0.00281867610039144 0.00281013002167096 0.00280514264840367 0.00278337457849763 0.00278110618538628 0.00274391053469358 0.00272545848492258 0.00270879558189018 0.00269716526625249 0.00267064883306961 0.0026547728389205 0.00264457769955645 0.00261381096423106 0.00259623723712938 0.00257817269317135 0.00256724756890141 0.00255863774450771 0.00254010409738925 0.00249441979344249 0.00245501518119116 0.00236117999596513 0.00211108617842626 0.00205906408619322 0.00177572322639151 0.00170627920552807 0.00139243809037646 0.00133231258903451 0.00117825781051434 0.000598007208373485 0.000432890894991939 0.000376449292708656 0.000370511140120453 0.000190666374327557 0.000112786221648143 2.88901242643674e-05
0.0282385564154008 0.0208017393676154 0.0186475492911408 0.0174948075176561 0.0140883162530916 0.0122763444537192 0.0114568236395702 0.0101381534104833 0.0103319715422453 0.00226948330499294 0.00907392182812791 0.00862649772064208 0.00848538285158957 0.00818390149615113 0.00792390263516614 0.00786105199834049 0.00742477620092537 0.00727157528967771 0.0071493008517308 0.00701253795771525 0.00676924200247459 0.00668345588636572 0.00661914292550715 0.00647765423779912 0.00642757877355511 0.00640381491756041 0.00627403417159932 0.00621238065377763 0.00617427610839771 0.00615079900056858 0.00603875727761167 0.00596123506500386 0.00587686734108386 0.00579319959402241 0.00577978951631134 0.00572497799924324 0.00565789271869484 0.0055716227247519 0.00551621574907997 0.00550090857903855 0.0054669255558383 0.0054387732606607 0.0054012284332146 0.00535963736181757 0.00532054622388263 0.00527505381592627 0.00523709997643976 0.00519578030412397 0.00518179863807616 0.00516959302819815 0.00512412518490046 0.00506325812923981 0.00504545524313674 0.00500332541231048 0.00498462913418837 0.00497458771102689 0.00492198224881853 0.00491139988636587 0.00487660072445846 0.00485441222373431 0.00482377501892246 0.00480205699142876 0.00475758326635234 0.00473577493227136 0.00472428539426798 0.0046985374922444 0.0046908931285632 0.00466674927450213 0.00462739151978369 0.00459898097705879 0.00458235090837343 0.00456292064952083 0.00454818983774368 0.00452838574164266 0.00450275087405694 0.00448981319753095 0.00446554818089531 0.00444488319644597 0.00443612641794958 0.0044285827929009 0.00439870104734674 0.00439427069339899 0.00437855040715305 0.00433650093052896 0.00432220129017659 0.00429740962866289 0.0042867317474746 0.00425884831963159 0.00424012783031641 0.00422171896769604 0.00420727841858712 0.00420239567496634 0.00417183077498729 0.004155665083927 0.00414348361617937 0.00411223598799142 0.00409738922623262 0.00408556404072486 0.00407018712046164 0.00406474478331243 0.00405161753058087 0.0040447883425222 0.00403438964397768 0.00399933431668419 0.00398213004889905 0.00397681820808324 0.00394435949139514 0.00393466612075385 0.00392672314480448 0.00390515465030188 0.00389142552470746 0.00387321964135092 0.00384839986981351 0.00384111166208677 0.00383355466405976 0.0037989991875831 0.00378887436535824 0.00377130137526903 0.00375815623383891 0.00373710800172131 0.00372378868162578 0.00372143324613683 0.00369974559633997 0.00369096418426335 0.00368191287154445 0.00366103404330281 0.00363153766038549 0.00362810752935123 0.00360876512365224 0.00359512267121247 0.00357665288053303 0.00356651763309599 0.00355485946966798 0.00354917635798958 0.00350849577298947 0.00350263260516048 0.00349395390422228 0.00348932392401133 0.00348076093697639 0.00346483009061296 0.0034474701404515 0.00343650886486292 0.00341640912804146 0.0033879671754443 0.00337635214480412 0.00336427613490265 0.00336102174372763 0.00335766907045764 0.00334235804193116 0.00333433127829177 0.00332232969064877 0.00331552543584472 0.00330217241555513 0.00327946776105006 0.003266685403247 0.0032586620699292 0.0032488367408229 0.00323834072552615 0.00321272551608917 0.00319891813755712 0.00318409091664668 0.00316939804193807 0.00315291685239839 0.00314806842470509 0.00313604880932634 0.0031270525051942 0.00310107354975372 0.00309290422975007 0.00308635971757524 0.00307713974922759 0.00305705702445951 0.00303948261121883 0.00303089667751604 0.00302470664018781 0.00301498858735104 0.00300200103759451 0.00296357035152433 0.00294958441837928 0.00294771279052412 0.00293937600492107 0.00292277261140805 0.00291703273836132 0.00290364834755276 0.00288135647231906 0.00286210574076639 0.00285352003086195 0.00283856654923817 0.00281767283377258 0.00280641739860778 0.00279138250835566 0.00278405077537109 0.00275783843172597 0.00274115158835846 0.00273444932429502 0.00273229248396458 0.00270795945181301 0.00267602493496839 0.00264782088747821 0.00263641378098636 0.00262612442141243 0.00260255110775248 0.00259089526947664 0.00257507085395388 0.00254902653213456 0.00252334734567364 0.00251281150688227 0.00249167500784597 0.00240640223523942 0.00219231932562096 0.00210213378864883 0.00205452542746783 0.00166613107203737 0.00147942125087225 0.00138929838862332 0.00137337482485999 0.000914055742179288 0.000546329448042329 0.00051354495596595
0.0290214089403848 0.0217946737555284 0.0194905849156025 0.0146624277841043 0.0140992609055753 0.011980100371947 0.0111383890324069 0.0104687594219659 0.0156242246409898 0.00216733377235712 0.00906290703197143 0.00887692877761615 0.00860205057703614 0.0084208465543447 0.0082079551621238 0.00811712911658351 0.0078878018358217 0.00764211109063958 0.00739676150999809 0.00730203148040288 0.00718510103434414 0.0070095383702401 0.00686403823000048 0.00675036844284531 0.00667920299632049 0.00656838687562667 0.00651458505839029 0.00645888280334998 0.00634237875792585 0.00623772660054906 0.00620140216656624 0.00602653568344471 0.00599280112736964 0.00595860727115972 0.00593350796139804 0.00581195073179143 0.00576477570199975 0.005696549245101 0.00568104423676929 0.00564840171873258 0.00557844324948958 0.00552525153572799 0.00549299681155052 0.00543146185295105 0.00538619365934733 0.00533565501676415 0.00531646227543543 0.00525212534738271 0.00521104089790536 0.00518381164151344 0.00513965328388423 0.00508714912269245 0.00507174929059609 0.0050498451636907 0.00500024984103362 0.00498012378172972 0.00497728349853707 0.00493438432272065 0.0048967225468825 0.00486973404951255 0.00485189394613055 0.00480102771627462 0.00478497043594921 0.00476764436461445 0.00475985101470343 0.00474189329509071 0.00470863591893033 0.00470514823280334 0.00467965622089594 0.00463371207101148 0.00462378155439865 0.00459535703862761 0.00456750498879399 0.00454716876050907 0.00452950139246524 0.00450415869102224 0.00449849913490139 0.00445940608728437 0.00445511032054224 0.00442146987645275 0.00438692787943355 0.00438099040088309 0.00435041577251376 0.00432965163183659 0.00432090622123013 0.00429916606851952 0.00427841549341316 0.00425325335663494 0.00423483623700599 0.00421114195268563 0.00420577009777735 0.0041937597293121 0.00417918803785981 0.00415215824496542 0.00413477936127517 0.00412271112732976 0.00410376808420934 0.00408645411587724 0.00405003413231031 0.004043429765714 0.00402239933811682 0.00400854153050733 0.00399512250418463 0.00397614585534767 0.00396195753440913 0.00394819530750843 0.00391960447864206 0.00391205206042378 0.00389839287621371 0.00387160440287548 0.00386046945515929 0.00385025607772055 0.00384139593519892 0.003815497542629 0.00380416712722818 0.00379176488423275 0.00377242750450037 0.00374418727926301 0.00373472002214757 0.00372134772235281 0.00370095141471771 0.0036955608960723 0.00366905294924916 0.00366112539038675 0.00364585355613041 0.00362651158960304 0.00361390904524759 0.00359918873256111 0.00357651929875313 0.00357119736672121 0.00356700881828181 0.00356107205561198 0.00354734926318763 0.00353699900046313 0.00352429615069993 0.00351100923685973 0.00347237384424945 0.00346370960571268 0.00345933295433313 0.00344901994820306 0.00342251506473871 0.00342205812365068 0.00340192853143678 0.00338785877946171 0.00336650147308867 0.00335352594071619 0.00334805311271984 0.00333155915677076 0.0033209923454396 0.0033070100392239 0.00328305389420979 0.00327685612355954 0.00326681261534887 0.00324832342165688 0.00323588856667093 0.00322005344937878 0.00321262348773395 0.00320480066317468 0.00317624587777438 0.00316240482610088 0.00315454710236579 0.0031449554746115 0.00313205537028885 0.00312696891817108 0.00310215886563637 0.0030982185814498 0.00308663374418491 0.00308088504581057 0.00306763843832713 0.00305672269069701 0.0030388343084136 0.00303192151419043 0.00300747445005925 0.0029996609484809 0.00297331684279136 0.00297130369971912 0.00295908647440955 0.00293902272111873 0.00292518344920808 0.00291395674720954 0.00290505366397286 0.00289358029716448 0.00287841446186527 0.00286784549776464 0.00283432737092873 0.00282648899036905 0.00282313436090196 0.0027960291967719 0.00279022738979465 0.00277609137860781 0.00274528310909033 0.00273558053490855 0.00271557543201915 0.00269496415688184 0.00268617144351035 0.00266754299812643 0.00264187613783751 0.0026283303273381 0.00261057556661505 0.00258233414558494 0.002556195448073 0.00254554095451335 0.00250558421760964 0.00249026287917355 0.00244492535393871 0.00234251753207974 0.00225644048851364 0.00210449420080715 0.00189987002896554 0.00168714059828965 0.00145630872379134 0.00133594009313655 0.00120370004591864 0.00087051889375095 0.000859153715558048 0.000404608171204342 0.000281185046058511 7.12679223354719e-05
0.022478730358055 0.0180439593006469 0.0151022540525629 0.0123823174343589 0.0114016885103221 0.0108676752288244 0.0103745358354005 0.00986809467346356 0.00648693711066135 0.00268972800769101 0.00922698005412767 0.00894459179269232 0.00867529355339902 0.00838568849708876 0.00809674516670422 0.00795663808986605 0.00785431884276416 0.00770447121572749 0.00746855443107792 0.00738286670057023 0.00725821008033498 0.00724939900691992 0.007123582641435 0.00700522261285168 0.00694549829048785 0.00679328796205165 0.00664926251425743 0.00661779265200247 0.00656304058004463 0.00650730675424489 0.00634428178974451 0.00623815688512171 0.00619386329733336 0.00615316318812827 0.00609647589653909 0.00604660899173519 0.00596889961906919 0.00591438887329425 0.00577363094732995 0.00574601909823702 0.00571796778997316 0.00566335413430925 0.00559323082311161 0.00554307683861069 0.00551554717584755 0.00545454045798739 0.00543143818836057 0.00539739516667092 0.00533772268888516 0.0053240511749884 0.00526802744839158 0.00524352429512056 0.00520067832955461 0.00519098070163788 0.00514336892634827 0.00512375552598517 0.00510693381772872 0.00508149197424784 0.00506027578798492 0.00501682125488344 0.00499772787918293 0.00498909705154205 0.00494258040665133 0.00491150789802026 0.00489126649858418 0.00487355218231028 0.0048460926031021 0.00483926915518232 0.00480511716684427 0.00478740544356905 0.00475691979196742 0.00474560373235372 0.00472331544032309 0.00468777592508536 0.00464525486122933 0.00463294121123356 0.00462270322260287 0.00460335666829815 0.00457861046598137 0.00455147998349722 0.00453382028829266 0.00449922836091125 0.00447453477046337 0.00446873980469709 0.00443439594977778 0.0044312370314097 0.00440520052780777 0.00438705739159094 0.00438089767530454 0.00435751537658128 0.00433476730228749 0.00431920838492211 0.00428477318507695 0.00426765035154762 0.00426073577730699 0.00425060787642217 0.00423203858178665 0.00422406851113607 0.00420881505595738 0.00419301497295787 0.00415760017400444 0.00414541890105521 0.00413901714506458 0.00413327236773029 0.0041103988725922 0.00409744025182603 0.00407707269017039 0.00405913650377697 0.00405167292452776 0.0040418426952689 0.00401082176488395 0.00399649718005937 0.00398676408269744 0.00396000516608078 0.00394558697717056 0.00393110696893726 0.00389939498208497 0.00389119026350348 0.00386624675325568 0.00386078413142261 0.00385153983630763 0.00382675215009667 0.00380471118593818 0.00379084058829721 0.00378443441083156 0.00376677126653942 0.00376489779117548 0.00374132336660303 0.00372693747620094 0.00370574352153321 0.00369179974318207 0.00367633911875288 0.00366064337940552 0.0036563537794867 0.003640126549023 0.00361711795541787 0.00361366459015851 0.00360079801735722 0.0035818254493624 0.00355467163508594 0.0035478765976331 0.00353357387357275 0.00351015241645822 0.00350166642061217 0.00348806387064614 0.00346670619448452 0.00345944388869948 0.00344812552277271 0.00343917762511616 0.00341367288103563 0.00340290125544961 0.00339146106360818 0.00338632505594658 0.00337424328449983 0.00335857824263358 0.00334435410589515 0.00332706087520717 0.0033229099640811 0.00331176997099564 0.00329777710312477 0.00327387112062242 0.00326939224866751 0.00325135331007095 0.00323537105189864 0.00322486025192692 0.00321582075881106 0.00319675748863748 0.00318367498013667 0.0031641839966604 0.00315287087612381 0.00314476785114569 0.00312636287003572 0.00310531504416065 0.00308684905004423 0.00307635257004349 0.00307107998276155 0.0030537717533688 0.00303214603709111 0.00301664441386107 0.00299619416981712 0.00298162689098323 0.00297623613341819 0.00296858830207777 0.00293782467017457 0.00291898463411506 0.00291061675766033 0.00288038439191758 0.00287359709814986 0.00285815718673268 0.00284358016540185 0.0028381265466842 0.00282086952251545 0.00279720049847918 0.00278597951528629 0.00273630001110493 0.00270574888950938 0.00270299929856614 0.00269777628377825 0.002669776614978 0.00265616789988547 0.00263530517875244 0.00260899624782684 0.00259588980569263 0.00258310849138796 0.00256666667589271 0.00248594656082496 0.00229221971176185 0.00209583344861355 0.00187371307273527 0.0016497830998088 0.00121852395479907 0.0011094966008738 0.000727885853061252 0.000658764669483587 0.000634633382221163 0.000581653790744147 0.000396498000791976 1.87824709453956e-05
0.0369583703546377 0.027869682762534 0.0209133031415414 0.0172224925594501 0.0139720811653582 0.013101602720092 0.0111956454068955 0.0101448738138047 0.00184283028697235 6.56071271902721e-05 0.00902262243431532 0.00876491214878035 0.00824959089295515 0.00815088146674828 0.00798338580070825 0.00778940195017641 0.00761058483425859 0.00738626691542495 0.00726736052559466 0.00711147633737657 0.00691050463370693 0.0068420762436089 0.00680867246601648 0.00655164290008197 0.00646673269210091 0.00642130939135272 0.006290522981855 0.00625018454779223 0.00618225577122959 0.00607791355159222 0.00602343060560927 0.00598544800896443 0.00596842135896978 0.00586299682413884 0.00579387938684471 0.00571909943592283 0.00570051558807392 0.00561105829835761 0.00555094185105941 0.00552661103104865 0.00550607088527452 0.00540306172046455 0.0053782526128982 0.00536746608772038 0.00531979200557636 0.00528422084788879 0.00527217312377873 0.00522327134667603 0.00520571126616377 0.00516237481816098 0.00513019012784329 0.00508944236909364 0.00503773615282227 0.00500140788607776 0.00496876699578692 0.00492555090307301 0.00491443434915141 0.00490462430705681 0.00488291012222971 0.00487026059615487 0.00484204365802621 0.00481537399257274 0.00479787429873134 0.00477788232738725 0.00474170090490375 0.00471141352848197 0.00468296835359733 0.00465936521284068 0.00464152329695719 0.00463209738894006 0.00459629538390787 0.00455918343229467 0.00453467481441092 0.00452011316959522 0.00450370805238135 0.00448107697301298 0.00446534749289366 0.00444397685689714 0.00442271817501032 0.00440623475169242 0.00437982742395041 0.00433288594520223 0.00432440472027946 0.00430531685970951 0.00428576288599839 0.00427161462970747 0.00425897288214408 0.00424359156774096 0.00422882098648096 0.00421356882104099 0.00420400226931099 0.00419107944326758 0.00415373213739214 0.00414735390513068 0.00413789035312935 0.0041223393294743 0.00410573285966241 0.00409139442793603 0.00408075915510359 0.00404085538945295 0.0040316500131866 0.00401168930092733 0.0039985231025712 0.00396532351699446 0.00396153255464095 0.00393365997267741 0.00390966337121898 0.00390578252477797 0.00389355908448518 0.00388608515435761 0.00387637224562579 0.00385104404819548 0.00383021562189819 0.00382286750043637 0.00379742187113936 0.00378001371222119 0.00376892293082936 0.00374408717074144 0.00373456648787166 0.00370806377064471 0.00368262229568115 0.00367615239314303 0.00365792242332191 0.0036558672143421 0.00364534391838922 0.00363032157468121 0.00361447354772038 0.00359499643441937 0.00358502411698225 0.00355190846167103 0.00354959464476002 0.0035366637388521 0.00350703327172923 0.00349162349982856 0.00346852801898922 0.00345046265329764 0.00344659635281317 0.00343937630262834 0.0034362230260222 0.00342811557561357 0.00339754724431338 0.00338403375845029 0.00337184356308563 0.00335515210892243 0.00334709415068741 0.00332804573033287 0.00332150902666304 0.00329970188449276 0.0032869040141837 0.00327256097538703 0.00325295855387479 0.00324714168596876 0.00323495743323634 0.00322111099053078 0.00320448542486827 0.00319682292344703 0.00317719491200662 0.00315760689293325 0.00315160221411443 0.00314832842112835 0.00312936298718256 0.00311600259029781 0.00309284050044577 0.00307213810905244 0.00306440754869453 0.00305878804889547 0.00304004633060278 0.00303102995186763 0.00299816536222806 0.00299467337011812 0.0029875340640591 0.00295889751799088 0.00295160240765535 0.00291855253447041 0.0029151620695314 0.00289626251821686 0.00288520901175826 0.00287373502571685 0.00286773181223214 0.00283761826003353 0.00281633758251859 0.00280457831624236 0.00279659575075724 0.00278825624928108 0.00276448445548122 0.002753936868284 0.00271709225535499 0.00270544538182266 0.0026963466323812 0.00267499751727608 0.00267270199659035 0.00265436635486079 0.00262712989167187 0.00261200353734817 0.00257813386702152 0.00256039476725668 0.00254826399985284 0.00252411345045392 0.00251106475504905 0.00248576914416361 0.00238889821471716 0.00234943419319677 0.00219185943696338 0.00212327507137465 0.00199601457482971 0.00165529436163004 0.00155833356114179 0.00126043628680029 0.00121130054517517 0.000970034470072852 0.000838583475598994 0.000737729107665338 0.000631405398646317 0.000484761386033131 0.000419377375076744 0.00024075994721085 0.000108716082098544 1.89980964644289e-05
0.0283746983128398 0.0238010287597925 0.0180277734008443 0.0167060267990824 0.0149415838483482 0.013462157701365 0.011627148750619 0.0112501988910724 0.00217940860721973 0.00406767039940691 0.00944265880407408 0.00919894429629256 0.0090256605830256 0.00874349126747398 0.00849778405265534 0.00832263301402455 0.00801869024794608 0.00764235370883868 0.00761024724450935 0.00745283686521204 0.00718965556647414 0.00709381766513123 0.00694460492257071 0.0068005535616102 0.00668875644596834 0.00655845650481535 0.00653137113200933 0.00646739796538473 0.0064312196339472 0.00626242063560848 0.00621634565639358 0.0062030237379862 0.00613876159076308 0.00610376385200207 0.00605966021729419 0.00592085973471363 0.00588718694548452 0.0057847952595255 0.00571469965783362 0.00568405750130997 0.00558900927494123 0.00556742740217799 0.00552673318586652 0.00547087419283127 0.00543181847612241 0.00540568300419506 0.00535691635113641 0.00530878752388475 0.00529454838410856 0.00524094611241654 0.00520392401033572 0.00517081064609268 0.00515035273198246 0.00509857309453329 0.00509106863701021 0.00501440010969998 0.00499235058567357 0.00497899652184838 0.00494062594008576 0.00492586291392216 0.00487809198149166 0.00485948170746761 0.00484829838274156 0.00481273019948114 0.0047511620013357 0.00473863410144622 0.0047224754920311 0.00468909450356226 0.00467776471935964 0.00466651029801078 0.00464208573823735 0.00461109306562174 0.00460308824936217 0.00457962553331683 0.00456809394359709 0.00451071134967704 0.00449581249324394 0.00448670314965528 0.00447336971314811 0.00446560800135967 0.00443844506891196 0.0044344803494094 0.0043896478603071 0.00437214770332169 0.00436875221663333 0.00432080884519768 0.00430432883910448 0.00429557565716223 0.00426690383045535 0.00425101735148535 0.00423491627550129 0.00422830134458212 0.00419952071923504 0.00417372671120087 0.00416023586192553 0.00415265278698116 0.00411706750700411 0.00409499240654273 0.00408192997774444 0.00407980323408982 0.00405590113387126 0.00401751830632798 0.00400436949450337 0.00399253117888428 0.00397734821429228 0.00397278602770028 0.00396379616751124 0.00394161904595919 0.00392947891843618 0.00391917502321934 0.00388655557398153 0.00387893052529962 0.00387408251108892 0.00384570364468413 0.00384362609456587 0.0038232859375117 0.00381356207350743 0.00377806815891844 0.00376196599429743 0.00375007585687306 0.0037409695803584 0.00373242962622034 0.00371292596065625 0.00370610561027279 0.00368070766772571 0.00365978817488156 0.00364945772213464 0.00363552327756161 0.00362333214789002 0.00361187533393636 0.00360106978800129 0.0035862669294117 0.00357158061675928 0.00354533076466458 0.00353141779558986 0.00352217837087723 0.00351901325090508 0.00349936677988781 0.00348829460193285 0.00346193501680071 0.00345104668182401 0.0034405914271779 0.0034284240538746 0.00340393105829267 0.00339140721287322 0.00337547317654257 0.00336995226450722 0.00335859391290286 0.00334813159186565 0.00332992209844399 0.00330768979263551 0.00330498101251629 0.00328786455451312 0.00327887156730946 0.00327187957006728 0.00326282093210671 0.00323219390286999 0.00321974008099194 0.00321469419122845 0.00319955416320162 0.00317861786333195 0.00316620199598788 0.00313719636264205 0.0031256828787376 0.00312188505567789 0.00310297501767039 0.00308733881517554 0.00306043666539712 0.00305022601078398 0.00303535193603159 0.00301323638866199 0.00299690473548335 0.00298982887479161 0.00296838393870041 0.00296426273323777 0.00294759354121911 0.00294014863099697 0.0029114563688602 0.00290262692005853 0.00288870101140972 0.00286753534674915 0.00284909802278303 0.00284449202175853 0.00283294790676795 0.00279917335334851 0.00279051180835797 0.00278100529549959 0.00274361634312742 0.00273012050202573 0.00271783016690326 0.00269064986370404 0.00266694722852163 0.00263747673178092 0.00261231554023514 0.0025905451477833 0.00256401517381184 0.00234282365015094 0.00230727097545099 0.00220745181379962 0.00220091867834504 0.00215470307014292 0.00207712781440441 0.00196052638860913 0.00186976008901417 0.00138197871484385 0.00133851653093546 0.00114127337680481 0.00110212436006556 0.000934018028033732 0.000840105871656229 0.000748201123894859 0.000644207089063029 0.000617318533441503 0.000455196429037832 0.000445716726831399 0.000169829239444875 0.000117797471532294 7.06171486643763e-05
0.0507937291441258 0.0274442571315976 0.017556884281182 0.0152226972023492 0.014933985244056 0.0128345235943251 0.0121987671989153 0.0115383350713025 0.00396153670864784 0.00293705447225502 0.00995550688882148 0.00947291324742272 0.00934590216038053 0.00858631878887338 0.00842973233997405 0.00808012061821973 0.0079167587020256 0.00774896053559027 0.00757224320549741 0.00732110134995536 0.00728865474932655 0.00698024039231934 0.00674077920941281 0.00668225955617074 0.0064835975536023 0.00640565261535335 0.0063674270169823 0.00628698579355625 0.00621227480339886 0.00608211444857482 0.00607270271936168 0.00597964664495808 0.00585299241883608 0.00582195478918198 0.00575443224832447 0.00567289194326161 0.00566674183037183 0.00563228128931138 0.00556043384729381 0.005521494622343 0.00546666096370122 0.00545343247335903 0.00539556795606732 0.00536884454242767 0.00528736060593305 0.00522607802476373 0.00521071079198138 0.0051913676386759 0.00516878483436217 0.0051244449144924 0.00510327630784606 0.00503859184502744 0.00500594609852065 0.00498069525808841 0.00495925740147062 0.00492568135915737 0.00489313386631374 0.00486191368737982 0.00482294006533182 0.00478224381200338 0.00473863680887564 0.00472548061241713 0.00470973384481159 0.00468468457565776 0.00463779078775617 0.00463090080984317 0.00460824874391329 0.00457569057248403 0.00455901178478805 0.00453121443989999 0.00449911359057742 0.00446085342481591 0.00445070782418917 0.00443562274594122 0.00442154672638399 0.00439947158969746 0.00438420283170188 0.00434063984393323 0.00432965765761155 0.00431533075390408 0.00430237707390439 0.00427290467612124 0.00426212648185866 0.00424044092950408 0.00420922658175003 0.00420500753724659 0.00418909918934817 0.00416391630711251 0.00414866115363856 0.00413254474570113 0.00411470892468086 0.00408280540693754 0.00407478349651787 0.00407118845389575 0.00405496971176755 0.00404580032687964 0.00402660999344644 0.00400467417757565 0.00399307064104651 0.00397441944298319 0.00397050638962205 0.00393687042147061 0.00392596862275456 0.00390764113549339 0.00389561092457466 0.00388273386839435 0.00386309703113307 0.0038500108018418 0.00383232612701066 0.00381692550087678 0.00379231103602369 0.00378838465513535 0.00376028683683006 0.00374161328712604 0.00373057002257897 0.00369824090693472 0.00369107739863638 0.00367126884012316 0.00366369204213061 0.00364238621939422 0.003607258041308 0.00359951960562443 0.00359342152049072 0.00356824449716819 0.00355995189426012 0.00355171689961032 0.00353393267951064 0.00351421698991824 0.00350059624805873 0.00349164003264211 0.00348721116674229 0.00346408023559395 0.00346009845768414 0.00342959297776977 0.00341713242018124 0.00340767358999465 0.00339653742842064 0.00339205289108891 0.00337414127764905 0.00336089518688391 0.00332947434471649 0.00332711113829887 0.00331833291338369 0.00331085354670088 0.00327861345854196 0.00326580424081386 0.00325904424365066 0.00324437160627396 0.00323601699900405 0.00322318793983729 0.0032044047907983 0.00318570106580223 0.00317005345402749 0.00316339501954521 0.00314660299478852 0.00313296903511916 0.00312799138926185 0.00311267982475605 0.00309721510383213 0.00308260449557824 0.00307485023304766 0.0030612265435407 0.00305557504916876 0.00303939372942169 0.00302743981070465 0.00301114410439844 0.00299690196381896 0.00296233649632793 0.00295002135629704 0.00293980705608388 0.00293892907994527 0.00292272023353684 0.00291159533374379 0.00290547253386405 0.00289377562277999 0.00287890438379002 0.00287346634621987 0.00284280773944759 0.0028269977251191 0.00280865718436247 0.0027953651222077 0.00278166151791659 0.00275738378483408 0.00275429431138042 0.00274165194425655 0.00273336270246872 0.00270092371680384 0.002681415540843 0.00266400782740073 0.002640535530383 0.00262559402010166 0.0026233140177156 0.00261259397958404 0.00257113139274283 0.00255295924875363 0.00253312298537202 0.00252468442370857 0.00248481692572775 0.00243826978341639 0.0021655771393028 0.00170428653014118 0.00153738994260729 0.00128613484647964 0.00119814519625418 0.0010759451452033 0.00100163899434249 0.000680031620086934 0.000616196346167607 0.000568210987428284 0.000544899010084997 0.000502626849330171 0.000422545227135132 0.000252954686764068 0.00016641384112649 0.000126275310834282 0.000116215807681221 0.000111791755238679 5.26114655886156e-05
0.0193516056842632 0.0183898923302042 0.0146511728620948 0.0138480469989011 0.0128531530053159 0.0108819752891618 0.01064534671545 0.0103673452405465 0.00407066848672091 0.000942322724576711 0.00903015841633304 0.00893244678258531 0.00854311941222245 0.00842748164660048 0.00816718476507527 0.00791435621531992 0.00777825375503383 0.00758874914371167 0.0074116010063931 0.00734969784706536 0.0073052487864019 0.00723848867213133 0.00705131976797421 0.00685144133612984 0.00668705521041052 0.00662736765014994 0.00653226419738118 0.00643900770627843 0.00628697725875646 0.00626780981129026 0.00621439722030442 0.00617390602567857 0.00605113114632326 0.00604560392228883 0.00593496747449762 0.00588959079122342 0.00582239732033363 0.00579459699801775 0.00575953120151214 0.00565026566790757 0.00560240235122946 0.00557558423590544 0.00554344665294143 0.0054581548995509 0.00542531708703883 0.00539327596937839 0.00534233038921922 0.00531302492255481 0.00525666264066636 0.00522001743314309 0.00518544928108004 0.00516210871484291 0.00512871547335483 0.00507909192454496 0.0050504738746679 0.00503915226814143 0.00499867917008662 0.00498163520512628 0.00494794239571853 0.00493025608769901 0.00490244179784265 0.00488581730027756 0.00487856355453418 0.00484808102859365 0.00481574649917368 0.0047860524599782 0.00476576291863365 0.00473664808210742 0.00471407858146221 0.0047037266452182 0.00466532880955557 0.0046458848634318 0.00463078851259282 0.00459621983762377 0.00457603346226013 0.00456319660101539 0.0045472660966123 0.00454011289337024 0.00451877749228408 0.00449990202841589 0.00446225107833752 0.00445378368920535 0.00443716463302995 0.00442242790129166 0.00439803152956737 0.00439057910958955 0.00437649250877601 0.00436188515978907 0.00434085310447693 0.00432083019200816 0.00430201459996957 0.00428388440032619 0.00427571042345173 0.00425351141948816 0.00424014289504837 0.00421177204727046 0.00419662365465418 0.0041757778868123 0.00416041861946946 0.0041506470215391 0.00412501544381308 0.00410601486905627 0.00409225007478177 0.00408032961322516 0.00405782963966787 0.00404662608640694 0.00402581822395735 0.00400840056906713 0.00400026511182675 0.00398604154630434 0.0039789659524211 0.00396314389366783 0.00395573903429933 0.00394654594751038 0.0039250086028628 0.00389180988802762 0.00388062730613117 0.00386652093013587 0.00386144338013303 0.00384966197694463 0.00384125483900801 0.00380452180386489 0.00380099477890949 0.00377873741722346 0.00376453828297327 0.00375625343612901 0.00374179645838141 0.00373378072198842 0.00371266028076305 0.00370685711011939 0.00367976935569917 0.00366103427927868 0.0036386467288054 0.00363325447191187 0.00362849002223504 0.00361156689524733 0.00358934303520833 0.0035849072271885 0.00357823933662343 0.00355947094435367 0.00354649581622051 0.00353498713256714 0.00352313677607425 0.00350663080441401 0.00349361634988953 0.00348160783341759 0.00345787169044507 0.00344452688380665 0.00342478421670868 0.00341775222162237 0.00340067607254844 0.00338934089776575 0.00338028629500655 0.00336072355084104 0.00335339352487266 0.00333327361471622 0.00331998268455745 0.00331672794843174 0.00329468067841666 0.00327779371393202 0.00326220634607213 0.00325475243719966 0.00325345376870644 0.00323693288084095 0.00322527007955918 0.00320598984642751 0.00319323109181309 0.00317995911262193 0.00317206797247152 0.00315982250207358 0.00313665005249039 0.00311494802363067 0.00310566473419008 0.00309854385192466 0.00309122769383138 0.00307978167458871 0.00306395501990044 0.0030528680280769 0.00304558199946511 0.00303800108565982 0.00301628796057304 0.00299909723639395 0.00298593414862861 0.0029789698094761 0.00296152632466324 0.00295063289624987 0.00292086899068778 0.00290554901176697 0.00289700520158256 0.00288333793758049 0.0028498896019516 0.0028453202409986 0.00282227264549583 0.00282087732397307 0.00280883257806618 0.00278220211885568 0.00276521347880909 0.0027600063275546 0.00273374043849417 0.00271194425816887 0.00270388291351835 0.0026759654370165 0.00266812404148222 0.00264548711126371 0.00260847201199028 0.00258802628352856 0.00255777186002912 0.00254963520007981 0.00245396662190898 0.00239102927611183 0.00235175362094326 0.00197649621883422 0.00186712528043037 0.00169616456340779 0.00142182198300413 0.000378977474058531 6.19107398102805e-05 5.22400734135481e-05
0.0343400252849657 0.0205214520358743 0.0158726620425779 0.014449838979363 0.013512016373366 0.012875793443556 0.0119575411528069 0.0108160464902669 0.00380139402443544 2.39980205283077e-06 0.00958409733710697 0.00938279111154152 0.00895896865337713 0.00875727385039515 0.00847005703857579 0.0081248329232525 0.00796922641637931 0.00768135455399543 0.00752631648179376 0.0073583657777429 0.00708975323506221 0.00703437012249055 0.00690751641615055 0.00681213522979114 0.00660283227049813 0.00659703830793482 0.00654915416327396 0.00650341846503176 0.00634513179817605 0.00633180987731553 0.00629194524446034 0.00615540980869437 0.00608788618691302 0.00607368690946473 0.0059170948168844 0.005900301596277 0.00578963779499523 0.00573938800863044 0.00573247078990345 0.00572583829490933 0.00561038912723251 0.00558901934679879 0.00549829622651249 0.0054741631573564 0.00545679889407629 0.00538759300019493 0.00535888107194756 0.00534519508387343 0.00530945705765064 0.00528684605860674 0.00522211065680634 0.00520423565917124 0.00515495734089108 0.00513959420871367 0.0050652581156795 0.00503736440779563 0.00501356686470048 0.00499029105751422 0.00496000982154867 0.00492705195259495 0.00491023860898288 0.00484391627159061 0.00482654543288486 0.00481572357410054 0.00477655096939918 0.00473490643431045 0.00469309254401595 0.00468200866588462 0.00467312673692613 0.00465397337569052 0.00463749940009036 0.00462138876953606 0.00458930495729467 0.00455385633413995 0.00451912756227663 0.00449481444163863 0.00448664703352853 0.0044478990907817 0.00443134670075341 0.00441777209750524 0.00437819635243561 0.00436576187320132 0.00434467235852077 0.00432335740250599 0.00429604727464471 0.00429041154768323 0.00426478884263776 0.00426037943975529 0.0042391238547198 0.00422388505013565 0.00419852896912813 0.00417830769215048 0.00415766169683748 0.00412178261787886 0.00411025746442675 0.00409174205556195 0.00406880466113416 0.00406532831009833 0.00406261431714342 0.00403393918599265 0.00402235448836008 0.00399200953701895 0.00398680165851219 0.00397746627187878 0.00393879457417191 0.0039315968390945 0.00391808092758727 0.00390061471736159 0.00388581707538668 0.00388171357957866 0.00385093936150322 0.00383527789313303 0.00381880252192119 0.00381033528672354 0.00379519520824957 0.00378575858008536 0.00375752663392598 0.00374935109606095 0.00372438959618528 0.00371733705405952 0.00370169646329373 0.00369191458534748 0.00366657704540934 0.00366340205271248 0.00364220631018618 0.00363222617922595 0.00361068222096663 0.00359080300983058 0.00358339075688331 0.00356715431410187 0.00355518405060121 0.00353144366585012 0.00351335046497674 0.00350126727137117 0.00349169386601214 0.00348205862895804 0.00347466629215802 0.00344639155730696 0.00343867956666932 0.00343198405493328 0.00342097634901398 0.00341179170428916 0.0033905964686524 0.00337233317653145 0.00336611883903341 0.00335449377272452 0.00333647549953704 0.00332506388194787 0.00330096688400691 0.00329571063943785 0.00327587475834298 0.0032659736833451 0.00325476913048375 0.00324179554380744 0.00323770986424996 0.00322150603845261 0.00319619830896144 0.0031800718450137 0.00317240772960093 0.00316583194359215 0.00313488920709232 0.00312838876973152 0.00309966187154221 0.00308295765487508 0.0030742251159117 0.00305087237292834 0.00304791626278027 0.00304112460390513 0.00303275299288775 0.0030191913732033 0.00300543673976128 0.00299694966050491 0.00296711352231557 0.00296370496863193 0.00294739296832834 0.00292505314342245 0.00291454641212838 0.00290630023293701 0.00288681030242454 0.00286331921145821 0.00285720200396469 0.00283668145369183 0.00281645855375812 0.00280412361219624 0.00278912162589473 0.00278474167535323 0.00276419819771654 0.00274998699674747 0.00274268065094404 0.00272571052105192 0.00269841082610203 0.00268216334928428 0.00265461285358223 0.00265005952324342 0.00262254659514592 0.00260863673929566 0.002597939180087 0.00258603728096005 0.00252900819086049 0.00248732441718645 0.00242642220286974 0.0023967446669271 0.00231278278359651 0.00230957726516199 0.00225101952706925 0.00214572647743945 0.00192124919993472 0.00170448871235628 0.00163465555912933 0.00154703292063167 0.00105527849557495 0.000942145222154217 0.000696889548628776 0.000583064171873263 0.0005205184974613 0.000428894889215937 0.000165226609086281 5.43476299530146e-05
0.0253491557240355 0.0199929177189718 0.0161136126925854 0.015057003608853 0.0135779074871144 0.0130462166471466 0.0122726867275938 0.010901063168266 0.00260362754243966 0.0015082294807856 0.00939329903934365 0.00922584540688815 0.00870694903284164 0.00837957496117804 0.00826726084132088 0.00777409789736108 0.00763978476974323 0.00752698287612424 0.00743293186676852 0.00730541292848869 0.00712154807030169 0.00703364285175224 0.00694744223825393 0.0068068908434773 0.00673921735736716 0.006667783980598 0.0064717631527677 0.00643933835746986 0.00635563560715394 0.0062525256409733 0.00623324948027869 0.00614831768024599 0.00608259434428904 0.00604699360751508 0.00594549640832628 0.00582402431692595 0.0057863636492281 0.00576420385667736 0.00572228112814557 0.00569419770846279 0.00563472188344576 0.00561822676355859 0.00551398000551137 0.00550579419721995 0.00544115028324613 0.00539449489485251 0.00535480828954402 0.00534008115472095 0.00526264774182825 0.00523214787969104 0.00521818915340971 0.00515419488284959 0.00513118680529407 0.00510089229232465 0.0050783191641627 0.00503761750555536 0.00501512673738094 0.00500257750488332 0.00497505519383436 0.00493902421295881 0.00492030434483574 0.0048857423850693 0.00485588562626023 0.00485243568001834 0.0048007348741381 0.00479232694586799 0.00475506176948386 0.00474241520289968 0.00470630224508834 0.00469632983007999 0.00468296030860136 0.00467007234018554 0.00462772323623185 0.0046186986502445 0.00458738168597933 0.00457201030040877 0.00453829264419016 0.00452106603165404 0.00450414160098555 0.00447877852983928 0.00445675657640106 0.00442691046472846 0.00442156148294921 0.00441447326089623 0.00439627180083612 0.00438023650021619 0.00435870912423247 0.00433310950657883 0.00431756718449984 0.00431008563272749 0.00429316003728321 0.00425993719126655 0.00424006063477216 0.00423468939567022 0.00421128231884666 0.00417501122035524 0.00416786346649588 0.00414273004705092 0.00412533777884471 0.00411194011580255 0.00409957236555187 0.00408498087214244 0.00405843336043284 0.00403622521454786 0.00402449509667913 0.00400818049583314 0.00397821608613727 0.00397467251935711 0.00395709648508978 0.00394600284781855 0.00392853480430383 0.00391368250057371 0.0038853549894631 0.00386857457014394 0.00386567573145616 0.00384107251840833 0.00383069053819452 0.00381759837427278 0.00380043846286712 0.00378060868149673 0.00377566407610142 0.00375878437624288 0.00374262936713654 0.0037273705407124 0.00371340284477218 0.00369837121593924 0.00367350632014758 0.00366204683900621 0.00364556031631301 0.00363233245357959 0.0036260575376521 0.00362338271892618 0.00360299949919938 0.00359803200526874 0.00356995560900623 0.00355776915772243 0.00354515687897567 0.00353393055642933 0.00351177331411152 0.00349905340198504 0.00349110072522205 0.00348322089364911 0.00347716671670485 0.00345662026877738 0.00343920689509021 0.00343548469404203 0.00340081937017235 0.00339128686948168 0.00337696881976896 0.00336374650841475 0.00334433086334851 0.00334205814222136 0.00332331545697215 0.00330445210640061 0.00329005040305573 0.00326043676084885 0.00325003916570538 0.00324722173057941 0.0032389170146287 0.00321977152773385 0.00320584559698462 0.00320393574650873 0.00318214734616847 0.00317369205558512 0.00315997288884313 0.00314013861838563 0.00313969572042124 0.00312401287647014 0.00310447804011001 0.00309801701257033 0.00306205857147443 0.00306088032176576 0.00304701987768817 0.00303184554164703 0.00302253366080663 0.00300185154778498 0.002998506996342 0.00297831326678437 0.00296788977808776 0.00295632983751648 0.00293391211542762 0.00292836226456253 0.0029035395256185 0.00288864065872639 0.00286624905948858 0.00286461131112247 0.0028510835697801 0.00282614968420991 0.00282308036486449 0.00280973057947401 0.00279863980633623 0.00276481566582732 0.00275675932833773 0.00274203541104458 0.00271887300133717 0.00269417342425527 0.00268709618077939 0.00266406717625248 0.00263182948631676 0.00261077103526312 0.00257436742190429 0.00248878490894449 0.00245991408035757 0.00240760237601318 0.00221735863160227 0.00208218290194339 0.0018601982681617 0.00169262052483891 0.00164221999126594 0.00138948301770307 0.00130173100259494 0.00127977811652821 0.00104385914810272 0.000396923435650477 0.000371887130244606 6.79411192845097e-05 3.2198684860712e-05 1.88586708492502e-05
0.0339556235644027 0.0168795915192086 0.0149607696544703 0.0131846424422169 0.0129268139170117 0.0115287393345812 0.0108463927637711 0.0101868241157486 0.00312266054787966 0.00133178809091739 0.00945755787504804 0.00900317500940311 0.00874596857840307 0.00853002671866471 0.0083392702585747 0.00794013877647958 0.00767683713732985 0.00754264850710949 0.0073766317742219 0.00728342045485025 0.00716293736175798 0.00714044924132665 0.00694321668962663 0.0068968708402437 0.00680107298181964 0.00671993803551273 0.00660369464056891 0.00654353048065653 0.00645658251468295 0.00637673137351218 0.00620401233665656 0.00612550413475623 0.0061098716378559 0.00609818239433931 0.0059760087989223 0.00586184661631611 0.00584768754023683 0.00578432275038927 0.0057582283088832 0.00571754027108073 0.00567982098800462 0.00561720151244977 0.00558524117392672 0.00555021126022963 0.005469264784935 0.0054371156588984 0.00543098305113469 0.00536527019269117 0.00531048295490331 0.00526480258416667 0.00523554626021292 0.00518393129370379 0.00515770012407081 0.00513970650803123 0.00508025780041788 0.00504482188079478 0.0050066269869274 0.0049865031795668 0.00494774985968044 0.00493833777397543 0.0049287442249731 0.00489764749507348 0.00488777694713877 0.00485450588812311 0.00483020541403739 0.00477832984988733 0.00475485220168114 0.00474671297414568 0.00473123672213445 0.00471473634677317 0.00469492623431278 0.00466639850297161 0.00464354756212987 0.00462683952212355 0.00461175414155922 0.00460274903900435 0.00459306615799479 0.00455991174738065 0.00453858538989737 0.00451912365595332 0.00448614339576144 0.00448358622379331 0.00447029137771546 0.00442708869603674 0.00441288632789823 0.00439733316484191 0.00438447998037775 0.0043687368848341 0.00432676149780321 0.00431559952527329 0.00430187439178121 0.00428128536200841 0.00427680841124002 0.00426294886170391 0.00424100478742125 0.00420153974871399 0.00419291504638125 0.00418671544651962 0.00416905329646596 0.00416156435208414 0.00413618226411765 0.0041141877763985 0.00409442448283953 0.00408965395402758 0.00405959345438262 0.00405169835923315 0.00401501655252944 0.00401246535284267 0.00397981570997327 0.00397443180435597 0.00396367149096541 0.00394557413681158 0.00392267666916503 0.00391578213693205 0.00390640852463496 0.0038967922074513 0.00388105606714063 0.00386971070049967 0.00386712017626514 0.00385406867735352 0.00383957494425765 0.00380738601365038 0.00377798948922345 0.00376213237095285 0.00374939760006528 0.00373967933480947 0.00371362631297762 0.0036949849433799 0.00367553451806296 0.00366819225127493 0.00365785427859752 0.00363984023775684 0.00363303622883465 0.00361040419873952 0.00359965266886894 0.00359167153019515 0.00357091180809515 0.00355563938039208 0.00353839798067999 0.00353500129320048 0.00351076939438349 0.00349630192511916 0.00348835999841712 0.00347695679055059 0.00345440632355662 0.00343352525606885 0.00342927943575099 0.00341846326663671 0.00340439086251675 0.00339629318379801 0.00337620559947141 0.00336830151768134 0.00334648693544175 0.00333727356181665 0.00333032781042588 0.00329905076082271 0.00328431688569499 0.0032684524887847 0.00326025683609833 0.0032380226801579 0.00323656566317714 0.00322639059779062 0.00319414732687024 0.00319177934889296 0.00318123782145344 0.00314788510611621 0.00314460961073187 0.00312580570734403 0.00311018216315952 0.00309672004929402 0.00307439771330725 0.00306974254918042 0.00305902604170883 0.00305190139734079 0.00303834729963071 0.00301713585187025 0.00300992372891291 0.00300231927595231 0.00298417077295368 0.00296800827043762 0.0029557093382103 0.00292233764896234 0.00291073558338524 0.00291037693601504 0.00288744056255014 0.00287358660381485 0.00287105724283146 0.00285496696295717 0.00283577435030893 0.00282066641098391 0.00280233870765453 0.00278517241248114 0.00275728741956708 0.00275028765970358 0.00274008027495306 0.00269544543458882 0.00267361231991346 0.00266681560718366 0.00264260921978078 0.00261291608974579 0.00258681682867214 0.00243946244069899 0.00223075753262887 0.00216473734669784 0.00198716295148781 0.00184313923579198 0.00164148160709471 0.00149404119243358 0.00141841671250467 0.000880550685261773 0.000790307115941453 0.00073865607749184 0.000628660071062785 0.000430039050073668 0.000392921304493422 0.000327064225534877 0.000114315187565951 7.44043419140195e-05
0.0310984109075438 0.0187118655178414 0.016855678530419 0.0160958029320762 0.0132308841648241 0.0126047570805339 0.0115240415760677 0.0101272784727012 0.00709896649793066 0.00436420331663636 0.00875529456187731 0.00854502535486798 0.00846032050519816 0.00833526352269148 0.00806132210499487 0.00789146593977887 0.00765880216021692 0.00752736847933775 0.00713468876417018 0.00709935553954428 0.00699358984666231 0.00692115323527006 0.00682234354596381 0.00672074289666749 0.00654735900886387 0.0065102315843883 0.00640013755036743 0.00623500204859658 0.00615262708321258 0.00607010511828347 0.00605805957214443 0.00592543896868725 0.00589132352554671 0.00580609218607356 0.00573382895228615 0.00570343517113546 0.00566753079039033 0.00562564256937789 0.00560000372972709 0.00549283677582711 0.00546027985808823 0.00542737631326169 0.00533708983437788 0.0053194120799277 0.0052891432913808 0.00524828576059595 0.00522251107671966 0.0052192644389341 0.00517309655219412 0.00513900057195597 0.00509842115161312 0.00506222559934362 0.00503113076390003 0.00502065796858836 0.00496072869129414 0.00494905593828403 0.00491383598536954 0.00489463607655423 0.00485328962219207 0.00482484463484394 0.00481851317881745 0.00480345319975202 0.00475666008579584 0.00474889414801334 0.0046977507345223 0.0046957292838229 0.00467194064699824 0.00465760828158574 0.00464273016659269 0.0046174589364007 0.00459748012943568 0.00458389269160289 0.00456175648879405 0.00454273737516513 0.00450518865312683 0.00448754764687912 0.00446898358601714 0.00444877288510157 0.004421459774174 0.00441223342313619 0.00441073307778476 0.0043686151925849 0.00436195221982511 0.00434380322730419 0.00432725606499579 0.00431900896604296 0.00431697170874091 0.00429742015142405 0.00427047701725543 0.00424481053356229 0.00423828884280008 0.00422611366316169 0.00418786905723588 0.00417447748512924 0.00415368833731638 0.00413241479953059 0.00411716570956388 0.00410440516758551 0.0040842257521742 0.00407196525122888 0.00406494239089289 0.00404250116508526 0.00402989446849973 0.00401504451821709 0.0040083501345275 0.003990306424016 0.00397350478321664 0.00395904900283912 0.00393431389507696 0.00391820618919364 0.00387928433810649 0.00387119586551995 0.00385620966367431 0.00385075085973326 0.00384490489190724 0.00381102641937387 0.00379046330677776 0.00377723408904992 0.0037732226643541 0.00376678921068204 0.00375597671235771 0.0037458275397084 0.00372019671098282 0.00371447900411291 0.00370985191277595 0.00369404150112996 0.0036570685174133 0.00365110276018182 0.00362736407316288 0.00362229568143036 0.00361018929429231 0.003598038222216 0.00357330680290124 0.00356749412407001 0.00353916363743544 0.00352730555237315 0.00352399567195382 0.00350913847573206 0.00350588642599747 0.00349253062360873 0.00348163516956654 0.00346823263113183 0.00344714621414161 0.00343198975622389 0.00342795084050608 0.00340225114971926 0.00339004780021624 0.00336428314893056 0.00335874792611339 0.00335414628094133 0.00333654285319562 0.00331825154457305 0.00330392622549576 0.00329694660367314 0.00328274009119729 0.00327871763160481 0.00326374776366607 0.00323571677614846 0.00322367533906056 0.003209254891857 0.00319979425949605 0.0031876574804204 0.00314864029696 0.00313667417980244 0.0031312240388284 0.00312555997435947 0.00311863207685285 0.00310066603772883 0.00308768178541931 0.00308164481665399 0.00306142750455099 0.00305742283703431 0.00303936851614328 0.00302566211305731 0.00301405497844205 0.00300464947943479 0.002996544706439 0.00298783281424687 0.0029796641293592 0.00295305323879962 0.00293706944529228 0.00291909209783754 0.00290959282729699 0.00290583275261757 0.00287817898247449 0.00286528820989285 0.00285535563090602 0.00283793065820087 0.00281921929053291 0.0028164954828658 0.00279642690168967 0.00278440050639822 0.00275859530980755 0.0027545715432052 0.00273446371451117 0.00272141924293144 0.00270256408156792 0.00268902572345483 0.00268626642632334 0.00265546903991316 0.00263369984984209 0.00262163821172271 0.00261486054900548 0.0025868482642282 0.00257589662204071 0.00256149804669083 0.0025234552860096 0.00250181134843862 0.00245746450499357 0.00243585554265849 0.00239413676112895 0.00207505756051796 0.00194345483522474 0.000629698286630113 0.000605571029089113 0.000546106814264331 0.000108133414626484 5.41394545274355e-05
0.0200769150356726 0.0156976263365566 0.0147950498359347 0.0141576445478828 0.0126276658047435 0.0121876665089716 0.0107732494919926 0.0101802056627694 0.00334958332646653 0.00539347780340939 0.00927767779812787 0.00880496164193321 0.00876812172134114 0.00870613479329221 0.00834735634022914 0.00828548865814394 0.00793106372669202 0.00777459150564969 0.007632538878655 0.00749374351284782 0.00729710236086943 0.00722618041083597 0.0070593871387725 0.00705356792810808 0.00686077479126179 0.00678418700551692 0.00670424964188713 0.0065597298703396 0.00653596932979621 0.00644899645878059 0.00635592837217769 0.00630031621703129 0.00624023899442576 0.0060803011474817 0.00606706323939778 0.0059919067692257 0.00591991014499378 0.00585274681013101 0.0058063348212709 0.00580514007575969 0.00566540510466604 0.00560809480279829 0.00559488517221017 0.00555509091138672 0.00547299650250046 0.0054631774610778 0.00543200507215274 0.00538867864741712 0.00535436516095556 0.00531966196406673 0.00528724508881113 0.00527399818295963 0.00522499632603714 0.00520868993869661 0.0051625198090659 0.00513773646750511 0.00513372860932738 0.0050680516045133 0.00504156017533671 0.00498306475735002 0.00497559086393317 0.00496087044157079 0.00493797518799355 0.00492882563490392 0.0048982657346192 0.00488132779630488 0.00487643825601619 0.00483301772926303 0.0047816097159563 0.00475469020580173 0.00474587565633341 0.00471776077025082 0.00469660745820123 0.00465438626534129 0.00462508005560594 0.00460818015498332 0.00460268887170135 0.00457870381393271 0.00455370307063754 0.00453748726601513 0.00451807819296688 0.00450375885546065 0.0044837909601901 0.00446011235753406 0.00445299676324554 0.0044390381619193 0.00442500673627592 0.00439466345790225 0.00438515213264271 0.00435542341325527 0.00433706609287101 0.00431996517717653 0.00430447055087551 0.00427746558811447 0.00426218213678446 0.00424247644843588 0.00422898575771158 0.00419244451031575 0.00417760141183384 0.00417074785571937 0.00415362610428567 0.0041318664043179 0.00409778177891509 0.00408524730996573 0.00407761951887768 0.00407333225509079 0.00404527300180641 0.00402838496951845 0.00402339283359375 0.00398800169939146 0.00398511513462532 0.00396456937649881 0.0039544575056706 0.00394042645591524 0.00392552123460153 0.00390748219895721 0.00388597936610188 0.00387336383170682 0.00385997690855488 0.00385175444543443 0.00383608831428099 0.00380725349231244 0.00380393902681644 0.00377983248670505 0.00376646639982245 0.00375056918320389 0.00373730846709153 0.00372843054248958 0.00371067087966097 0.00369595653995237 0.00367946720125835 0.00365968462092437 0.0036473048793378 0.00363551712029544 0.00362385162534755 0.00359552438602371 0.00359437896322631 0.00357715796056338 0.00357395722837494 0.00354163691616811 0.0035264406867773 0.00352021566886973 0.00350051601787256 0.00349511513295217 0.00348636391962914 0.00346130875703948 0.00344543161778437 0.00343290706821237 0.00341751944672107 0.00340669790880991 0.00339475652386925 0.00338943441375007 0.00336826886721842 0.00335739594464009 0.00333089087462632 0.00332796711734632 0.00331731522746783 0.00331252963467151 0.00328633990452655 0.00327494450281036 0.00326563739687356 0.00325243211819667 0.00324124370273646 0.00323281789101157 0.0032226133352812 0.00320503438246604 0.00319298701528354 0.00317226237855956 0.00314677306644807 0.00314181063309031 0.00312843561176219 0.00311111806071963 0.00309661424125229 0.00308297764289597 0.00307215536501558 0.00305638620683088 0.0030452746993352 0.00303040246848676 0.00302482166717973 0.0030023508663564 0.00299731403935759 0.00298519612021352 0.00295512809355107 0.0029455046921065 0.00294295332802956 0.00293482079749378 0.00290644805922057 0.00289531716333918 0.00288581469655755 0.00286782594096822 0.00284728415479165 0.00281537092295936 0.00280731946718767 0.00279728237238307 0.0027893842145807 0.00276401378683012 0.00273607456822205 0.00272593968149893 0.00271708579595254 0.00266939786372014 0.00264194654418434 0.00263598284428382 0.00261187995929471 0.00258502617475177 0.00254942905174949 0.00252797622696739 0.00250067990406708 0.00179162124450607 0.00156240519730038 0.00150706653910447 0.00130651201851043 0.00107120305417317 0.000694491143038231 0.000485325560854276 0.000438043069254572 0.000382464539852277 0.000317324189140984 0.000167893445925057
0.0243678525963847 0.0185322775323206 0.0151944706889222 0.0139083736322146 0.0135506752232563 0.0120792490355724 0.0114445167051698 0.0108520677219312 0.00484908485469273 0.00113902038437481 0.00958129626515615 0.00902407413624636 0.00855592822975103 0.00836990825982286 0.00797161195492291 0.00786921606567715 0.00774936443288572 0.00767865469846963 0.00755583354311872 0.00731334429610443 0.00726819378216134 0.00703764341490807 0.00700123156603527 0.00692714801557019 0.00683689665831417 0.00665065658662484 0.00657598851558028 0.00649248055066206 0.00640903867716173 0.00637707888286996 0.00626327141131862 0.00620436057820986 0.00611992579483288 0.00605153354072585 0.00600697669344433 0.00596895478920169 0.00584269939320942 0.00578413596973954 0.00573355528336719 0.00565226972448759 0.00561502229490488 0.00559506875080739 0.00555819075521375 0.0055312476592945 0.0054233176225747 0.00539990357755669 0.00532026881041762 0.00528816527512962 0.00527678332574525 0.00523501213633763 0.00520582283754104 0.00517765973541684 0.00515802066987173 0.0051039845313036 0.00509800932394786 0.00506106898175516 0.00504913101984343 0.00501668257026106 0.00499232453171388 0.00495112426084844 0.0049110124828817 0.004900129656331 0.0048775831687265 0.00485019322545315 0.00484054245765114 0.0048033993590118 0.00476875208997906 0.00475509730169369 0.00473501176568594 0.00472060508862608 0.00470541546813848 0.00470021003883127 0.00465433518805346 0.0046189885330886 0.00461374832528424 0.00460082897866781 0.00457543649104828 0.00452959910493966 0.00450543011847412 0.00448940940219593 0.00446972889571123 0.00444569187194626 0.00442634495681819 0.0044042298043274 0.00437526837259048 0.00436870171132608 0.00435630039378977 0.0043349200088755 0.00431249328213252 0.00428988002911092 0.00428640476144463 0.00424430473776685 0.00424009498769017 0.00423425169872125 0.00420753562472388 0.00420345548638769 0.00417884411847374 0.00416845814563177 0.00415284446808128 0.00413919321107304 0.00411043455140874 0.00408966849170615 0.00408833150481591 0.00406756687421547 0.00405497167794106 0.0040363316467189 0.00401442548417828 0.00399806805145777 0.00397787628564386 0.00395470606708093 0.00393857652648863 0.00392990643947986 0.00392121487808506 0.00390291118792373 0.00388937821348388 0.00388507416843327 0.00385684164105228 0.00383654849395309 0.00382373914311318 0.00380938483808881 0.00379508875705013 0.00378869905386639 0.00378000861386785 0.00376510136059579 0.00374362718819705 0.00373591899335072 0.00371296156828827 0.00370801111949995 0.003681557715846 0.00367132026859615 0.00365416815775282 0.00364963581447187 0.00364410254770089 0.00361208279328164 0.00359856671067694 0.00359213111886426 0.00357139380418775 0.003568247588572 0.00353742063231184 0.00353608995432586 0.00352117247174326 0.00349967911186613 0.00348450906367906 0.00346764621883259 0.00345603196809568 0.00344662871076544 0.00342688526542621 0.00340662753731614 0.00339576207641493 0.00338595212185958 0.00336403300422731 0.0033514714643658 0.00333261561499503 0.00332172413542022 0.00332048090486965 0.00331453678374128 0.00330319964924465 0.0032839992741822 0.00326882651403422 0.00324738657562244 0.00322185052033392 0.00322078625395731 0.00321033640494959 0.00318955159723054 0.00318904370226281 0.00316201836376528 0.00314576216220922 0.00314146236847313 0.00310798518675649 0.00310489860625796 0.00308672896812374 0.00307953944580217 0.00306541321847423 0.00305522682784404 0.00304324233113239 0.00303007380270101 0.00300094149500801 0.00299471597593485 0.00297383849067785 0.0029566885057563 0.00294185852064172 0.00292590396712084 0.00291064622333204 0.00290781267763977 0.0028821571098463 0.00286944855188092 0.00286245546021326 0.00285593490453869 0.00282529878844769 0.00280616040712224 0.00279272909258967 0.002772628728821 0.00275894331758799 0.00275369452535668 0.00271438587454688 0.00271291361623324 0.00268929426759282 0.00266275421449907 0.00262932019023394 0.00262769500190894 0.00259456809573853 0.00255869715682614 0.00250917183755 0.00242420236476031 0.00222042049338768 0.00218702369468091 0.00187255166379056 0.00168153043322027 0.00160697243436796 0.0015561883393644 0.00145495299493183 0.00135851006558726 0.00131664545500353 0.000981662411578719 0.000766914756806256 0.000384169252420964 0.000309599051237153 0.000219849559902751
0.0300676487372879 0.0233827881432135 0.0203731489970382 0.0165042316578145 0.0154975367085156 0.01449684475505 0.0135586609311092 0.0124721546943884 0.00808617798746804 0.00252160114904044 0.00958594339701839 0.00939427043977356 0.00899214290861786 0.00873268243523753 0.00842667228576428 0.00829371022437683 0.00795276896021673 0.00789572129715957 0.00777654194008484 0.00758074897598618 0.00734254645864506 0.00724391707063049 0.0070319438587881 0.00701816320832935 0.00672118318513985 0.00662745550077428 0.00657192199463691 0.00652153380091657 0.00648630289049657 0.00635016554200988 0.00626698552556926 0.00610021170189711 0.00605262468025103 0.0059985684256396 0.00590496202382364 0.00586625830045597 0.00579685746707694 0.00569467211591838 0.00565725686605301 0.00563951738690696 0.00560139260129053 0.0055282116406292 0.00548803819979823 0.00546031697205335 0.00541727455957369 0.0053401186428982 0.00528416370053412 0.00526069196856952 0.00524938160317319 0.00523152359233243 0.00517238008375271 0.00513910592855438 0.00511654781262345 0.00509365124721935 0.00503259189825734 0.00499127730356904 0.00497350853489713 0.00495809899928864 0.00493368702890234 0.00491128825189094 0.00487087663887984 0.00482677043766088 0.00480865140482292 0.00478352409419541 0.00474485312006303 0.00473727942658431 0.00470411887612433 0.00468312378658323 0.00463864830261574 0.00462807988307332 0.00459563756508119 0.00457893420677531 0.00455158348628463 0.00453948117222958 0.00451549837446952 0.00448441924366444 0.00445881311629275 0.00445327736442593 0.00443682971402577 0.00440059351897041 0.00439704296654809 0.00438558335232794 0.004347931426448 0.00432697410698096 0.00431627801908584 0.00430206771171092 0.00428096416555462 0.00426452353402271 0.0042550573738619 0.00422952958034598 0.00419281100945874 0.00418478091660606 0.0041594477436899 0.00412449307880357 0.00410982008574055 0.00409957565325959 0.0040637316284005 0.00405667940966487 0.00404397458988642 0.00403511729729218 0.00401499709631484 0.00399057560872049 0.003984593965544 0.00397251192214525 0.00396233750091082 0.00393849452305056 0.00392737248070936 0.00391649952362798 0.00388379887116375 0.00388141095722522 0.00387059016639201 0.00386567536374291 0.0038342663962335 0.00381803942529219 0.00380733216756938 0.0037686731890731 0.00375608380763458 0.00374621441651731 0.00373665751325535 0.00371049658704915 0.00370462055703881 0.00369594899707642 0.00368273085715565 0.00365363937815938 0.00364070826308215 0.00361990771019168 0.00361235764581332 0.00358676084939722 0.00357933495189447 0.00357604150792507 0.0035396451583052 0.00353196456190317 0.00351545861330507 0.00350484727391419 0.00349088025388695 0.00346964889915677 0.00345595287147881 0.00344696440119707 0.0034342371269109 0.00342745004312906 0.00340389549248134 0.00338230924118653 0.00337761915406105 0.00335315337257935 0.00334104565275961 0.00331210888728974 0.00330759944096108 0.00330503145292503 0.00329701808579388 0.0032752835753934 0.00326668338622663 0.0032590662006469 0.0032368064412931 0.0032276510183252 0.00321524358316119 0.00319866666406543 0.00318939652732736 0.00318150329982224 0.00315263653051492 0.00313823773555053 0.00312219486112207 0.00309761214885881 0.00309087085804408 0.00308137823301509 0.00308095232454504 0.00307053876475249 0.00305587800563971 0.00301427826922373 0.0030037531735768 0.00298985033304913 0.00298135702081825 0.0029651076563931 0.00293719316176169 0.00293004080104842 0.00291912950809992 0.00290938088784736 0.00289644255438112 0.00288684995058234 0.00287256166544041 0.00284893472603844 0.0028386915267097 0.00282875277412889 0.00281901496598175 0.00280255232578114 0.00278481489979123 0.00277309832713332 0.00276095720396375 0.00274868501661749 0.00271442802534857 0.00269389222568546 0.0026760467854436 0.0026588277412471 0.0026403703962247 0.00260308847731139 0.00258473084131981 0.00257007299572673 0.00256343153650525 0.00252957475520876 0.00242961951750582 0.00224929117356785 0.00210636343630225 0.00205772398249638 0.00177472244134474 0.00171962197884246 0.0016772862226754 0.00074324603052085 0.00069047181353918 0.000645276005572806 0.000469865535260104 0.000311267471331157 0.000216243102341354 0.000200221644939548 0.000192703971172413 0.00016973777479914 0.000112459963378033 8.4831840058275e-05 5.25567550156037e-05 1.66073728177001e-05
0.0306586184335139 0.0224432326047702 0.0211635415894072 0.0186171608207387 0.015231828834479 0.01455653132122 0.0136847441082109 0.0122122543816757 0.00232376810487747 0.00109169706876587 0.0101037870204926 0.00948687590437591 0.0091142874789852 0.00879653607781522 0.00842522757155215 0.00832792005633644 0.00812054672580568 0.00803159750605111 0.00783764020956451 0.00775306899531577 0.00746248658213581 0.00741228759140801 0.00711307714962772 0.00686448720825393 0.0066649948528865 0.00659125738521445 0.00646801000569334 0.00638583574063415 0.00625828518200357 0.0061727418211578 0.00607757182753152 0.0060555964541835 0.00602975634285471 0.00585434356094812 0.00579020112174037 0.00573659761328942 0.00568554917740301 0.00563202961410682 0.00556313612915007 0.00550775473724174 0.00546685100940727 0.005450356181971 0.00539384263947444 0.00535465995162243 0.00533959543269725 0.00528755511232612 0.00527266472903105 0.0052158754881816 0.00520239550337622 0.00515179119584183 0.0051205969504082 0.00507852381191466 0.00499513631036002 0.00495837718444667 0.00493910114129236 0.00490954215630703 0.00488898604194644 0.00486937005464705 0.00484353129996576 0.00481981516233606 0.0047900332821347 0.00476106550692093 0.00474617776147036 0.00470620689450999 0.00467704894006626 0.0046675839415614 0.00464171620727753 0.00460926666867159 0.00459707492760736 0.00457690167655187 0.00456877649442536 0.00451864338101411 0.00451035171844873 0.00450560656682043 0.0044828577023417 0.00445361643649395 0.00442891002903112 0.00440759249744271 0.00438517778324693 0.00437814542175068 0.0043654974482115 0.00434042817415027 0.00432284535438523 0.00430414515426892 0.0042991160705349 0.00426773171185183 0.00423787505531852 0.00421457424079173 0.00419814249913205 0.00418371020651784 0.00416816989371625 0.00415231060298869 0.00414588624599899 0.0041213337156367 0.00410165841879808 0.00409928231164896 0.00406112817831303 0.00403449974229693 0.00401784579307464 0.00401013939394909 0.00400598670277757 0.00398750125371984 0.00396779549552596 0.00395455756766043 0.00393422996350649 0.0039181253480216 0.00390505870961877 0.00387605365705857 0.00386354636986449 0.00385122678983494 0.00383660750010778 0.00383132926847482 0.00379956676588993 0.00378634970295186 0.00378153544593009 0.00375529947034847 0.00374833115649164 0.00373428289149034 0.00371493224175739 0.00371106123800317 0.00367893807602129 0.00366776828649517 0.00365057437094176 0.00364223080597029 0.0036397551714217 0.0036195962950504 0.0035910212505102 0.00358838086433068 0.00356841919901764 0.00354409217241145 0.00354247224920132 0.00353573781797513 0.00353121387494125 0.00350688695510492 0.00348558577244232 0.00345724028781733 0.00344736740688967 0.00344589359924031 0.00342966554518758 0.00342074341918806 0.00340270716343905 0.00338489362317369 0.0033822280037788 0.00336744588976892 0.00334294001591294 0.00334072366623648 0.0033216774821331 0.00330740700379326 0.00330195144807156 0.00328281936831041 0.003270963460343 0.00325607274237252 0.00323533302478967 0.00321915190139325 0.0032111161559024 0.00319426889248129 0.00319026139765122 0.00317265062523457 0.00315954056275755 0.00314528850672329 0.00312907649391403 0.00311809010598594 0.0031049398180493 0.00308504132257419 0.00306717081360285 0.00304327865091072 0.00303142095467932 0.00302478554732479 0.00300802501341359 0.0029959159524846 0.00298423911828612 0.00296296890075693 0.00295423626087771 0.00293721479179608 0.00290958188414253 0.0029058731157931 0.00289014393454397 0.00288533103654175 0.00286797049385975 0.00285490705155411 0.00283174829182589 0.00281506590903984 0.00280658433032475 0.00279664168817652 0.00277436869245137 0.00275915349956677 0.00273462888643557 0.00271501631153058 0.00268759459580984 0.00267393356463356 0.00264621421311325 0.00263322774742449 0.00261634183382341 0.00259288794275324 0.00258369510640602 0.00256368036191331 0.00254730393913101 0.00252060789848059 0.00235553627586129 0.00215492749327098 0.00186878061709698 0.00176396927949654 0.00174279858403922 0.00156609343136996 0.00137537450540712 0.00125651952311609 0.000962775857577566 0.000714692663184158 0.000703551685654128 0.000632742738909838 0.000481090410174902 0.000448404005026567 0.000387765105720054 0.000371035138244391 0.000256649570890544 0.000152720515501643 0.000117336517558199 2.63137980635296e-05
0.0294884257336421 0.0208838354183933 0.01703231330283 0.0164253019788562 0.0139910738024977 0.0123583992978615 0.0119312381773721 0.0103274755593647 0.00130257936713048 0.0011857655000811 0.00933183702090551 0.00892316121834546 0.00872869785888417 0.00860252439026881 0.00829153313730966 0.00809107321204948 0.00788882063360361 0.00785555769681132 0.00750190715003251 0.00747109002913298 0.00725761870028192 0.00716493651417214 0.00706960962778777 0.00703087355582581 0.00688250505475863 0.0068188240075329 0.00667648197549167 0.00655809597933598 0.0065179520260437 0.00643180218922361 0.00638135593424828 0.00620221537357718 0.00617677276788984 0.00602935671547381 0.00599434137145441 0.00595939945847125 0.00588017658765716 0.00579296140061174 0.00577538219868427 0.00575222019291436 0.0056257778299772 0.00558987127584436 0.0055512050180863 0.00552485374775488 0.00547987908948785 0.00540158997321034 0.00538229731957167 0.00533465901288218 0.00528376823281735 0.00524413771265633 0.0052271568259806 0.00517404081181358 0.00514789395550105 0.00512634520016618 0.00507711313031125 0.00504114734313516 0.00497954005904654 0.00496202192570321 0.00492894725942974 0.00489901511076154 0.00488094256285627 0.004842023596305 0.00481786973489623 0.00481714055293555 0.00476696542861971 0.00475722569913722 0.00469707433000456 0.00468822665423655 0.00466463842221387 0.00463915113774514 0.00461630877442369 0.00459818605003564 0.00457621610983028 0.00455120955745811 0.00454845255897124 0.00453053318333994 0.00451516292566852 0.00447518846267857 0.00447230501668907 0.00445121542243708 0.00441881915221551 0.00439414554196939 0.00435226536912039 0.00434521599682574 0.00432124129625518 0.00431423282994796 0.00428800516638602 0.00426659312166101 0.00424685534121769 0.00423619007473555 0.00422890718363457 0.00421336804190869 0.00417454067683174 0.00416478663065865 0.00414333222623083 0.00411802772880356 0.00408826238878864 0.00408188544552182 0.00405869261165986 0.00405524431237863 0.0040331581149442 0.00400027368320082 0.00398866424365388 0.00398108751134509 0.00397913527689033 0.00395379165459282 0.00394986332897814 0.00392678711100476 0.00390651876717352 0.00390303044875617 0.00388875921340479 0.00387651081154396 0.00386063249423839 0.00384568639979193 0.0038229705900932 0.0038073365492749 0.00379783340740318 0.00379303349639834 0.00377939887539898 0.00375258905675587 0.00373928001355656 0.00373053154424848 0.00371213469704258 0.0036923260321244 0.00367929715027567 0.00367212462708052 0.00365835781231104 0.00364729868380685 0.0036224656697532 0.00359631905751486 0.00358733313394589 0.00358273939982343 0.00355838048476475 0.00353610818251596 0.00351702294304939 0.00349819860959897 0.00349139838156826 0.00346863597624933 0.00346095593844117 0.00344826149387052 0.00343620564500591 0.00342802646964819 0.00341619170900151 0.00339649822185504 0.00338476813225937 0.00336462399126378 0.00335321480507788 0.00333975813315068 0.00331418200112896 0.00330903925122466 0.00329659224757714 0.0032870972495648 0.00327299875018841 0.00326275345600303 0.00324977776479904 0.00322607014611526 0.00321976766880254 0.00321744264869079 0.00320195452410629 0.00317996934627831 0.00316446690177317 0.00315833970432831 0.003151425456661 0.00312448920144133 0.00310827314251347 0.00310042761885276 0.00308496058130862 0.00307631336563133 0.00305375767001856 0.0030403067985749 0.00302989030351554 0.00301880758213247 0.00300561868632814 0.00298739503448545 0.00298197547177091 0.00297039951697269 0.00294159842059119 0.00293741752214563 0.00292297439971317 0.00290619007097602 0.00289332894972681 0.00288254344819968 0.00286234225899639 0.00285220939555431 0.00283907902801589 0.0028222879664601 0.00279616559098302 0.00278878913021216 0.00276426962212569 0.00275827162584582 0.00272949447186305 0.00271718295948825 0.00267152158707869 0.00264969947290925 0.00263155652241039 0.00262526503721134 0.00260831997826403 0.00257557925387917 0.00253357462594285 0.00251588376757638 0.00244782553329884 0.00233815390214853 0.00210837099530614 0.00193734843702199 0.001748538436897 0.00164291773592602 0.00160630640808763 0.00155340815816849 0.00138219242815505 0.00127823849889086 0.00126104178982779 0.00086304657351374 0.000737122556604827 0.000641771775135228 0.000570216433336302 0.000535914241309393 0.000304309460137862 0.000104444582081301
0.0386899970994851 0.0272011122010098 0.0206717048805004 0.0149684676409849 0.0140735575638464 0.0124432817726108 0.0114089506446584 0.0108952699267638 0.00248710097576311 0.00616249619649598 0.00904112803842434 0.00882181153558655 0.00875313869017193 0.00848463148614777 0.00845055100571309 0.00797301787294942 0.00777258919113459 0.00770386334634984 0.00741755983608837 0.00718727240824215 0.00716626588433669 0.00703358325148459 0.00687514015816126 0.00683164481720374 0.00663795410729316 0.00660429286269655 0.00650506775453748 0.00636057500338387 0.00623179293002864 0.00622790635096923 0.00613211621734122 0.00607691861395286 0.00600058190963318 0.00596474436488688 0.00588587003151162 0.0058395891297419 0.00570571020242622 0.00564768239020281 0.00559421975920778 0.00558458279779824 0.00553229241938598 0.00547809579170926 0.00540458004381833 0.00536853579331224 0.00531228178922572 0.0052687130885969 0.00524902436577636 0.00519669712206717 0.00518713260639379 0.00516688829972061 0.0051233555629641 0.00509530530047016 0.00507319405078256 0.00503093514673564 0.00499644924909454 0.00496838484331589 0.004922720136995 0.00489379078823167 0.00487448201585613 0.00484220438712485 0.00481475698684693 0.00480045119879622 0.00475055599942321 0.00473365002070275 0.00471866678121269 0.00467406639804987 0.00465589016648595 0.00462818879262637 0.00460062341582215 0.00459361550887089 0.00456874465395439 0.00453334916930719 0.00451249373976835 0.00449467455101022 0.00446944158623946 0.00445046902618803 0.00444004322195443 0.00440391956938863 0.00437747999433976 0.00436381487227016 0.00435283354224452 0.00435161053112399 0.00431227478658042 0.00429960189663234 0.00427976952638153 0.00426787456042839 0.00425391994779046 0.00423873080020418 0.00420757895560194 0.0042024978711556 0.00417374671370249 0.00416310773543154 0.00414642141232196 0.00412357451574622 0.00411330147128462 0.0040925136510401 0.00407943236788005 0.00405779944116704 0.00405033859184062 0.00402468933361903 0.00399938208198657 0.00398367796783887 0.00397686373669513 0.00394654391886771 0.00393136359036168 0.00392112329144761 0.00389760168472274 0.00389014565798582 0.00386641622332457 0.00385205214674948 0.00383868355193055 0.00383297319778323 0.00381483947161058 0.00380694444113653 0.00378696437150302 0.00377582866332476 0.00375375513441527 0.00373066948214154 0.00371694784187158 0.00369922176353872 0.00369368015084982 0.00368794479433589 0.00367682010824843 0.00365414341918012 0.00363897378178802 0.00363044556026658 0.00361127766190001 0.00360749176279518 0.00359508805027518 0.00356469327693182 0.00355829393877622 0.00354120499157623 0.0035191782968117 0.00350778252073173 0.00349860689369428 0.00349390310418723 0.00347955827887356 0.00344953497930957 0.00343904552571097 0.00342872612212599 0.00341889338887823 0.00340571347510006 0.00337944322983768 0.00336746290491439 0.00335866776068502 0.00333779426671435 0.00333181561704952 0.00331479071857253 0.00331242975770513 0.00329463014869173 0.00328289670743718 0.00327952690825376 0.00326173672329734 0.00324688541641657 0.00322721302957929 0.00321605173059807 0.00319510958903598 0.00316833523537147 0.00315582204121887 0.00313947466257677 0.00313388969896429 0.00311747234988623 0.0030962187537616 0.00308966409118311 0.00308023915399526 0.00307293539494565 0.0030527158053686 0.00303820400091906 0.00301658766583708 0.00300892476632352 0.00298489343989339 0.0029816532059629 0.00295715657081764 0.00294464746880214 0.00292800652648169 0.00291996806826752 0.00290542115759072 0.00289609538352102 0.00287210848602724 0.0028662647012241 0.00284152707571162 0.00283791348626442 0.00281797378487049 0.00281016963257253 0.00279897635438334 0.00278516620555928 0.00275078082760535 0.0027440758693603 0.00271576372777481 0.00266909580012716 0.00263087749082844 0.00261793265301659 0.00260796761270823 0.00258760307372491 0.00254947182248377 0.00254519514613746 0.00249030027318823 0.0022402103981999 0.00213243151924674 0.00208310947334642 0.00207378958321929 0.00202618728651205 0.00194706366821465 0.00189679763732981 0.00177464558865888 0.00156931641924254 0.00150533156164438 0.00145471939251481 0.00140153390587722 0.00127971666901448 0.000838194316656251 0.000267665053589734 0.000213794500274096 0.000195009972739242 0.000161789062510965 0.000128798027548092 6.32300779070301e-05 3.98733180830651e-05
0.0450858167460577 0.0268304883864882 0.0158087068419716 0.01493269355892 0.0137282505447336 0.0131768133145712 0.0108531857985031 0.0106348113516541 0.00332552353178129 0.0036861523854943 0.0092307249774253 0.00898272828272871 0.0086579746103654 0.00846358225005389 0.0082419086057422 0.00797456421305854 0.0077629391419225 0.00762351939558444 0.00745034154651848 0.00727408215727783 0.00719201773993426 0.00696689844882698 0.00668002293400169 0.00658193018130338 0.00643698670775137 0.00637584016587337 0.00631263832945381 0.00628107981804545 0.00616599139481832 0.00608802034342649 0.00593222576568858 0.00591384928064712 0.00583894807632243 0.00580481190325343 0.0057661249572478 0.00571502032353231 0.0056316879781168 0.00553382424633314 0.00553117018363274 0.00548528536234716 0.00543517025421376 0.00540516100779431 0.0053618795595522 0.00531859801929494 0.00527502423791864 0.00521916155805216 0.00521529620679661 0.0051713461140625 0.00511817087102084 0.00510417465503769 0.00502424456459442 0.00501233442587302 0.00499625054635255 0.00493468971622914 0.00491077346391257 0.0048810843656877 0.00486947492840874 0.00484853150640488 0.00481153437539558 0.00478075685285985 0.00475670444758898 0.00474237363426699 0.00473107559892258 0.00470644055077652 0.00469114081028756 0.00466310669370639 0.00463942527250006 0.00459774939948034 0.00458022387573691 0.00454942966444903 0.00452040181746154 0.00450151988051594 0.00447333944815047 0.0044649501295003 0.00444729818256503 0.00442040627686793 0.00441202246482121 0.00438224396059511 0.00436687255219161 0.00435327565741503 0.00433808753140809 0.00432241243068788 0.00429337829268971 0.00427067374376713 0.00426481379643393 0.00422477356181376 0.00421234602267389 0.00417611372073884 0.00416506268239952 0.00415341344389037 0.00413971779832081 0.00411103573675097 0.00409695543694 0.00406704657434478 0.00405903101526518 0.00405430161129168 0.00403252767933427 0.00401314696036426 0.00398726464566383 0.00398343907029132 0.00397076518056349 0.00395100039716618 0.00393841686659614 0.00392677421069012 0.00391194873696615 0.00389284925791479 0.00387673247245954 0.00385227722427271 0.00384164775795173 0.0038313887821409 0.00380959429786356 0.00379519986385125 0.00378941692214081 0.00376516688916737 0.00376094862394483 0.00373517353875304 0.00371883844994294 0.00371608583107452 0.00369501333765939 0.00368962454824792 0.00366121735205159 0.0036573957870359 0.00363540176501298 0.00363025898864817 0.0035839764638391 0.00357958872898368 0.00356084648513242 0.00354678129068301 0.00353080093473098 0.00351244276159822 0.00348852900165806 0.00348118065842381 0.00347459306983335 0.00345842405717528 0.00344755235665812 0.00344310232099981 0.00343194780117315 0.00341243644524932 0.00340226696029371 0.00339223928880844 0.00338180774883777 0.00336652893668837 0.00335013225099567 0.00333556371327959 0.0033257165033779 0.00330860169693356 0.00330181173984833 0.00327895476171359 0.0032733295638324 0.00326586307626385 0.0032384436476037 0.00323512178076534 0.00321073723836481 0.00319799339977696 0.00318266766004344 0.00317473666583321 0.00316719683258795 0.00316172688958217 0.00314552373150093 0.00313820533539705 0.00311469257672983 0.00309280267906675 0.0030896165648838 0.00307005045950661 0.00304501266522802 0.00303015788268936 0.00302324155833535 0.00301437653313209 0.00300883570501394 0.00299818819718532 0.00298391151527108 0.0029751922731397 0.00296588844733657 0.00294007491892462 0.00293519161301081 0.00291446814120212 0.00289823137617962 0.00288189537052763 0.00287299335875832 0.00286680031874683 0.0028482435959427 0.0028330859421143 0.00281422796334199 0.00280967381580597 0.0027970880123399 0.00278560500570398 0.00277226063035756 0.00273512743269135 0.00272927630147781 0.00271533338633809 0.00271093860151932 0.00268877731210105 0.00267324058438357 0.00265565330498656 0.0026239001528908 0.00261507753097133 0.00259480840007131 0.00256590347200474 0.0025374156103392 0.00251523043832086 0.00250120348013695 0.0024496249983868 0.00243485833431554 0.00224292316481065 0.00178733898932401 0.00174138204433172 0.00167375014110915 0.00143388675266845 0.0013989934293195 0.00121129640134701 0.00109625490771658 0.000907103427772695 0.000891795024374874 0.000691413344554872 0.000610265321340491 0.000585854253126375 0.000375910971132499 4.538277290009e-05
0.0305910376204274 0.0177870776056833 0.0155402495482648 0.0148758630180763 0.0114777530611595 0.01127027170469 0.0105533673108066 0.0101175537510438 0.00618578862268898 0.00268590300890006 0.00909161605250723 0.00902146833721565 0.0086209060968202 0.00823137434199539 0.00816292522136853 0.00795444695881816 0.00792252064594558 0.00778229343914374 0.00749045315427108 0.00743648273741093 0.00729817780090791 0.00722077304567532 0.0071002841979095 0.00691439861231815 0.00675907325731607 0.00668773173526227 0.00667745263518346 0.00648645813047929 0.00641780939699746 0.00632567933616339 0.00621309282501873 0.00615226067081538 0.00607094636901485 0.00601220673875195 0.00594955026700901 0.00592840110330323 0.00582288273679187 0.00574935149895048 0.00569938925434512 0.00565534085619507 0.00561112199091591 0.0055556597318446 0.00551700377202912 0.00549348927188272 0.00546278303062181 0.00540502490910705 0.00536017824233692 0.00531240021040791 0.00528084822155042 0.00525810217423112 0.00523603730999106 0.00521463679554465 0.00516335094325635 0.00513685692859455 0.00509921904593418 0.00503899431720145 0.00501202318271965 0.00499643870300271 0.00497074109978197 0.00494566336659419 0.00492382491597355 0.00490432298475096 0.00486501146091034 0.00483489704412065 0.00482172994622178 0.00480591336764731 0.00476335792912077 0.0047586921964624 0.00475128808357139 0.00473261598243067 0.0046973313412375 0.00465725814146368 0.00463359753465298 0.004617790833567 0.00459011300896417 0.00457882179702858 0.00457679946501167 0.00454077316522891 0.00452822808693432 0.00450159769152042 0.00447887534290014 0.00444593202028692 0.00442836647877982 0.00440869616944587 0.00439717863647032 0.00438786397337376 0.00436613768875992 0.00435365006182609 0.00434029461135537 0.0043229672270862 0.00431592341554449 0.00428279627502964 0.00425980870741866 0.00424279124637533 0.00423431017481633 0.00421783962816878 0.0041958447427793 0.00417340628719378 0.00415657066198658 0.00413246961829202 0.00412721624022383 0.00411758479007086 0.00408450777710993 0.00406029515020656 0.0040554425805985 0.00404059158133125 0.00403019752332888 0.00400489819786987 0.00398897947231819 0.00396980506823972 0.00395887566167075 0.00395151115794895 0.00393477402812547 0.00391491160856893 0.0038993164121684 0.00389003994480497 0.00387073116815963 0.0038597049155309 0.00384992628155898 0.00382392515668972 0.00381883507324592 0.00380552497970569 0.00378982290855964 0.00377957807276941 0.00375746082776453 0.00374229908633166 0.00373336116800842 0.00370046525336132 0.00368643559216115 0.00368568004783474 0.00367250613580611 0.00363935782884494 0.00363784297139499 0.00362256879525381 0.00360634771442391 0.00358283772269518 0.00357328252475317 0.00355881479220557 0.00354722165629196 0.00352636735173006 0.00352017261513575 0.00351307456340246 0.00349732260152416 0.00348592507535733 0.00347953371559933 0.00346044152766875 0.00345221787644028 0.00343487332595992 0.00341718449682889 0.00340956620240659 0.00339882612525131 0.00338501303633765 0.00336916547124434 0.00336246128474622 0.0033379864122138 0.00332974222839978 0.00331603257494871 0.00329878974205354 0.00327965218639189 0.00326266231965103 0.00325553376639336 0.00324570970271422 0.00322295553785618 0.00321516280390762 0.00319765454469289 0.00318015246502778 0.00317674029900273 0.0031748592317034 0.00314725297545058 0.00314410322201415 0.0031096921952608 0.0030912266560191 0.00308061411729756 0.00306245685954062 0.00304855814809294 0.0030453590697268 0.00302556695329002 0.00301813188535275 0.00301174227795094 0.0030043999136955 0.00298930457430856 0.00296262923266008 0.00296066975323147 0.00293701120397733 0.00292575271891106 0.00290581704208224 0.00286222543315557 0.00284934001539628 0.00284752496969405 0.00280605461706865 0.00279722045058445 0.00278071275406245 0.00276510524602553 0.00275267788751702 0.00273487233340304 0.00271435227771637 0.00268332433856154 0.00265221799421021 0.00262166406764641 0.00261657534225329 0.00259840128689734 0.00254010376513644 0.00250056127646762 0.00245928617422969 0.00230906886496087 0.00219221068425766 0.0021146056761242 0.00171381098713119 0.00129427381953038 0.00110592317561707 0.00088315654909923 0.000845211512012194 0.000761705615570711 0.000676079646517509 0.000425788515510245 0.000155218539117136 0.000120949654349961 9.81479958058225e-05
0.0266869864946374 0.0194559062008739 0.0164718895469387 0.0150574462312741 0.0130819402093435 0.0113847282555302 0.0111256237389266 0.0105481105917479 0.00123625211368007 0.00401703928154292 0.00885025422877871 0.00867434859161599 0.00844830639901995 0.00822323910360988 0.00810629543639794 0.00790791084308814 0.00784007381372995 0.00781361942174542 0.00754985318553262 0.0071414964458963 0.00707495641831899 0.00703822080385749 0.00686455080248815 0.00674352319402066 0.00661899395089128 0.00658037261700713 0.00647851227534723 0.00639987454948659 0.00630788407425961 0.00625702698167679 0.00624225980347063 0.00612493955220157 0.006009229790676 0.00598239863594357 0.00592230631238899 0.00585859597705555 0.00580644625193195 0.00574176318786166 0.00565785903630661 0.00564553991307435 0.00559836364245892 0.00552932495240868 0.00551994534939336 0.00549542540958385 0.00542799119161296 0.00541616616374306 0.00534235090921624 0.00527316771372064 0.00524078851633517 0.00518409610103464 0.00517206067929333 0.0051320345270789 0.00511455128502805 0.00507341085199221 0.00504480392282141 0.00503770663554251 0.00501011687344644 0.00500118709742368 0.00497480012560909 0.00491451317447659 0.00490895035453226 0.00488523645555109 0.00486287002928066 0.00482278775775318 0.00478651722334474 0.00477981325992662 0.00477004449558228 0.00473298354698797 0.00471873477151996 0.00471207861986362 0.00467110209390151 0.00465321939373049 0.00463766812524624 0.00460928177123543 0.00460891870641998 0.00458375182671343 0.00455876628760058 0.00453593302029631 0.00451621484914027 0.00451299997041655 0.00449257262634082 0.00448332944666699 0.00445726534629181 0.00445201298513203 0.00445150704204905 0.00441723427181125 0.00439271662680537 0.00436407216820212 0.00435018705062032 0.00432102125249957 0.00431379114180739 0.00430136562995192 0.00429361388797419 0.00425476785240627 0.00423608250403037 0.00422861781767658 0.0042206078624086 0.00419721292132804 0.00416454333339187 0.00415370729280786 0.00414288568551946 0.00411272891989921 0.00411013885994932 0.00408691268630154 0.00408143781015506 0.0040511720034846 0.00403977135571674 0.00401473002125321 0.00400625275212509 0.00399444814780439 0.00396892976603737 0.00396526428550213 0.00394733540825101 0.0039249638746294 0.00390927324780178 0.0038934329213232 0.00388042995842103 0.00386912137416133 0.00384909682773632 0.00383965621108737 0.00380523805058797 0.00380204625163866 0.00379361400643725 0.00377763119623939 0.00375226013564088 0.00374837459199052 0.00373401593496219 0.00372681981353972 0.0037076152135242 0.00370041375776373 0.00368202948864942 0.00366613967527645 0.00365308323158822 0.00362340809351573 0.00361279001708885 0.00360640183216306 0.00358484728772859 0.00357528508691466 0.00356585536744207 0.00355735508841872 0.00353621367252828 0.0035236921518139 0.00351143214043448 0.00349739708614796 0.00346699991187516 0.00346571847583493 0.00344945866650172 0.00343673393866422 0.00342553974367612 0.00341768006461721 0.00338230142494596 0.003367878094754 0.00335928970116187 0.00334560598681017 0.00332949587645784 0.00332095927338104 0.00330884982404409 0.00330269049503177 0.00327735099752517 0.00327322869043257 0.00325931342669319 0.00324148946996483 0.00323073729835184 0.00322806817823103 0.00320839771216148 0.0032003671249895 0.00317947114716741 0.0031638502845012 0.00315091282214229 0.00314347378668243 0.00311890593161846 0.00311289256661806 0.00310418116226405 0.00309002061049527 0.00307043821134485 0.00306445649380033 0.00305400256041516 0.00303919919882374 0.00302160173250244 0.00301655999941786 0.00298633463027484 0.00297272974412865 0.00295375698467216 0.00293599767129738 0.00293107462979297 0.00290942927021555 0.00289469106401272 0.00287077091103362 0.00284736590984096 0.00284473347441832 0.00282129236119812 0.00281445919437818 0.00280174000604503 0.00278055575906548 0.00277265607307158 0.00274836757490692 0.00273040718745497 0.0027111698174224 0.00269756803418285 0.00267741152320477 0.00261977717573406 0.00260209990193496 0.00257740474036225 0.00254119921311811 0.00241982889023375 0.00210980625136439 0.0018609879232839 0.00172572063506107 0.00161543033276454 0.00128141795984564 0.0012290640436443 0.00106227066168455 0.000895131135374919 0.000680424946837424 0.00049622557454875 0.000154641368994041 0.000128295160475329 0.000121866003382476
0.0286298686826328 0.020116016104886 0.0164432650866947 0.0152264976455549 0.0135753325164111 0.0125199535907073 0.0114339156408064 0.0112767736952965 0.00684982615378752 0.00200129495982848 0.00959507492607571 0.00940211420573998 0.00891571635023359 0.00867392828838463 0.00840372069988319 0.00820737641079489 0.00789353293731447 0.00749421065440928 0.0073190993686582 0.00716735028179597 0.00712766922619498 0.0070114885334692 0.00694413199330156 0.00682831607285476 0.00680046434343196 0.00659780456454227 0.00650073456444766 0.00645859247111215 0.00640245240018474 0.00635396949578782 0.00629202894359609 0.0061368984445156 0.00609139574687671 0.00605045450600409 0.0059477805289822 0.00590792874821896 0.00585700866978317 0.00581014231649612 0.00572058432554736 0.00570054899693627 0.00568034134947787 0.00561784318611512 0.00559799275457608 0.00553164819817593 0.00546986394109567 0.0054287669453661 0.00540020936398594 0.00534554271823518 0.00527893821026596 0.00525719060967521 0.00521207874461398 0.00520385052856711 0.00515531211853035 0.00513696057238293 0.0051086170830237 0.00503803150497783 0.00501634625889768 0.00498494075625988 0.00496908351581252 0.00492809132593404 0.00488482617379605 0.00486489343299232 0.00483304253040556 0.00481979660508916 0.00478442510722276 0.00478276708919557 0.00476487012302374 0.00473216972331449 0.00470964938264302 0.00469696158965899 0.00467848754972286 0.00464915454054216 0.00462925235578515 0.00462507514797527 0.00461232728092071 0.00459294751096986 0.0045173896388227 0.00451495175799612 0.00449747148338632 0.0044824221838975 0.00446490868815291 0.00444256994273603 0.00440749248593858 0.00439983140176321 0.00438462856323011 0.00436731039272901 0.00434817326130285 0.00432326789995121 0.00431090105638645 0.00429934722192179 0.00426222295134932 0.00425177868598489 0.00422347633919181 0.00420970617020181 0.00420507167550111 0.00417428903887658 0.00415484661719725 0.00412558678465265 0.00410767218223513 0.0041017415265023 0.00407636987840616 0.0040664627315711 0.00405281821818283 0.00403092187168427 0.00401348137008078 0.00400373572208593 0.0039761208019894 0.00396512159985585 0.00395048937602408 0.00393741674842783 0.00393351490419927 0.00391064655137646 0.00389367776819605 0.00388848966036129 0.00386797992285271 0.00385024903587557 0.0038331692797432 0.00380875345866264 0.00380225291293331 0.00378155081158021 0.00377463495399658 0.00376161709363264 0.00375058887684145 0.00373283314342121 0.00372806945152252 0.0037176601743646 0.00370917486490153 0.00369619016301227 0.00365328010520149 0.00364194514649136 0.0036204768606143 0.0036019383934125 0.00359815949905553 0.00358630643490411 0.00357415453339474 0.00355313108699116 0.00354498326817316 0.00352485895867247 0.00350753223033387 0.00349676648410699 0.00348096433782373 0.00346474163536681 0.00345213566448371 0.00344213688717232 0.00342722688704504 0.00340757977296814 0.00339779664757783 0.00338198583747056 0.00337354704858687 0.00335493940576594 0.00335383006904856 0.00333540580738996 0.00332757734620506 0.00330997470193209 0.00329488553221419 0.00328172148022322 0.00327338826950529 0.00326382235083124 0.00325322286135316 0.00323652805943398 0.00322180321472277 0.00321770480287751 0.00319406774019486 0.00317925300665149 0.00315955357568815 0.0031500888778908 0.00314167186675379 0.0031341484802931 0.00311158382148186 0.00310217860234747 0.00309325518435673 0.00307383240401286 0.00305729447547459 0.00304270276135584 0.00302984554968609 0.0030262764990603 0.00300676858539473 0.00298971536251964 0.00297111749548714 0.00295522159693729 0.00294118091460385 0.00291183409151291 0.00288652129315017 0.00287335763597907 0.00285237121075728 0.00284126255657283 0.00282141067115915 0.00281681038763411 0.00280139683314211 0.00279368191695699 0.00278457318063304 0.00273738007128156 0.00273091938944769 0.00270483345733655 0.00268776353040541 0.00264851703010444 0.00262100395800968 0.00258965905062644 0.00251904437763154 0.0024970078089944 0.00235049729372222 0.00210948506531603 0.00204315863630039 0.00192288263370858 0.00182571044099655 0.00175589722998655 0.00157603556604065 0.00137623394464119 0.00116177260776322 0.00100545751424564 0.000963663617148941 0.000821858445803327 0.000750070345933866 0.000416167876309878 0.000217159508421991 0.00018179103042512 0.000133171784626626 3.68241833811394e-05
0.0334753638701557 0.0190765854885567 0.0173125684975971 0.0147808862337236 0.0137639520176944 0.0128568041230901 0.0114270992641309 0.0112054451573438 0.00858738404671859 0.000539383178530863 0.00935793514226054 0.00924637253895835 0.00879512842353784 0.00869548129936542 0.00858204138531126 0.00825675041175156 0.00799014553798367 0.00772282616219129 0.00762741077452212 0.00732394212322008 0.00721120243397608 0.00706574101633832 0.00685368648401706 0.00678451136602223 0.00667333011276995 0.00664447254454169 0.00658132706303437 0.00650186810893251 0.00630052705078206 0.00627676528573335 0.0061853145645941 0.00605175495173875 0.00594002505392882 0.0059266512749999 0.00587661048353313 0.00580289123081831 0.00575439830603241 0.00570237750280069 0.00568325457590786 0.00562731092536699 0.00555968513910593 0.00551157086123518 0.00546688065098139 0.00543807582951125 0.00539400045053366 0.00536885353175549 0.00533512664351532 0.00531434457428553 0.00525006529923572 0.00523453611923562 0.00517731605753397 0.00515305320019884 0.00512371424628724 0.00509209403744784 0.00501842433439775 0.00501248609923821 0.00500033619092312 0.00494403890505345 0.00493088215056473 0.00489464192476141 0.00483782655069626 0.0048323741558288 0.00481277498060226 0.004796144165851 0.00478494204687977 0.00474746779944654 0.00472149255517859 0.00470089597852815 0.0046710098596463 0.00465505565502047 0.00463103974492394 0.00460208526266564 0.00458186166754653 0.00455884477204217 0.00453961377600023 0.00452660520133273 0.00450063097103891 0.00448360764907344 0.00446034287725775 0.00441793138565255 0.00440295788731387 0.00439383036309213 0.00436778669392334 0.00435500858782469 0.00433327052572851 0.00432357599917818 0.00430774708587161 0.00428691100880411 0.00426371420928722 0.00424771017862679 0.00422671853661074 0.00420821026166842 0.00419459918983105 0.0041739929080703 0.00416439280511467 0.00414931724520515 0.00413912289541511 0.00411915674016038 0.00410721597631076 0.0040895861952342 0.00406962602040524 0.00406348583731959 0.00403252646197343 0.00402825029008631 0.00400476218873596 0.00399100074129459 0.00395702083748353 0.00393850354256063 0.00392839317283635 0.00391807410634645 0.00391182248610659 0.00388759079304621 0.00387750035072589 0.00385420202570742 0.00383088796720371 0.00380861299251773 0.00380156714020426 0.00378217764155568 0.00376351716792416 0.00375458929056153 0.00374802615212117 0.00373743175834831 0.00371558513772454 0.00370992522117469 0.00367939973259015 0.00366249122066733 0.0036528094540189 0.00363324665643692 0.00362922513716143 0.00359952228113197 0.0035958242483091 0.00358839143516283 0.00357147314183482 0.00355266051134213 0.00352228267096839 0.00350137662237675 0.00348742517870491 0.00348469433580393 0.00347006035406517 0.00346584723204581 0.00345289772760707 0.00342444408188001 0.00342095212451067 0.00339966077992043 0.00338549732550745 0.00336510003540124 0.00336266736271058 0.0033473351244604 0.00333044802789585 0.00331358826065379 0.00329231255473918 0.00328657433023663 0.00327942794009458 0.00327375478627718 0.00325448975842554 0.00323555865723251 0.00321583575417532 0.00319649584287801 0.00318772517530477 0.00316991597652186 0.00315795328890979 0.00314819862909519 0.00313496084595077 0.00313276743667279 0.00310712385514475 0.00310080262680875 0.00309064600748109 0.00306442846229624 0.00304098873301542 0.00303132723177641 0.0030286031021197 0.00300807122404955 0.00298707100624125 0.00298258977086567 0.00296505495935948 0.00296007650358712 0.00293873441412205 0.00292748911973479 0.00289837111382703 0.00289194494170599 0.00288356336078246 0.00287840092583849 0.00284712974907409 0.0028382799281993 0.00282459029559191 0.00281702302908742 0.00278363370040942 0.00277681423250943 0.00274850831603554 0.00273266357439887 0.00272305501665181 0.00269324004228954 0.00268731278123765 0.00266003693029045 0.00263945217999905 0.00263487780360508 0.00260645778160714 0.00256560308641 0.00254542257142507 0.00251245326332228 0.00248820495670908 0.00241040165132433 0.00230560546740546 0.00218070609441556 0.00181973799111484 0.00177455503384624 0.00159164359031733 0.00136840740307865 0.00131093614808678 0.00104913793166319 0.000982515740767937 0.000944564920750214 0.000779753647958082 0.000675994892333846 0.000663252049571426 0.000408535218422961 0.000388015883706872 0.000137714591441672
0.0235619284175255 0.0195045907639357 0.0184106377934596 0.0171734742292007 0.0152936224636777 0.0127575462145301 0.0125487991616708 0.011596765619989 0.00184521357671337 0.00465651694171293 0.00939956807923658 0.00930270570466809 0.00917716622325516 0.00880971745476747 0.00865139355750475 0.00848511007675349 0.00832129781967028 0.00816576634019721 0.0077929321522426 0.0077093096301818 0.00756610030012009 0.00741976248404339 0.00732341418847106 0.0071164814888445 0.00705565363627052 0.00684761980846445 0.00675130208891909 0.0067133603805521 0.00659652458784406 0.00654176180402679 0.00639840588286612 0.00623788290947958 0.00620249924604669 0.00610809560213125 0.0060379616978832 0.00599364553360239 0.00597710326021104 0.00587466706968168 0.00579116796871939 0.00576637631887504 0.00572468461039037 0.0056604269663869 0.00557374659107342 0.00554300156628819 0.00545433163708852 0.00542221845123579 0.00537616225994397 0.00527443924339064 0.0052596844700756 0.00524451015813629 0.00521275972896359 0.00516102355451532 0.00511043138079874 0.00506853014086151 0.0050361228949982 0.00500019097212133 0.00495637342989746 0.00494701634836528 0.00492539427438912 0.00490512701409998 0.00489980384294363 0.00484236747012679 0.00483770155411793 0.00481422915796436 0.00479528715976446 0.00475621115892095 0.00473187952028956 0.00468505587745611 0.00467022142306502 0.00466374898329859 0.00462153282752775 0.00458555914061398 0.00455663374659531 0.00452775716481464 0.00452043300865989 0.00450766956224222 0.00449075561753436 0.00446478143165939 0.0044490811249239 0.00443017637511551 0.00441137322319783 0.00439357881533256 0.00436921612001418 0.00435876641588712 0.00433347998406416 0.00430085762265724 0.00428601610874553 0.00426626927945216 0.00426222940057723 0.00423420310759012 0.00422639414652303 0.00421282055448717 0.00420460443761287 0.00416422214273557 0.00413970355735751 0.00412534021094859 0.00410989436679669 0.00409301770591306 0.00406814950179211 0.00405841074397663 0.00402786976781078 0.00401563077825347 0.00399196491130951 0.00397531916571555 0.00393945029941169 0.00393232254647981 0.00391489622160986 0.00389578839383368 0.00388137923489626 0.00386057526119159 0.00384504017162072 0.00383917220242137 0.00382241992675144 0.0038044752198032 0.00379840890505056 0.00377113541613457 0.00376745447002042 0.00375593471360854 0.00374392605623107 0.00373216233135458 0.00371238573724561 0.00370280761558073 0.00368571476626834 0.00366703418194861 0.00365903240162794 0.00363663858007104 0.00362304263813241 0.00361303195693628 0.00359765147551023 0.00357496586767354 0.00356925920173428 0.0035669342347807 0.00354329744363932 0.0035252633744717 0.00351873282630379 0.00350299460934115 0.00348898254934657 0.00346290247075581 0.00345086885003531 0.00344645477179013 0.00342405571119021 0.00340886812100123 0.00339019330703804 0.00337952399711803 0.00336430857246379 0.00335475495504301 0.00334286408122245 0.00333601223640732 0.00332125545207575 0.0033118643064931 0.00329870960527635 0.00328756968535536 0.00326797905617139 0.00325230837062413 0.00322427443717236 0.00321499957539033 0.00320018352309903 0.00319145284168959 0.00318242796186541 0.00317819001469169 0.00317274658475355 0.00313671541886729 0.00312789729918803 0.00311648199390331 0.0031098426314167 0.00309632839059855 0.00308305878623029 0.00307744327622745 0.00304434625746564 0.00303036172586681 0.00301742790407135 0.00300091609370143 0.00299237292012758 0.00297800314754494 0.00296659150467674 0.00294247693482155 0.00292635137097495 0.00290931943967643 0.0028916518458268 0.00287787249878747 0.00286844605299231 0.00285731265881245 0.00284515187577378 0.00282731211294386 0.0028152743503062 0.00278610807702675 0.0027800580511347 0.00275409363804329 0.00275005337460576 0.00273645084027867 0.00272907663761396 0.00271000763244194 0.00269457266825854 0.00268313220474529 0.00267287955532632 0.00263926705180466 0.00260782983503107 0.00257906263526262 0.00257046844942167 0.00251582499139103 0.00250133082043052 0.00244992368887907 0.00237803762769537 0.00228314030707106 0.00206864962697931 0.00175345358425801 0.00130783118621355 0.00126055033299741 0.00115152405685569 0.000807240627054973 0.000682727368849626 0.000585868939687689 0.000564564535034171 0.000369110868871515 0.000305391167699099 0.000163076101181441 4.84755603945784e-05 3.13336680135068e-05
0.0216068688153898 0.0192554524757206 0.018700215986177 0.0146372637127944 0.0144036633274992 0.014071786417107 0.0124760506912079 0.0117896581853985 0.00190095321319549 7.49419809445301e-05 0.0102337839728009 0.00936119094090145 0.00926091152295186 0.00897238804869286 0.00872752074187623 0.00856517757175935 0.00851554612680055 0.00830007954820595 0.00797987009823471 0.00781049311124197 0.00755542517697255 0.00739275095465016 0.00729159566604399 0.00715490990897627 0.00704027067127812 0.00676561408993609 0.00672531751910899 0.00656420818972871 0.00645716030765744 0.0064442094823422 0.00640033685158351 0.00633358872173183 0.0061780755348368 0.00610754429440408 0.0060242262291508 0.00591904003327611 0.00588749279768923 0.00584404734979098 0.00578832055341826 0.00569061779675695 0.00565715240670575 0.00561277187855592 0.00556932646386462 0.00551415424246658 0.00547795497947627 0.00539758448199931 0.00532904419979861 0.00530402210865708 0.00526195007326466 0.0052142190605207 0.00515649939445549 0.00514443090213599 0.0051100690453632 0.00507260543282684 0.00504122291633083 0.00500785082582044 0.00497027569971069 0.00496078310291483 0.00491729769817864 0.00488992478819324 0.0048581467851364 0.00485001046743721 0.00480630502729699 0.00478612465666377 0.00476430471324666 0.00474653115334491 0.00470640252383987 0.00469953401372205 0.00468165541583007 0.00464277059965816 0.00461216492579805 0.00459307884885282 0.00457525888668637 0.00456353667822227 0.00452990059566681 0.00450202585271773 0.00449569960903343 0.0044896044654823 0.00444768830864765 0.00444192208384189 0.00440847546535786 0.0043898660527375 0.00437491039202095 0.0043617684334571 0.00431298495123488 0.00429844793593055 0.00428808807011073 0.00426769881924546 0.00425914824925617 0.00424242554059763 0.0042307034704746 0.00420256115222398 0.00419737994747728 0.00417218014921551 0.00415594416668495 0.00412973453492462 0.00411828867510931 0.00410246317290812 0.00407243381229159 0.00405992354613089 0.00404264358793798 0.00403466618035982 0.00400487287691211 0.00398491996125336 0.00398048960112617 0.0039549229878148 0.0039439893876522 0.0039194884503741 0.00391689022092359 0.00390020450316574 0.00387985500844054 0.00387045033385165 0.00385291670968283 0.0038378053433716 0.00383350945641689 0.00382147208806998 0.00380302133215913 0.00378725962762324 0.00378448333527697 0.00376077916938085 0.00375064938285554 0.00374141265014645 0.0037184397230166 0.0036853315030713 0.00366725782740808 0.003652353994786 0.00363712042404962 0.0036289264230072 0.00361226893965611 0.00360250559923155 0.00359784146686189 0.0035774826974398 0.00356136628878282 0.00355212265066747 0.00353814797301374 0.00352086597727074 0.00350674597180233 0.00349287779474647 0.00346889374047761 0.0034558764151253 0.00344441758973281 0.0034224258165843 0.00340143033343786 0.00337868863879128 0.00337272674768198 0.00335086719526827 0.00334094990391601 0.00333000278774039 0.00332767726607111 0.00331208415436698 0.00329855891468744 0.00328670865764339 0.00326191306584205 0.00325816484755595 0.00324201319180044 0.0032339351501491 0.00321777161649336 0.00321077189306734 0.00319564075282853 0.00318656805622675 0.00317077260632864 0.00315516930136662 0.00314792495816052 0.00314063597548318 0.00312275439613116 0.0031122884459658 0.00308496067197221 0.00306567687759989 0.00304339620676971 0.00303540030507637 0.0030176243979209 0.00300662251312727 0.00299841096081766 0.0029821850334746 0.00297541212070106 0.00296042799821564 0.00294826244893848 0.00293417028606074 0.00292937776098307 0.00290129988326225 0.00289284776342038 0.00287132739977155 0.00286078692369467 0.00284721903304817 0.00281807593715341 0.00280974988719869 0.00279420881835899 0.00277765987253839 0.00275883305850322 0.00275732716975249 0.00272316541883148 0.00269990414371924 0.00268797666869692 0.0026649297739033 0.00265352878603148 0.00263750050598896 0.00260313690159183 0.00258474534096958 0.00256589456646648 0.00255643333375581 0.0025094259510452 0.00241222540676174 0.00209120288256521 0.00200776518580659 0.00176570972354325 0.00165204897419006 0.0014314289936234 0.00134538482175011 0.00127256450623448 0.00123366716734784 0.000791597173273566 0.000632293587201093 0.000391009010120897 0.0002884954148387 0.000203813659354558 0.000161629184633113 8.10164790494816e-05 4.18863566983614e-05
0.0449666992450893 0.0328457323098001 0.0191673060266025 0.0178549831007375 0.0157675653399865 0.012011427066017 0.0114931836693297 0.0104579967255901 0.00218748351790315 0.00368504296417705 0.00898207056478663 0.00865951796235463 0.00818099548763838 0.00811194818711868 0.00790640483089676 0.0076924208361148 0.00747379801702855 0.00730785167230691 0.00721860039887397 0.00704497001067983 0.00696624389271071 0.00684314783234873 0.00668333638121688 0.00658718906030583 0.00649875817670558 0.00643620033310565 0.00637881455599515 0.00623209056074361 0.00620262956097195 0.00615481934355743 0.00609861358212693 0.00591911626481012 0.00581499169659195 0.00579664262284984 0.00576188277557279 0.00564900161538903 0.00563231846603268 0.00561123729194779 0.00556835163591199 0.00549705515261671 0.00543825087295592 0.00535648509895901 0.00533347874353876 0.00529979081632052 0.00526569420670483 0.00517556794409565 0.00515582541314785 0.0051232044696019 0.00508672370160379 0.00505793592025291 0.00504362389314005 0.00500247549128877 0.00497753112404868 0.00492574731597043 0.00490266625346128 0.00488720760396839 0.00484985174256468 0.00481555323609504 0.00476496836368336 0.0047428741464228 0.00471659750890567 0.00469585708875394 0.00465596289119525 0.00464664988229653 0.00462029835191975 0.00461401704348418 0.00457359117469281 0.00455447453132856 0.00452362430165674 0.00450783105435741 0.00447999213373858 0.00447160232966759 0.00445244129453366 0.00442378246144028 0.00439950669168879 0.0043942135471581 0.00436782884581499 0.00436703511894734 0.00433640025038163 0.00431370521865912 0.00429547222265849 0.00427285874601154 0.00425312307015694 0.0042416146459322 0.0042341582475818 0.00419513198494706 0.00418791376594446 0.00416054794938207 0.00412525870302888 0.00410546833124417 0.00410342636287501 0.00408820269002236 0.00406551346367464 0.00405564435903057 0.00402734226293512 0.0040248823916463 0.00401108247742789 0.00399906647272536 0.00395105889227975 0.003937778058234 0.00391973976272257 0.0038969083994654 0.00389307947310607 0.00386886717103783 0.00386371390600561 0.00385203410664585 0.00383273883398234 0.00382536357822745 0.00381381683616668 0.00378837396151324 0.00377786452048703 0.003762171957626 0.00374664777006118 0.00373673383274359 0.00372710832128604 0.00371438968355131 0.00370236366971928 0.00367430629542457 0.00366397907508318 0.00364026313861522 0.00363225027027993 0.00362382747237565 0.0036077602516467 0.0036000157031647 0.00357762616911311 0.00355946426719626 0.00355318624921087 0.00353461780850607 0.0035280620453684 0.00351423304771307 0.00351136327445836 0.0034851583344723 0.00347500033389386 0.00345958058419065 0.00345491892725933 0.00343531152216497 0.00342200912516616 0.00340480470093776 0.00339064695782599 0.00337430127396674 0.00336106915307791 0.00335023383014284 0.00334606109275107 0.00332764010700899 0.00330899374522205 0.00329324496476369 0.00327688996216369 0.00325415067568786 0.00324408296886304 0.00323507325697496 0.00322091085164383 0.00319844595127046 0.00318738351104257 0.00317446699274582 0.00316798282209512 0.00316166624599508 0.00312986436030101 0.00311953226050284 0.00309976447905224 0.00309671948717966 0.00308912235919467 0.00308215945516422 0.00306218238513639 0.00305274636481146 0.00303844360843952 0.00302211126778857 0.0030049476442377 0.00298482233954366 0.00297239099580451 0.00294924903982289 0.00294377718590255 0.00293471179914222 0.00293062976639538 0.00292737543856618 0.00291111020490683 0.00287349932608167 0.00286856567301601 0.00285617892733195 0.00284720736440536 0.00283246600351949 0.00282080165538148 0.00278866227909792 0.0027811782244461 0.00275993648543387 0.00275124559021119 0.00271565154639612 0.0027094242486276 0.00270219722998136 0.00269133463920155 0.00268230068973176 0.00264433578086266 0.00263506553910803 0.0026204626873754 0.00260977675311176 0.00258018271317212 0.00254294468767947 0.00252503226777338 0.0025026978929022 0.00247274926048487 0.00245955335918296 0.00226888238837416 0.00213345290160287 0.001923080503796 0.00180881061921114 0.00172148221803638 0.00155325359384297 0.0010545036842942 0.000986663126366915 0.000963385101735463 0.000896235573098451 0.000862061014553078 0.000693119259346602 0.000650076626764924 0.000538030789513497 0.000478730301115796 0.000139326294638221 0.000129455574673239 5.6701435423447e-05
0.034369253293843 0.0268886275950357 0.0206614556393648 0.0182608505868861 0.0155169778062648 0.0132832096895692 0.0128273384208831 0.0118591015887429 0.0100315842937855 0.000269277742934035 0.00968230768534335 0.00938157994987979 0.00900267127419879 0.00868939512048983 0.0085594185604603 0.00854395097258935 0.00825923579312663 0.00784080152382944 0.00778028879542692 0.00755097543484094 0.00736084042640588 0.00728393144542775 0.0071314563853013 0.00694504815855236 0.00685099887065423 0.00670858786468989 0.00663841998814694 0.00652063898533907 0.00648256820776936 0.00634498454032404 0.00627320821536298 0.00619480656458598 0.00608021815993283 0.00605554166691428 0.00600871199363746 0.00592072230596373 0.00586693530214496 0.00572929150972322 0.00566380106544697 0.00563800685170593 0.00562863742483613 0.00557688697330751 0.00549533787945434 0.00542955303765582 0.00542125413174084 0.00533891217087602 0.005286310424933 0.00526104495828987 0.00518037713395495 0.0051446484607919 0.00513397041521911 0.00510924404894577 0.00503487083744314 0.00501244960058198 0.0049645178825348 0.00493567768383224 0.00491670429297598 0.00483871607301404 0.00480202538572038 0.00477985424193284 0.00477383765347394 0.00476009988635007 0.00473763777983724 0.00469203276265913 0.00467305156824066 0.00463262291683449 0.00461381070994079 0.00460618281724974 0.00457455621126658 0.00455136279536177 0.00452458021691706 0.0045207668344046 0.00450281785931829 0.00447239589299851 0.00444589763495442 0.00442667245750431 0.00440569984096958 0.00438379786868333 0.00434802486231109 0.00433778756284272 0.00432023821026204 0.00428294272225342 0.00427639829925783 0.00424875117391061 0.00423330087558962 0.00422304083515533 0.00419632166641284 0.0041679352274145 0.00416081122710753 0.0041479468858493 0.00413365126118088 0.0041010630785126 0.00409589784933994 0.00407997959000279 0.00403836401662294 0.00402713431840788 0.00401372387613029 0.00400336843521411 0.00398857934863363 0.00398106989206377 0.00395621592265639 0.0039490696114794 0.00391458850811125 0.00389423750160379 0.0038908081785512 0.00387625895374693 0.00385375299020758 0.00383682298385906 0.00382175159227299 0.00379598790907081 0.00378646804772409 0.00376522314262352 0.00375970464591661 0.00373423398449805 0.0037129731487146 0.00370872679151969 0.00369190790939686 0.00368808957931661 0.0036640956468075 0.00364208079558015 0.00362872599903173 0.00361496421075023 0.00361014593367255 0.00358835786332885 0.00356462136388262 0.00354197329586022 0.0035345494249511 0.00351590029081832 0.00350884716340561 0.00349067315810228 0.00348299541456029 0.00347660258960213 0.00345164905255386 0.00343765490906523 0.00341812797350389 0.00340888283021514 0.00339008065193656 0.00337417095793506 0.00336552334889213 0.0033385834822485 0.00333598916898482 0.00330986410813466 0.0033017136207994 0.00327959177082079 0.00327235416769635 0.00324579300881522 0.00323863911639599 0.00321627141335867 0.00320625593544427 0.00319173970493103 0.0031801169974667 0.00316579644462616 0.0031548636842617 0.0031411748934373 0.00313299287840493 0.00311661929061216 0.00309748622754645 0.00308711503927876 0.00307621861993178 0.00306590257572614 0.00305110417162032 0.00304172501158202 0.00303467808829757 0.00301164537713592 0.00299237183607732 0.00296731652322626 0.00295994130792747 0.00294840381214953 0.00292243883894541 0.00291637190889214 0.00289885257780109 0.00289089412425449 0.00287133742768185 0.0028530067094044 0.00283971409835003 0.0028226760516368 0.00279669433526484 0.00279476007707022 0.00277612502209263 0.00276778579006143 0.00275325810133361 0.00273651746498764 0.00271588815172787 0.00270391259185348 0.00268866213070849 0.00266152943314477 0.00263707791167294 0.00262178384703114 0.00260578517554108 0.00258535307855845 0.00253161731850824 0.00248070876663341 0.00247130680058528 0.00242759871781411 0.00231948346624862 0.00228671152904998 0.00226161823478735 0.00218713273794475 0.00214826900952831 0.00211248920578606 0.00202363126038221 0.00191524624576067 0.00185448102411525 0.00179509542908761 0.00157126684371627 0.00149952407904001 0.0014825350608958 0.00110647778439863 0.00103946246469399 0.000960496002942891 0.000936360139377866 0.000638063586983095 0.000551278014241917 0.000421074714765834 0.000387460940161299 0.000167937770151939 0.000128283251783635 4.57220196659584e-05
0.0235740317657531 0.018503907521308 0.017923229674052 0.0159324639954138 0.0139291999603398 0.0133743264436978 0.0126501148337174 0.011119387204097 0.00411165584144825 0.00161178659071962 0.0103890158830104 0.00984853597943995 0.00972048539050712 0.00918606889998079 0.0089334911396368 0.00838165236455765 0.00819327935007265 0.00807673998267991 0.00792932579713826 0.00786199041680103 0.00765625741977242 0.00754672181094836 0.00740696848359688 0.00709242129670223 0.00701781603069179 0.00697922997674555 0.00687230514772553 0.00666302353868715 0.00648582827418186 0.00646947190375948 0.00642801208317182 0.00632678753841599 0.00620834377899462 0.00611724870576442 0.00608315731515343 0.0060199507013547 0.0059509556476134 0.00592316797055967 0.00582286039972349 0.00581227216654186 0.00578388117643946 0.00568528664824308 0.00562450323336349 0.00555919513317885 0.00553921635146431 0.00549865987987091 0.00548060932637894 0.00541314476010101 0.00536443433667878 0.00529871905764947 0.00524555082296715 0.00522759393233694 0.00520952533024541 0.00516216859879628 0.00516187291540473 0.00508564706418301 0.00507599879441982 0.00503865197407342 0.00501756969542312 0.00500587962523929 0.00494006048129379 0.00489422274249625 0.00487353116162654 0.00486288768168619 0.00483329717469818 0.00480899423159216 0.00477757408292574 0.00475671397334731 0.00473537573640724 0.00470770209579602 0.00469548807290592 0.00466125595645153 0.00464454983285621 0.00459391858202014 0.00458105839793683 0.00457322291955001 0.00454759351666755 0.00452390395916187 0.00450547834127117 0.00446965890825289 0.00446086870790493 0.00443934367136613 0.00443355567318068 0.00441759490728755 0.00438606059899736 0.0043556780835509 0.00434440059905009 0.00432315089816316 0.00431990839522176 0.00429333417968808 0.00429024208165841 0.00426342130580961 0.00424475959651955 0.00423169323238352 0.004215644882936 0.00417212044597933 0.00416648789308249 0.00416181888752786 0.00413718960397485 0.00411497229457768 0.00410711333388744 0.00407537371442909 0.0040543750699918 0.00404386930823043 0.00402016809317341 0.00401556328927436 0.00399877882867163 0.00395669082786832 0.00394849315129874 0.00394163932943621 0.0039242491124181 0.00392316466864366 0.00391060066451189 0.00389445211205889 0.00386716875602529 0.00385968634778034 0.00383011757768256 0.00380202896627079 0.00379466983015725 0.00377377486069254 0.00376251860872251 0.00374201313394063 0.00371941207673002 0.00370772804700728 0.003695582756588 0.00368692535609209 0.00365657963385568 0.00365444076475921 0.00363616188213675 0.0036338359966593 0.00361730834737994 0.00359898389207946 0.00358523961954704 0.00357291473520825 0.00356235415395176 0.0035541604568696 0.00353704468729614 0.00352512595554682 0.00351431639390148 0.00349755264009844 0.00348624161477048 0.00347856384896575 0.0034475091988774 0.00343519193112509 0.00340867491611554 0.00340282090626482 0.00338206623832063 0.0033777274020886 0.00336587903161495 0.0033621702252271 0.00334869104711121 0.0033226425467461 0.00332233063561687 0.00328017085441571 0.00326764747083197 0.00324645882304886 0.00324164179002607 0.00322968790676051 0.0032224538978684 0.00320620375316515 0.00320033919766037 0.00318012805848747 0.00317267963104606 0.00315236047652717 0.00312696112174662 0.00310613904335663 0.00310348164602074 0.00306994524696481 0.00306568900645255 0.00304267025932393 0.00303882829885055 0.00301429389591644 0.00300545177518778 0.00299210563451528 0.00298603476673365 0.00297423273533454 0.00295392222522731 0.00293571235648812 0.00292462826784658 0.00290928869600907 0.00288525155410005 0.0028645139240476 0.00285517451988429 0.00283975325908366 0.00282687809862465 0.00278220590313344 0.00277277080524726 0.00275761295119099 0.00273697309074764 0.00271770506104574 0.00268793346030567 0.00266264267535974 0.00265013622852147 0.00262790034244906 0.00256856660634011 0.00255309953548484 0.0025049301902643 0.00240237861692097 0.00227656418311156 0.0020567072914561 0.00183394254491747 0.0017946801774786 0.0017386307146565 0.00164381978660804 0.0014379634638346 0.00140085622787444 0.00103771263702602 0.000863632971634868 0.000486201949639171 0.000277103690555743 0.000206301739384719 0.000182634926721987 0.000166612902842981 0.000135916979511208 0.000129457985516562 0.00010662365746606 0.000104446019400634 9.38542364431118e-05
0.0299655089841982 0.01561589339191 0.0139671376315523 0.0125052771710951 0.0118926524214198 0.0111064952324088 0.0108337255949941 0.0103524950723818 0.00199605343303328 0.00141917391129078 0.00911606147453038 0.00877297314849663 0.00870356110839123 0.00855313410874852 0.00819866009768395 0.00809049773069153 0.0078202303162981 0.00771708495937936 0.00760213321625856 0.00745772092890914 0.00718792957841301 0.00708914194364594 0.00699356066466583 0.00687858924003348 0.00682485109567779 0.00669319197982558 0.00661450365168821 0.00649290057078884 0.00638485496828801 0.00624912971698376 0.00618342173842063 0.0061367720123591 0.00611373978914123 0.00605559186592632 0.00599046439271474 0.00595122793342702 0.00587882386397807 0.00585993641421058 0.00579273150713398 0.00577193027625253 0.00566740822920633 0.0056419570264163 0.00561273144620207 0.00553770835673669 0.00551346512613561 0.00549126999546621 0.00539675841214236 0.00535297110829972 0.00532714965875449 0.0052861585909351 0.00525387088311511 0.00523657491802212 0.00523232540079076 0.00517306912919488 0.00513441733703457 0.00507230015887919 0.00506506050124977 0.00503646753092391 0.00499920958599256 0.00497561101313993 0.00494253141890896 0.00491634595545574 0.00490961706629359 0.00487542478060554 0.0048330039427229 0.0048241906141563 0.00479795114441053 0.00479171820982834 0.00474330042021529 0.00472819612256783 0.00471994721144373 0.00470712736427311 0.00466834972244917 0.00465544936718451 0.00464661791111848 0.00459912370186878 0.00456435760573427 0.00454855753884117 0.00454143667801142 0.00453145127905749 0.00451997980051418 0.00448465133308992 0.00443988236990823 0.0044160948497155 0.00441093750425994 0.00438370108421583 0.00437242818096118 0.00435503190830744 0.00435120530975447 0.00433598777840163 0.00432272200642497 0.00431935374766962 0.00429292349310167 0.00428149168145235 0.00425689268833178 0.00423704448981077 0.00420744508422891 0.00419674269872625 0.00416571007303178 0.00416187871779532 0.00412977003107399 0.00411723109735839 0.00409625379249959 0.00408219341689125 0.00407218550829431 0.00405528035337806 0.00403707561051428 0.00402541662422629 0.00401313246533333 0.00401049062482672 0.00397788163954931 0.00395775186871821 0.00394351738736827 0.00393661632296725 0.00391283700448202 0.00390419514952141 0.00388055906225065 0.00386661054063475 0.00384498701863836 0.0038364665366554 0.00381903731667046 0.00380493774455265 0.00379405558634898 0.00377964598163247 0.00374608976907474 0.00373361721907257 0.00372488134385118 0.00369466362379356 0.00368043902596724 0.00367463398886973 0.00366479214336172 0.0036360897914825 0.00362906195939775 0.00361301959330915 0.00360910598031345 0.00359050979935825 0.00357449288117231 0.00356772556896356 0.00355963896806343 0.00354562016440028 0.00353731409674804 0.0035203045355605 0.00351046747225426 0.00348729410346091 0.00347877866370202 0.00347082280529057 0.00345059420377982 0.00343066388494756 0.00342157227250899 0.00340014085430026 0.00338186257341295 0.0033727497599302 0.00335953192407569 0.00333859067740334 0.00333429958846134 0.00330614626839579 0.00329992969477925 0.00329853164338334 0.00327069953946551 0.00325916543619969 0.00323011979146831 0.00322549983320319 0.00321932798386365 0.00320328167596082 0.00318323580567807 0.0031765914264779 0.00317522022960867 0.0031570405585035 0.00314291631231584 0.00312938039011884 0.00310789118179989 0.0030970433605054 0.00308772112772726 0.00307663753319068 0.0030623619417455 0.0030610972592925 0.00301201844073095 0.00300477641604626 0.00299196172613485 0.00297587885712349 0.00296173257251064 0.00295560523220102 0.00293865309439196 0.00291485078377305 0.0029045889066141 0.00287133135903771 0.00287034447205159 0.00285825395378096 0.00283774137273646 0.00281613863094969 0.00279837397874746 0.00277958874209881 0.00275966055893098 0.00274324505683314 0.0027327323886819 0.00270981819678063 0.00269490667241286 0.00266121745847271 0.00263899118541422 0.00263524443412691 0.00259572472576422 0.00257518372956285 0.00256649787259674 0.00249737332728846 0.00242479167130526 0.00227913509785954 0.00212371965061528 0.00194415022948902 0.00165215478914375 0.00155630124979032 0.00147394815932309 0.00126811791757869 0.00121934789494266 0.000916443140495969 0.000629548731756059 0.00050872796109557 0.000395630131185627 0.000238466333935624
0.0312465374773935 0.0246576948639829 0.0185108606163038 0.0161331315357136 0.0142163113554112 0.0122057910337973 0.0115201439008896 0.0112469732094324 0.00390146363134379 0.000790031799499799 0.00968778714526584 0.00938286503521884 0.0090408501446401 0.00898814388696749 0.00856990291406856 0.00839294032545428 0.00814551584812372 0.00801682280710878 0.00785912192686722 0.00773918049987195 0.00732249691045291 0.00723217371547444 0.00699109524500353 0.00686501368836601 0.00682682541845914 0.00669837885814263 0.00659949146641015 0.00651354895631664 0.00646714565806172 0.00640329395223642 0.00633517329075804 0.00624123947688561 0.00609618337536187 0.00603204182571556 0.00599371516648976 0.00589995000036 0.00584576999815127 0.00577030011299415 0.00574985370059485 0.00567159297458459 0.00565935785976799 0.00560871317640482 0.00557382184730234 0.00552333563313646 0.00543614790438035 0.00537884044503037 0.00535484304803549 0.00531615288479394 0.00527540115855745 0.00521291520436857 0.00519372207323051 0.00513168825006644 0.00511239176799991 0.00508409011292821 0.0050394045668679 0.00501187829707675 0.00496541922955515 0.00495259274610413 0.0049464464825754 0.00490280853746588 0.0048646731006853 0.00485240310888699 0.00483089227422314 0.00479704128085371 0.00477452685898786 0.00472807151378234 0.00470642822798115 0.00469995804479185 0.00466914415793942 0.00464019170199584 0.00463353209528864 0.00461261534851313 0.00459452287203376 0.00456048753563361 0.00454228912861979 0.00450485112488583 0.00448993307015403 0.00446966268798299 0.00445468442352754 0.00441796879727527 0.0044089264004354 0.00439947199404464 0.00437743521045708 0.00435832366756198 0.00434117919171997 0.0043110846586525 0.00429397963241503 0.00427705872118265 0.00424315904194727 0.00423102895947257 0.00421041079992926 0.00419242580277061 0.00418250790785189 0.00417418297153511 0.00415300616439245 0.00412613629016892 0.00411580477565785 0.00409518165110737 0.00406943618949622 0.00405225371325669 0.0040458241975833 0.00403405344126727 0.00399793224945941 0.0039757493806245 0.00395553911576666 0.00395012011701162 0.00393202800396745 0.00392835668744382 0.00390954170250685 0.0038907471221202 0.00387973530563645 0.00385528542521978 0.00384485971100168 0.00383785205451433 0.00382753855509047 0.00380352325249105 0.00377920811292816 0.00376394410342375 0.00374326087570566 0.00372467195548844 0.00371101962663543 0.00369961114916522 0.00368303455065315 0.00367041641262258 0.00365442589215055 0.00364653343823414 0.00362697372741023 0.00360638238509497 0.00359386466626774 0.00358365811375511 0.00358224535108122 0.00354699505896675 0.00353255825297621 0.00352246381315257 0.00351134888796931 0.00350528701786773 0.00349399213858319 0.00347841089534027 0.00345499895380542 0.00344532790742165 0.00341320656232794 0.00340195061933244 0.00339553358458199 0.00337793652400585 0.00336233703131147 0.00334832284851407 0.00332764142118546 0.00331926422104776 0.00330246626507583 0.00329670322728405 0.0032784509698309 0.00326928348345862 0.00324941792613004 0.00324433455167844 0.00323748880993403 0.00322281530671491 0.00321327302862617 0.00320073144355031 0.0031819510399784 0.00316370163049406 0.00315411552364834 0.00314454104489784 0.00313196537250211 0.00310398273542746 0.00308061826433835 0.00307865292283446 0.00306585952396588 0.00306473008852259 0.00303931537617182 0.00301631044674421 0.00300452610652606 0.00298974036467225 0.00298288747413041 0.00297048927224066 0.00296298678452891 0.00294324418434977 0.00293759547365618 0.00291303165602409 0.00288630800632268 0.00287486774049199 0.00285996367021897 0.00282924222990471 0.00281452341382362 0.00279784917332836 0.00279219696958585 0.00277693355231007 0.00276852793113004 0.00273986069950713 0.00272136533259865 0.00268162221984044 0.00267955598161421 0.00265740960719329 0.0026445265713433 0.00261165799970154 0.00260167143108387 0.00258501527591186 0.00256191066093903 0.00253599889527605 0.00238366901532832 0.00223729208655359 0.00209637874623741 0.00198370726298911 0.00178637983089781 0.00173957870673998 0.00171472855303244 0.00094057266753693 0.000870132223524434 0.000820300360592789 0.000727701550366159 0.000527355777345917 0.0004624556041203 0.000423311374521724 0.000374854748543881 0.000234968485289727 0.000177406332863764 0.000157256376921359 5.57348440850571e-05 5.42425787838147e-05
0.023914546957451 0.0199800440180751 0.017629860643496 0.0166294834908375 0.0140439989187981 0.0128759763530046 0.0126641869867304 0.0117950837167765 0.00242552320148308 0.00250694961980481 0.0101334556900716 0.00941716689523303 0.00935677306108496 0.00915178850073288 0.00865373386893019 0.00848990643357742 0.00795851694609646 0.00772848184745929 0.00768042160073864 0.00742360012092505 0.00718184893332632 0.00699044257747755 0.00696232894354372 0.00675604975795409 0.00668958191514414 0.00668362088998544 0.00648036750621941 0.00644258162182242 0.0063126168953894 0.00625736169293402 0.00614840904415033 0.0060792712544293 0.00598585265346861 0.00596945227820547 0.00584631869236719 0.00582687128764648 0.0057642911236857 0.00574393501420688 0.00564899246373297 0.00558357977226638 0.00555913525215401 0.00551566348945919 0.0054880573525988 0.00540495627228087 0.00538309327823894 0.00532160999740802 0.00528003032265289 0.0052635737740834 0.0052060604239275 0.00516969844125407 0.00514931157667182 0.00511690031772271 0.00506554115878116 0.00503189499268832 0.00500985399693903 0.00498970196317931 0.0049371418415368 0.00490843572159455 0.00489456481082542 0.00485095845960318 0.00484900265661887 0.00481691997323787 0.00479852493515182 0.0047644979177681 0.00472437281529998 0.00469772824666956 0.00469346950158336 0.00466796174187542 0.0046588320596338 0.00462030180863173 0.00458460950462821 0.00456828867187807 0.00454156889432326 0.00452529189375618 0.00450150693546209 0.0044780387904713 0.0044640746328522 0.00443186742903729 0.00440535633249191 0.0043812294100346 0.00437217995387769 0.00434762068329227 0.00433811122546936 0.0043179437067398 0.00429321054922769 0.00428810888666418 0.00428040886186422 0.00425984338480473 0.00421005139774398 0.00419453619838549 0.00418723788839227 0.0041772353445683 0.00415994399487036 0.00414112458729519 0.00411696380926128 0.00410705458386091 0.00409600074941453 0.00407190878891595 0.00406588113602475 0.00405902880752425 0.00404743785526956 0.00404306500290701 0.00400106195821007 0.00397406650687642 0.00396740409756651 0.00395143403782531 0.00394003553774663 0.00391208219799383 0.00388745711135991 0.00387673707227428 0.0038685170583599 0.0038562925336595 0.00384111560238991 0.00383161503925118 0.00382046172194262 0.00378808339353069 0.00376420308760317 0.00375448876080731 0.00374605738897882 0.00372166971310956 0.00370305301655492 0.00370118705025467 0.00368780487965901 0.00365960442471498 0.00365060445174972 0.00363325565311232 0.00360371528260223 0.00359981988864502 0.00359432641028248 0.00358120139680155 0.00357069533951088 0.00356093799098324 0.00355530505668194 0.00352566486818814 0.00351488455557093 0.00350649125785051 0.00348697090485364 0.00347902625011458 0.00346435480984407 0.00345248918261002 0.00343528303435945 0.00343111584765386 0.00340741447127841 0.00340122887976826 0.00337354342130745 0.00336942628407489 0.00334569099046188 0.0033409909996054 0.00333050142531123 0.00332493845105029 0.00331076036290691 0.00329772886454215 0.00326729635524633 0.00324518255683231 0.00323066873140289 0.0032226413836438 0.00321423168330415 0.00320442543235216 0.00319042844901835 0.00318840909135992 0.00317096838288618 0.003160767539845 0.00315271832453992 0.00311779269808929 0.00310367084157565 0.00309965018065331 0.00308424666982104 0.00307249052541276 0.00306733755551119 0.00305031972204809 0.00304930015090734 0.00302788042566114 0.00301445546224407 0.00298535344891838 0.00297752392807198 0.00297163087860847 0.00295436436607322 0.00295048574807787 0.00293264480064275 0.00291676275347239 0.00290992449117852 0.00289849137421032 0.00288375915448874 0.00288238424981649 0.00284905656766162 0.00283868288040284 0.00282527691315405 0.00280533610554273 0.00279558746273928 0.0027728042690818 0.00274867930525061 0.00273717629168374 0.00273149470629457 0.00271230274711585 0.00268178918258637 0.00266061489408693 0.00263139519323559 0.00262692502028739 0.00261077353030705 0.00260000060483867 0.00257537143532203 0.00255171381658949 0.00253347232433794 0.00248388494753654 0.00238794660859894 0.00230800830710099 0.0019301516098302 0.00177867406118431 0.00165272337557392 0.00148359180636432 0.00138345818351146 0.00121169838732606 0.000661795007405229 0.0005629718866758 0.000253940177666373 0.000158612318124057 0.000140325404526059 0.000101762667152971
0.0340720425486124 0.0285225391209185 0.0209290412991442 0.0164589989090046 0.0151111061788133 0.0118563451565304 0.0110743236836974 0.0103826758783862 0.00688259887986946 0.00213166413409594 0.00964291014426176 0.00939339155645708 0.00873145209256108 0.00848533392154759 0.00824182878912887 0.00785762902776688 0.00774317495019542 0.00765684898257006 0.00762567671058773 0.00738320888764121 0.00736179005780774 0.00724932047862667 0.0070938968304241 0.00682644658866027 0.00663746373745287 0.00653235953209718 0.00648850240599569 0.00637505340237869 0.00634945326896355 0.00630206489197584 0.00613006152422537 0.00608434603903911 0.00605926642955526 0.00600246625590981 0.00595597799927455 0.00585651388071727 0.00578490146181974 0.00571048859140575 0.00565670058768419 0.00559133120361947 0.00553150464371634 0.0054842953693561 0.00544133786284853 0.00540644910826052 0.00535296970854329 0.00533768027455701 0.00528287180360939 0.00524630785208793 0.0052233092701177 0.00518986853032883 0.00512068408330279 0.00511472114157421 0.00508912014171142 0.0050723557461607 0.00503175822076621 0.00495298185889892 0.0049445580606428 0.00491871497882478 0.00489648244035528 0.00485769011985208 0.00484682854556405 0.00481550526622488 0.00477358457876245 0.00472973471246765 0.00469328794338411 0.00468305203260842 0.00465990549251079 0.00465043593637304 0.00462152210427946 0.00460827600961795 0.00459828508882098 0.00458745353999721 0.00455127567834665 0.00452275861970042 0.00448479681835516 0.00447303020182271 0.00445822911310267 0.00444886070292211 0.00443085761448184 0.00442085211817435 0.00440268049363846 0.00436747844729628 0.00433725929809769 0.00431620750922496 0.00430480007329091 0.0042814855635582 0.0042612687313215 0.00422979026212531 0.00421949891971515 0.00420481675633845 0.00419226728487457 0.00416643097773281 0.00414923208232742 0.00413770393364243 0.00411120640248769 0.00409034443680059 0.00407321172584324 0.00405557712868298 0.00404360128852974 0.00402370029585431 0.00398411082165992 0.0039795681321845 0.00397800285619186 0.00397229120334032 0.00394679064368431 0.00393579041112273 0.00392208533428255 0.00391909379499797 0.00388552467880625 0.00386379667178507 0.00384127794578715 0.00380773416210854 0.00380359316940555 0.00378584977465895 0.00378164645760901 0.00377214000029178 0.00373546834665832 0.00373149235153864 0.00371332372735101 0.00370857482890452 0.0036968528298819 0.00367578018255367 0.00366012330611051 0.00364614088474307 0.00363487736226 0.00361094797775991 0.00359766352608175 0.00359452456627087 0.00358045742745013 0.00356183997934579 0.00354599264203794 0.00353453178452141 0.0035267006451134 0.00350953442013564 0.00350399341725889 0.00347820977416997 0.00346271330289977 0.00345140996464422 0.00344655636631086 0.00344299471687645 0.00341523232021865 0.00339808353410496 0.00339056001466594 0.00337684805075492 0.00336200972164783 0.00334312889498242 0.00333324675161735 0.00333042800084136 0.00329930231305463 0.00328961144504846 0.0032782853440953 0.00325350133519635 0.00323940338920836 0.00323026698645005 0.00322152936196978 0.0032091210773554 0.00320306932405372 0.00318254172930223 0.00316774488929323 0.00315728278612756 0.00314462645241947 0.00314297619681403 0.003116500586923 0.00309482413334401 0.00308473805149094 0.00306854823820359 0.00303738566903003 0.00302339485455063 0.0030078800498808 0.00300036041581178 0.00298856061286868 0.00297751464928938 0.00295055532074177 0.00293684573472561 0.00292882096849685 0.00292568095823397 0.00290798639796412 0.00290144185005615 0.0028871921747167 0.00286927283863175 0.00285314619625562 0.00284066309861956 0.00282983618258331 0.00281914305969426 0.00278819084826294 0.00277232508263227 0.00274727170856909 0.0027352798243306 0.00271113118986727 0.00269042817093688 0.00268039185768156 0.00267122450106534 0.00266805657498947 0.00264458984643332 0.00263032455699972 0.00262708894537214 0.00258703040819647 0.00255800819347374 0.00253906471078475 0.00249923273908914 0.00247624274224226 0.00246220052028264 0.00226757658444118 0.00206202105117353 0.00137477735968331 0.00130965293039084 0.000884332715489266 0.000629229520480703 0.000573771437930349 0.00047654335947181 0.000335516163709874 0.000207860780024259 0.000140436230849942 9.82433572888228e-05 4.19308484788639e-05 3.87735427619298e-05 1.54298618188131e-05 1.12175193400622e-05
0.0290407196973948 0.0185924970679859 0.0161390699531458 0.0131284234089791 0.0123673460527386 0.0114352684822159 0.0106032888963769 0.00985050879637683 0.00147372003255471 0.000864093299452802 0.00915181933080649 0.0089093278857136 0.00875743889745622 0.00847899928938481 0.00825753828962749 0.00776397754172789 0.00765754932586645 0.00762197193894959 0.00756316951992913 0.0073853025475665 0.00729179788211955 0.00716148335520616 0.00712850962364686 0.00705001799342588 0.00683482902233637 0.00678753572168232 0.00668277504791979 0.00657241300412499 0.0065164897961353 0.00641895404254184 0.00633169345044306 0.00631824590033446 0.00612408428070315 0.00608386959263459 0.0060744728190137 0.00597277602811053 0.00594616026294296 0.00590673516963553 0.00584001206996287 0.00576300272457539 0.00574514797568835 0.0056888465114249 0.00562748342903816 0.00554147704093311 0.0055237819763526 0.00546047003281035 0.00541902848635909 0.00539219543693929 0.00535907788614193 0.00527180651884887 0.00526005343157276 0.00523879988254541 0.00519679165793538 0.00515791940114425 0.00513581207600463 0.00509854841696277 0.00505486080742373 0.00502090041883351 0.0049892945989162 0.00493742962622357 0.00490728530645721 0.00488181850641651 0.00485171586473744 0.00482775283934167 0.00480475366655047 0.00475596928258679 0.00473812926530072 0.00472640254277898 0.00470028994025029 0.00466811771679456 0.00465544382590278 0.00464110313702958 0.00462300612736537 0.00459581657834138 0.0045789395908674 0.00457451934057404 0.00455349955352112 0.00453616445242019 0.0044879369362186 0.00447811406360297 0.00446549756559256 0.00442765906991461 0.00441274065086827 0.0043909699626769 0.0043747415790067 0.00435470205314932 0.00433186330791709 0.00431680689676513 0.00430371943561462 0.00428464361419471 0.00426920183754479 0.00425704865810991 0.00425033534727248 0.00422701474360576 0.004208035658787 0.00418710538988885 0.00417976873824824 0.00416524500501216 0.00413906679709943 0.00413178701230505 0.00410169917733923 0.00409502997809737 0.00407829822697316 0.00403767125776187 0.0040210354427914 0.00400567386650232 0.00399916778525349 0.00397289303049047 0.0039594365295187 0.00395844876305651 0.0039302232138376 0.00391369259491125 0.00390843993626666 0.00389897581753862 0.00388252464778856 0.00384583649558099 0.00382362646292972 0.00381072216055402 0.00379830313418766 0.00379184084875162 0.00377437879203578 0.0037604679309729 0.00374434682971308 0.00372288653798194 0.00371593072436966 0.00369543025491771 0.0036686976217967 0.00365131177904515 0.00363762557066532 0.00362645097452274 0.00360973036490207 0.00360479573137335 0.00359666005072481 0.00357438190600063 0.00357168976665211 0.00354935523253054 0.00353270250277145 0.00353022056689333 0.00350437599560273 0.00349168017829105 0.00348015249387573 0.0034743415835732 0.00345733204762041 0.0034356306708633 0.0034303465281532 0.00342021897852565 0.00341257012473127 0.00340168840548027 0.00338830603814424 0.00337797851560089 0.00336001541161207 0.00334699978306135 0.00333321389364191 0.00331919231942143 0.00329680774709891 0.003286324573389 0.00327036628006055 0.00325229001679728 0.00324796562863728 0.00323620513634274 0.00321816193468598 0.00321104767294804 0.00320441982852651 0.00318980240849587 0.00317392418079421 0.00315917453395616 0.00314401676050765 0.00312342056970372 0.00311390357075251 0.00309220117303408 0.00306798907244443 0.00305095007048256 0.00304116200061444 0.00303345088293679 0.00302730093454109 0.00301421056097134 0.00299714911973724 0.00298701515356716 0.00296855268831048 0.00296223604102674 0.00294136804012664 0.00290782539829493 0.00288798366314086 0.00288065385417377 0.00286902102347172 0.00285533433248102 0.00283786513985433 0.00282756084802323 0.00280503773922235 0.00280144524120781 0.00276293417959748 0.00274629371744089 0.00272763820647171 0.00271586445609208 0.00270194495157847 0.00268362129708488 0.00267776937702948 0.00262510743025984 0.00261578073538419 0.00258891912204329 0.002542810675963 0.00250182364350781 0.00243390694781055 0.0023415916668887 0.00216406166326636 0.00215193623104421 0.00189454578337724 0.00183342746207884 0.00182127683831581 0.0017814225347518 0.00144189497780354 0.00141515103066406 0.00113594263436542 0.000855096909566594 0.000703897805047144 0.000620329158988609 0.000516227469434064 6.0262834947193e-05
0.0393328760002364 0.0201646412991545 0.0179893118887341 0.0163650687262101 0.0154614309558175 0.0140237943381538 0.0127497194931177 0.0110342271383503 0.00432111163948401 0.000390685505016765 0.00977745262468931 0.00931603586257855 0.00886170883448005 0.00842576207872257 0.00814539631138815 0.00797202202279313 0.00769608402634399 0.00755573800197774 0.00724936908682691 0.00723592836440084 0.00714006195528874 0.00691692484509322 0.00686438198777532 0.00663159731398874 0.00657363802968397 0.00651824135623492 0.00646796571959472 0.00638644307342638 0.00634942344314141 0.0063142996050001 0.00615932308350207 0.00614424587943041 0.00596922378609382 0.00593313128396914 0.00586549640735439 0.00583550368285969 0.00578043238625448 0.00575693739197547 0.00560264107171264 0.0055889231486535 0.00557455079708733 0.00547456375310726 0.00546231839894845 0.00540566473133728 0.00539303570200518 0.00534236387178989 0.00531225920396834 0.00528323439152905 0.00521902640339445 0.00518767418091823 0.00517372271219122 0.00513324025982382 0.00510580095971505 0.00505460851660638 0.0050354540823662 0.00501069942014699 0.00495965786033494 0.00492457729178987 0.00488519433622635 0.00483730540684325 0.00480575812401206 0.0047914901871134 0.00478099549120338 0.0047548570282835 0.00474194820603892 0.00472287408749591 0.00468045291111334 0.00467576620764661 0.00464955738990777 0.00463711885858681 0.00460597486853995 0.00458119640433883 0.00456420871452314 0.00455495069044541 0.00454208846999115 0.00449490575432634 0.00447902531046102 0.00445927824219969 0.00443473740148177 0.00440346866621827 0.00440075917314738 0.00439104582917954 0.00437147524825248 0.00436021303251734 0.00433877720168198 0.0043214703040705 0.00430779556292549 0.00424794309768739 0.004236760700094 0.00423193203850978 0.00420385962573891 0.00419468070526194 0.00417831227868424 0.00416092270576408 0.00415604447570194 0.00413257691212046 0.00411515569757243 0.00409173306323322 0.00404959032352992 0.00403099907720149 0.00402150668060327 0.00401203547303404 0.00399914800216772 0.00399368856406795 0.00398911182228607 0.00395877549744553 0.00392631930937204 0.00391513397027031 0.00390962733196812 0.00388611981266552 0.00387485265764742 0.0038650594569144 0.00384483851838307 0.00383154683845418 0.00381221650256745 0.00380785481707564 0.0037932904102031 0.00377509122607978 0.00375840275019235 0.00372836269794397 0.00371350671277493 0.00370951479850967 0.00370016484824529 0.00368019139042466 0.00366629598423584 0.00365930226490542 0.00364637798615579 0.00362622382580497 0.00360627384840277 0.0035950662338882 0.00358420665307304 0.00357092156582677 0.00355487758046147 0.00352909701181378 0.00351944701465445 0.003504525816507 0.00348034411284136 0.00347748396728838 0.0034725822397597 0.00345195503324751 0.00343046092307251 0.00341822195390825 0.00340419334434926 0.00339771847692283 0.0033776536569627 0.00336350370111982 0.00335290304159185 0.00332886000799921 0.00332385012981004 0.00331318087365762 0.00329617765889648 0.00327841943224379 0.00326285850238156 0.00325724415505396 0.00323477422752144 0.00321167129109559 0.00320497182453466 0.00318219348697241 0.00316410507916677 0.00314842702040186 0.00312764989989093 0.00312153680367893 0.00310931561679774 0.00310755338951852 0.00309028460299242 0.00307956161120882 0.00306868950126943 0.0030391699743555 0.00302923494411694 0.0030067350304655 0.00299589594704708 0.00298577454847763 0.00296663194837372 0.00295812392886532 0.00294586961034624 0.00293355563216229 0.00292328299063182 0.00291114871980917 0.00288602151321657 0.00286249509450604 0.00285907551018793 0.0028437448490365 0.00281500381325808 0.00280629779855231 0.00280209278413827 0.0027790636760702 0.0027710943836776 0.00275582481384089 0.00273342554222867 0.00272814671356814 0.00268893332740671 0.00268095055834324 0.00266008238389447 0.0026437829553713 0.00261235367524058 0.002576050113551 0.00251868911137852 0.00235774128069777 0.00224768959561614 0.00212409591173793 0.00207848456955961 0.00191164460031648 0.00179024910026736 0.0014213734114475 0.00133144898879322 0.00127931512688946 0.00115274553446209 0.000886073355592227 0.000852142070825257 0.000844734422895272 0.000710196450990068 0.000421024656293783 0.000376860504876977 0.000325826177250093 0.000309706727889787 0.000225868224350746 0.000194904200469907 2.41193026631317e-05
0.022140101302655 0.0184789117632533 0.016818344131968 0.0162175115387383 0.0146806703807291 0.0138754611229815 0.0119994214696693 0.0105696359807026 0.00973406781678687 0.00226008962521431 0.00966406147560525 0.00929908063473773 0.00887584250066717 0.00868732554723668 0.00818702982527618 0.00803464874853267 0.00780380267512956 0.00774859994459902 0.00760591392835952 0.00733757149809603 0.0072980969937346 0.00714381149298329 0.00703809399358951 0.00698463431144544 0.00688825627072344 0.00675594218468464 0.00650309218372599 0.00645662232139202 0.00641723385437842 0.00635972394508007 0.00625288304562675 0.0061356390609562 0.00608343075625952 0.00604247604162765 0.00601935193111961 0.00589822301405102 0.00578882034632207 0.00576856182329695 0.00573876045752061 0.00567321591365233 0.00563277064625929 0.00555910886094617 0.00552686740527024 0.0054902128035345 0.00544884724392682 0.00537755239695229 0.00534373783387884 0.00532533001092097 0.00531541484263827 0.00525302361698971 0.00522646995151964 0.00520707360027369 0.00511391212939441 0.00510724275838134 0.00505150670068136 0.00502564019094674 0.00501167832338855 0.00500717718282099 0.00498429970021602 0.00496310799260482 0.00490644552031926 0.00487977067046218 0.0048621731186485 0.00483568055054065 0.00482299181189148 0.00480617839897995 0.00477089050179731 0.00475779146764566 0.00472786676097012 0.00471367253221819 0.00467506086247439 0.00465951485731366 0.00464834987789469 0.00462651152355564 0.00460119744446619 0.0045817043483391 0.00456379290115504 0.00454245300098662 0.00451372776815808 0.00448670296992999 0.00447599313838205 0.00445871045129661 0.00444868197074216 0.00443488490181103 0.00442271340552573 0.00440080740445648 0.00438319596056997 0.00436280377371955 0.00434011579938321 0.00431916991288725 0.0043024274118229 0.0042581799009399 0.00425167552605739 0.0042348428635288 0.00423081320306808 0.00421484448834537 0.00418414591975295 0.00418306929223726 0.00416066353408239 0.00414785525565732 0.0041341470791638 0.00410916575285627 0.00409442015813493 0.00408987615486423 0.00406609999755284 0.00403657585487605 0.0040291619536458 0.00402394908800454 0.00401153729266434 0.00399286968300859 0.00397118705957533 0.00393602353729119 0.00392717395418132 0.00390202513903912 0.00389490383600603 0.00387886276075147 0.00387726216647776 0.00385199995259188 0.00383569776820785 0.0038293574238274 0.00381129222110997 0.00379220550754311 0.00378110212155038 0.00377329237512138 0.00375387114814621 0.00373252059954943 0.00372265525686509 0.00370658529223565 0.00368815362136585 0.00367567083103771 0.0036678246677527 0.0036404544582912 0.00363393168845655 0.00361766298997603 0.0036066037570287 0.00359370008412245 0.00357341926751135 0.00355779487325511 0.00354912140445884 0.00353438101629345 0.00352530958531121 0.00351201481159009 0.00348963105249637 0.0034777377009049 0.00344655624496397 0.003431737406402 0.00342949701332097 0.00340247979122211 0.00338812366908678 0.00336728457411555 0.00336040718103412 0.00334937327258858 0.00333518893648065 0.0033294094844718 0.00332346933155639 0.00331627894987556 0.0032866948071439 0.00327559152248507 0.00326970271190272 0.00325336197233535 0.00322927317586408 0.00322008197599299 0.00320234349089306 0.0031774045284095 0.00317305191879571 0.00315844118950191 0.00314397889242064 0.00313083758346612 0.00312262942828859 0.00310370183177197 0.00309335479752796 0.00306413839076034 0.0030487210318203 0.00303173975161032 0.00301784959186127 0.00300285999673162 0.00299327841767411 0.00298632110299647 0.00296893613686769 0.00295071032952496 0.00293501165998354 0.00291287663615313 0.00289837197499849 0.00288346287349846 0.00287280503270699 0.0028597100024782 0.00283393096681906 0.0028124960510073 0.00278838879757455 0.0027767189570661 0.00276444303525804 0.00272840195269415 0.0026906141595772 0.00267762823000308 0.00267273604616233 0.00265121492280346 0.00263153395487685 0.00260416605271825 0.00257829486853423 0.00254260055182395 0.00243814941085757 0.00234520865342901 0.00231878143772048 0.00207129728712706 0.00199781610761983 0.00189704004459162 0.0017036455555998 0.00149663772479625 0.00113505381368108 0.000906114747222778 0.000875528765571863 0.00073989986279793 0.00071018008686352 0.000673765782779187 0.000467907746419488 0.000179152049353525 0.000138191301952647 1.51456698708451e-05
0.0228811231613313 0.0196828637747009 0.018031092107605 0.0160008593237427 0.0136059521772986 0.0127576975877685 0.0119397974142402 0.0115922102377865 0.00421904243494097 0.00375659977265322 0.00939286198916022 0.00928342341088809 0.00922072674958832 0.0089778141463169 0.00851734448031548 0.00847554123613568 0.00823521018003056 0.00820905929927664 0.00778004420620281 0.0076176427497204 0.00739422825550388 0.00722625424878231 0.00711854678196107 0.00704677523321824 0.00684767082546176 0.00679582309498394 0.00663020625064272 0.00655136269796809 0.00649359994298825 0.00643743373439475 0.00627755527872401 0.00623339829424578 0.00613913998044315 0.00605185106766775 0.00598693464814278 0.00592692988748137 0.00587037640462381 0.00583552768761148 0.00571190296969242 0.00560341235824717 0.0055920586899524 0.00552010747737783 0.00549179479838492 0.0054262750486364 0.00541620948619376 0.00537274567634762 0.00533787711334903 0.00532733858501668 0.00530574164246294 0.00525655694188946 0.00524659705189576 0.00521456660559936 0.00514343923793023 0.00511306808957893 0.00509350450641304 0.0050756346856323 0.00501687761281325 0.00497890990280462 0.00495526959404456 0.00493575567902621 0.00489349992950351 0.00488352895185169 0.00486040954431503 0.00482339257508026 0.00478738365646111 0.00476796827062357 0.0047317519990672 0.00471043991098117 0.00469542775304133 0.0046747124282525 0.0046560494046368 0.00462637361445559 0.00460507142684584 0.00459650480833126 0.00457924692883741 0.0045635680848166 0.00451408867472868 0.00448953132681501 0.00447786811471272 0.00446190124013086 0.00444161702945291 0.00443022156938554 0.00441466251223946 0.00440301712750186 0.00438059740259769 0.00436019513941375 0.00432292344619541 0.0043095717312118 0.00429140549794808 0.00426890001093303 0.00426093426550275 0.00424984085420911 0.00424464565740263 0.00421091449393289 0.00419860130932713 0.00416785971224231 0.00415441145679196 0.00413992753202477 0.00413091242946998 0.00411392592897611 0.00411215681107563 0.00409160985136989 0.0040671784815494 0.00405897412256259 0.00403879313464463 0.0040229540826627 0.00401712308710158 0.00401117477418731 0.00398093581741173 0.00397667899185022 0.00394422580798207 0.00392994286681783 0.00390979517839001 0.00390238879534709 0.00387956050570204 0.00386799923445375 0.00386171763611423 0.00382194193844025 0.00381858929851206 0.00379385647464092 0.00378859472677356 0.00376734753518947 0.00375153149934547 0.00373327255532709 0.00372034452766609 0.00369427469293652 0.00367368159066595 0.00367172823512801 0.00366537622597905 0.00366252611176875 0.00363752919368392 0.00362561450554518 0.00360769888132626 0.00359259290998835 0.00357045453441719 0.00356130648088238 0.00355009770347074 0.0035398587387072 0.00351885949006176 0.00350536714236058 0.00348286839170567 0.00346244679581053 0.00345517673353179 0.00344807531574807 0.00343436825501872 0.00341512969335075 0.00340955814692672 0.00340100461055971 0.00339155285595178 0.00337375142087921 0.00333832807525302 0.00332725705232715 0.00331467662820733 0.00330526817530226 0.00329205701501662 0.00327752945614825 0.00325845379720494 0.00325597066266929 0.00323711558495981 0.00320794710482049 0.00320195211944738 0.00318680717817896 0.00317420639779069 0.00316727307379881 0.00315532049766546 0.00313434517134694 0.00312884005334896 0.00311238863457097 0.00309760419066004 0.00309278129162404 0.00307483880096543 0.00306833291542924 0.00305768950851499 0.00304155878771434 0.00301420485107767 0.00300194061403877 0.00298591320116249 0.00298243965552125 0.00297766319396309 0.00296353657125123 0.00294065589455339 0.00292487123117507 0.00291449819936975 0.00289349280047604 0.00287198922490802 0.00286548656646838 0.0028387819533599 0.00279996014335686 0.00279381358020879 0.00277502520758037 0.00276881710645935 0.00275123643374989 0.0027334700734431 0.00270550000010247 0.00268325390408449 0.00265618860386952 0.00262538066966133 0.0025911676143793 0.00255427260081231 0.00255294856332043 0.00248252187994926 0.0024428365519485 0.00243269690797289 0.00236914871506538 0.00227204682816732 0.00220481554713712 0.00159651581778752 0.000750684633056629 0.000694633649082292 0.000642562544898155 0.000631123134776705 0.000412268688660333 0.00021982159551556 0.000152975579234512 0.00012287317525371 0.000115572879067167 7.30258634669674e-05 4.80475772137263e-05
0.0284226078875193 0.0238422431965869 0.0155840646934268 0.0147343330193189 0.0140551453845097 0.0127619599119173 0.0123704720079348 0.0114930244174335 0.00773159006443239 0.0039267098829061 0.00950760055108145 0.00921053005513527 0.00882076238041117 0.00857854485314352 0.00836787713598731 0.00814852465488683 0.00782356380903197 0.00758768369750062 0.00744054841304943 0.00741772729559603 0.00713925014444218 0.0070646863015212 0.00695396846003278 0.00687434775969853 0.00683884098489644 0.00660686678748341 0.00652249768587553 0.0064717695245109 0.00635924185512104 0.00625299975601528 0.00620565240660419 0.00613705342703985 0.00603212955201137 0.00600138700279727 0.00594523404552063 0.00589125942318945 0.00587057902226342 0.0057967696760118 0.0057678155685979 0.00567955929742425 0.00563247242322448 0.00560975368323363 0.00554766318496998 0.00548727169255196 0.00544551608992491 0.00541130718537976 0.00538984273400118 0.00533492563711801 0.00528976511294851 0.00526183951613215 0.00519041227060217 0.00514529197806092 0.00510340175851308 0.00510079211835544 0.00506697331322928 0.00505310239810426 0.00498497475398413 0.00497511438572846 0.00493935122948334 0.00492957683508431 0.00491505697282373 0.00487212306099154 0.0048311741962453 0.00481015439382961 0.00479538272015531 0.00477495026707217 0.00476602783873533 0.00471750535881416 0.004687077174157 0.00466752127367862 0.00463460440599073 0.00462370554619619 0.0045961756047829 0.00456749893151311 0.0045469332961648 0.00453146902623005 0.00452801672611405 0.00450522973942674 0.00449722678976752 0.00447421799515935 0.00444821816334828 0.0044322006400312 0.00442048916137137 0.00440870156627795 0.00439641774883547 0.00435207200304983 0.00432508087222897 0.00431479945744074 0.00429151648178708 0.00428428907033451 0.00426556588777165 0.00425277183091921 0.00423368119474154 0.00419967114815625 0.00419117532194763 0.00418140331413889 0.00416358428471522 0.00414705618926223 0.00412739949964563 0.00411921795797842 0.00410489407758051 0.0040812549965673 0.00406619726032385 0.00405414086605495 0.00402885493835789 0.00399675830318741 0.00399116077516948 0.00398246419059876 0.00395918648665619 0.00394561424416784 0.0039364466250427 0.00390835368423138 0.00388619248224418 0.00386801735262394 0.00385624687296089 0.00384469562925723 0.00382834138460947 0.00382318844177939 0.00377664191924398 0.00376472912601066 0.00375814013507825 0.00373825585718952 0.00371857939198149 0.00371033128927019 0.00370206992350952 0.00368805349899506 0.00366757291421855 0.00365686410072042 0.0036426451657638 0.00363779659036862 0.00363210758732745 0.00361318701093275 0.0035981719229061 0.00356977361042842 0.00356513934837905 0.00354362656904141 0.00352006709446174 0.00351481266280151 0.00350261947476247 0.00349160316699727 0.00347692393614725 0.00346877293694428 0.0034478448519606 0.00344513851458355 0.0034404623900945 0.00340823878707921 0.00338401094458816 0.00336653969962223 0.00336330079360722 0.00334849880259212 0.00333453218921507 0.00332179249598559 0.00330618952238319 0.00329298914499065 0.00328798311449154 0.00325615434646193 0.00324027643935763 0.00320648682394002 0.00320297977665025 0.0031958209344345 0.00319428382599692 0.00317054362785379 0.00315401918306602 0.00313318311624786 0.00312547485585249 0.00311073550797653 0.00310537872259762 0.00308543515870566 0.00306587998464558 0.00306256147411729 0.00305788241713153 0.00303492725277932 0.00301997093828652 0.00300513273266345 0.00299585675433425 0.00297630183204187 0.00295368989271661 0.00294621952162776 0.00293800678340821 0.00291228494541248 0.00289637679028762 0.00288364948501819 0.0028662981210895 0.00285995909438368 0.00283628804054761 0.00282647733261845 0.00281390438866611 0.00279152350041255 0.00274661920122057 0.00273217043026004 0.00271740628635418 0.00270932945464533 0.00268574272106112 0.00267546653256317 0.00263560717224355 0.00261386622638093 0.00259745150471795 0.00256098130182554 0.00250287134989612 0.00247908588239127 0.00230855973242694 0.00226488753694999 0.00216010799191971 0.00211739408133081 0.0019200952484404 0.00185678188640735 0.00167103692593601 0.00145025178866948 0.001131472209965 0.00105841826248851 0.000632542253204354 0.00047424430783915 0.000421252158127194 0.000201700462528744 0.000183304891977712 0.000136892532767504 8.66209705225718e-05 8.35600452372645e-05
0.0224580341159266 0.0211078689108929 0.0154591279222034 0.0131875133915875 0.0124885489652747 0.0115522361957518 0.0101335926742682 0.00968939482411682 0.00103309047187774 0.000558166595956415 0.00844179066418528 0.00836420936574574 0.00811857792763295 0.00798268501123784 0.00777504512982859 0.00767678947916867 0.00764787870773946 0.00747112554715597 0.00726844114050334 0.007160974701051 0.00705022186053894 0.00695990260305174 0.00686435896229107 0.00665601128961669 0.00664669242571671 0.00655427201979 0.00639692893253783 0.00635324239782836 0.00634929964031519 0.0061976357353006 0.0061239753732018 0.00605838005653904 0.0060237089132604 0.00593738899289013 0.00589704731868624 0.00588139848168085 0.00581883807024427 0.00574247221905125 0.00567508033322405 0.00563903017892322 0.00557087894658494 0.00556208103517463 0.00551465425169223 0.00548931979266926 0.00541986901484745 0.00540318546995168 0.00538852353573901 0.00535322267690453 0.00530744131335109 0.00527574561113498 0.00525838917309994 0.00518981070425923 0.00515289168744971 0.00511757071646984 0.00510898525523403 0.00509185601061753 0.00506341692189226 0.00503105450987966 0.00500156232486691 0.0049806278599771 0.00493930687031563 0.00493285056988997 0.00490745113796483 0.00487325656244463 0.00484297758515686 0.00481383475730216 0.00478746627743582 0.00477672674878373 0.00475724081636653 0.00474200599949856 0.00471557570028053 0.004687867763559 0.00467451953687772 0.00463346517229099 0.00461650015114482 0.00458936096460984 0.00458218574331875 0.00456827488987272 0.00454718234658953 0.00453243651764762 0.00451088263802671 0.00449938661569987 0.00448422916785425 0.00447422188255489 0.00445928392488212 0.00441795470397112 0.00441152740948526 0.00439386835464696 0.0043725916482498 0.00437021765452475 0.00435604266399264 0.00432731665738839 0.00430035256101766 0.00427849195139769 0.00426291985537933 0.00424549617804454 0.00423094563050565 0.00422645456075184 0.00421199967052757 0.00420565274894651 0.00416864180113116 0.0041414690676429 0.00412289048939791 0.00411614912728798 0.00409852058428568 0.00406692021200928 0.00405765990284653 0.00405116005824863 0.00403050191229918 0.0040246654493567 0.00399836196303197 0.00398761674276338 0.00396760839131649 0.00394810559024079 0.00394616393803265 0.00392203290056168 0.00390983316146542 0.00389623465340208 0.00388439613161418 0.00385673728131952 0.00384435570110377 0.00382382075552463 0.0038086267854728 0.00379940479893625 0.00378363880931057 0.00376996464807386 0.00376599294637411 0.00375743867492716 0.0037379385454067 0.00371335492687135 0.00370679840519332 0.00368860120354472 0.00367891110586214 0.00366017623678477 0.00364774111159164 0.00363182883663495 0.00362909828232982 0.00360473280351681 0.00358939855066665 0.00356294353619281 0.00355260105773423 0.00354763230918409 0.0035286204499745 0.00351755609670326 0.00349991830868354 0.00347855196584762 0.00347188997674438 0.00345457486198916 0.00345208441078957 0.00343386771699291 0.00341507165231979 0.00340297200098178 0.00338618540812949 0.00337605109947247 0.00336292106757246 0.00334144549346664 0.00332722548610975 0.00331379286750532 0.00330147189271439 0.00328677320710591 0.00327185845554187 0.00326666031233405 0.00324390344928899 0.0032325635285578 0.00322902594042656 0.00320864862118741 0.0031881181804411 0.00317016664719523 0.00315995196353821 0.0031489416553268 0.00313004439754216 0.00311360502171219 0.00310339525418561 0.00308028516464538 0.00307015456173814 0.00306197132137828 0.00305296227997061 0.00303257469364499 0.00302324211671854 0.00300835060453659 0.00299211114602454 0.00297735796796129 0.00295392745006387 0.00295084219487107 0.00294402305853527 0.0029301284696111 0.00292706819398984 0.00291524916819912 0.00290261942222114 0.00289488434178174 0.00287715692054316 0.00285168621680537 0.00284067129730135 0.00281793040427085 0.002804669841344 0.00278244858407032 0.00275116127753546 0.00273250263485286 0.00272545721118498 0.00270474361578978 0.00268690574003557 0.00267976421283008 0.00264294068369225 0.00263189740511652 0.00260369363274045 0.00257399167222593 0.00253994206230231 0.00225481869124278 0.00220775561874781 0.00212243950871514 0.00177819195425652 0.00152919037130942 0.00131926113684838 0.00124924323536492 0.00105117914383152 0.000784594688131067 0.000259016913100972 0.000171619818927706
0.0297743553968633 0.0188506745327201 0.0166203200248308 0.0158644600042683 0.0146022209128148 0.0140279572199981 0.0120318146486114 0.0111762439982069 0.00668299979433761 0.00473088234186145 0.00995577360066192 0.0095409133299974 0.00906666401634598 0.00820341381463843 0.00810104838965807 0.00793501177024405 0.00792105656702379 0.00783669017642511 0.00738629452823593 0.00729496769947803 0.00705061336961305 0.00691105304279511 0.00684971360022871 0.0068267663034368 0.00662891976742455 0.00649759845145569 0.00636616164242932 0.00631234306025242 0.00624653041816881 0.00617404179853942 0.00609755951216488 0.00604825696479927 0.00600530680984343 0.00592727528807506 0.00591364484810313 0.00582577900425038 0.00570181355120446 0.00566205555288705 0.00560993183596482 0.00555461219633119 0.00549849267035517 0.00544330529823558 0.00542248540489958 0.00540465800136955 0.00535521405925028 0.00531811342530666 0.00530803963586805 0.00523041456898495 0.0052037663813913 0.00516613744974114 0.00512637324075148 0.00511645987293543 0.0050463574403744 0.00503612402791402 0.00499311553188613 0.0049717716927534 0.00495498647248921 0.0049427790537095 0.00490219549531004 0.00486251270843054 0.00483935694303097 0.00482472995772427 0.00479645741029078 0.0047754630938105 0.00474809690210806 0.00472522041961101 0.00471131735387674 0.00467577716464946 0.00462838697283268 0.00461873845700646 0.00459917009523674 0.00455960219899017 0.00455551817082022 0.00454061634381448 0.00450799073039167 0.00449863415437908 0.00447696681437812 0.00446398689566675 0.00444614137575777 0.00443639502921208 0.00439939405373336 0.00438763841132593 0.00437259410744625 0.00433668587545807 0.00432351582450072 0.00431852369356007 0.00430596353337655 0.00428709033852886 0.00425147476024905 0.00424010121286876 0.00423433893153115 0.00422064982052295 0.00420151198986747 0.00415526919775784 0.00414953471285238 0.00413739776429005 0.00411472330223651 0.00410824483014183 0.00409474531987283 0.00407613700094037 0.00406772716248723 0.00404753629694359 0.00402839600980154 0.00400868161793961 0.00399530692446007 0.00397903751108302 0.0039558988899921 0.00394595975698505 0.00392698572894919 0.00391959790248265 0.00390957355401892 0.00390062573101299 0.0038697006977562 0.00385617707195328 0.00383818187421161 0.0038295912984386 0.00379169217128845 0.00378250893308097 0.00377748005497453 0.00375767589368923 0.00374216964279045 0.00371361517751836 0.00370013620392901 0.00368969386856765 0.00366722170657346 0.00365955228699985 0.00364757603429702 0.00363410410523413 0.00363045261837802 0.00362552710916925 0.00359570306857475 0.0035905988142119 0.00356956607689549 0.00356258241120331 0.00353521846240231 0.00352436279861581 0.00351303755331425 0.00348633071999356 0.00347254141813187 0.00345961653091097 0.00345071222710298 0.00343335962447381 0.00342480123342342 0.00340706745440054 0.00339367291807336 0.0033803920177744 0.00337862112526021 0.00335061741519285 0.00334804171454458 0.00333553864687952 0.00332685519366927 0.00331690123018814 0.00329820799337916 0.00328560072914438 0.00326895133998557 0.00325431074120987 0.0032414141399617 0.00322722909400921 0.00321455484961759 0.00319438179622167 0.00318149464457047 0.0031623480023738 0.0031566791520587 0.00315315898711809 0.00313046039155377 0.00310922773003518 0.00309997984525477 0.00309085943339277 0.00307022183768269 0.00304652848129794 0.00304372309304027 0.00302786018789506 0.00301759603597555 0.00300298260016876 0.00299156818240754 0.00297665972441198 0.00296697156996488 0.00296316555054583 0.0029500989263946 0.00294621717235273 0.00291584296506084 0.0029148567643908 0.00288834878082097 0.0028671845005897 0.00284757153963096 0.00283281893112643 0.00282987280734858 0.00281756794679427 0.00280632212392888 0.00276738349781241 0.00275660383991956 0.00274245128346931 0.00273664843669593 0.00272595110276727 0.00270729317847093 0.00268810348814037 0.00263865638273335 0.00262785929372808 0.0026127805673466 0.00260838810735056 0.00255260407082598 0.00254965451979519 0.00245725351853781 0.0023871178629637 0.0021980547218952 0.00186806723831816 0.00157062595146625 0.00139882064621109 0.00128202600347131 0.00124379198444445 0.00120621309388561 0.000854794669311104 0.000823827656236822 0.000729939484014565 0.000724378614974661 0.00067378613178148 0.000426000644242578 0.000146794923748902
0.0285779302035474 0.0256230271085447 0.0216426407452407 0.0166187183954566 0.0143530813341258 0.0124661096936411 0.0112872639581712 0.0104174675813075 0.00652979253487399 0.00148468939901894 0.00957217689163418 0.00921323775000294 0.00880990124254152 0.00871027543520392 0.00841312315552877 0.00822458312776805 0.0081457837528066 0.00764849607884349 0.00748272942826823 0.00731080024404752 0.00726635227654061 0.00706312194282827 0.00698346959868898 0.00686876496732787 0.00680094146994724 0.00670836966977828 0.00660809512117059 0.00654332750103816 0.0064300600275746 0.00639274037890701 0.00626949090023821 0.00616311065902239 0.0060577058281013 0.00591340237069853 0.00585599790537401 0.0057963779853688 0.00576434267993078 0.00569841985729517 0.00566940431021678 0.0055944503229254 0.00554576480301015 0.00549748389906582 0.00548448536023513 0.00545366061321692 0.00538735307287262 0.00534564610971563 0.00523637043568225 0.00520262358319749 0.00519523052880014 0.00517263186545231 0.00513416433715494 0.00509437501515421 0.00508377989692863 0.00504866417834311 0.00504383754282969 0.00496587337216474 0.00493438832897604 0.00491015379963062 0.00487749175379814 0.0048661058986098 0.00482018431607365 0.00480971438454508 0.00478547845136416 0.0047528562845867 0.00470967851061392 0.00470249059749994 0.00467877351446394 0.004666525800913 0.00464675273099975 0.00463136642821614 0.00458099328565861 0.00457632088998949 0.0045426638347447 0.00451054675245948 0.00448910057411442 0.00447012790688558 0.00446060763861809 0.00444406797717684 0.00443458927999658 0.00441288834665573 0.00439525655220934 0.00438050299408246 0.00435805001025144 0.00434700268927486 0.00432213870136959 0.00430465596983121 0.00427563536082258 0.0042484992603445 0.00422660147020089 0.00420148705103753 0.00419451941257381 0.00417678259010759 0.00416096127975069 0.00415311794474452 0.00412644494252921 0.00411474246004428 0.00410028181432044 0.00409092780037103 0.00408220701458525 0.00406304589891983 0.00404084505741869 0.00401697968958628 0.00398890770364195 0.0039750907283801 0.00396821929180473 0.00394570315163164 0.00393513001543936 0.00391208096711361 0.00390818529486624 0.00388755620194103 0.00387071279761834 0.00385840087134425 0.00384744233391604 0.00383550323972435 0.00381503915614138 0.00378379893370923 0.00377639799602427 0.00375827905102757 0.00374772498534994 0.00374058242145462 0.00372656562465046 0.0036973986040407 0.00368548809366369 0.00367261061464805 0.00366360326824293 0.00364114704343515 0.00362256398486271 0.00360993445421775 0.00359210611215825 0.00357207585398116 0.00356268539630988 0.00354451837708933 0.00352211014825801 0.00351108715768443 0.00350401838829351 0.00349523243399684 0.00348393458760605 0.00346534847260436 0.00345047572389204 0.00343640998513927 0.0034236279717473 0.00340075855028976 0.00339057632698149 0.00337344281541209 0.0033706594252178 0.00336526654730078 0.00334715706227589 0.00333553396393753 0.00332943277887122 0.00331579445148549 0.00331531136233711 0.00328557618225906 0.00327662782601654 0.00326888582822243 0.00325174135970005 0.00324116515180502 0.00320912189746051 0.00320161208822126 0.00319309261009137 0.00318099834882806 0.00316547088751162 0.00315418413485074 0.00312969128976908 0.00311899121700567 0.00310940272813326 0.00310259038577418 0.00309215817630813 0.00305592892475897 0.00304561514970685 0.0030425715395124 0.00303079162101558 0.00300825944020555 0.0030000213221939 0.0029903846857801 0.00295614504829888 0.00294917217733711 0.00293558008645677 0.00291631855731261 0.00290886356579065 0.00288069668861454 0.00287429536776179 0.00284597118142773 0.00284215756301379 0.00282188922256942 0.00280811970913293 0.00279777387601185 0.00277867901270641 0.00275226007477766 0.0027448432514498 0.00273928082322241 0.00271952353715278 0.00271193032062704 0.00268361576363594 0.00266544496631318 0.00264807093424239 0.002637414512858 0.00261012375097541 0.0025982566265259 0.00257219620506083 0.00254475267354714 0.00249514645005287 0.00243066016488075 0.00232972980326888 0.0020392980438647 0.0020167397534864 0.0016343722871923 0.00102937058199114 0.000909175881406533 0.000870494946805031 0.000799413395391733 0.000749115279006521 0.000672960012151402 0.000584171588080516 0.000187571297358146 0.000170127125591592 0.000138476583920418 0.000118740166727493 6.56873116029037e-05
0.0229252836034372 0.0185080835065638 0.0149107227937864 0.0147215910256844 0.0143366669196496 0.011987058279327 0.0111962146672373 0.0103926565061567 0.00511967528986771 7.47229030877884e-05 0.00902862184430545 0.00888639319906318 0.00852936315310928 0.00836796264404324 0.00810332362681363 0.00801160183497833 0.00778397365692367 0.0074894512361392 0.00744515611977187 0.0072736057837652 0.00722123187817077 0.00709925488037697 0.00679853842247326 0.00668559251308199 0.00662023679187037 0.00651807965865637 0.00646628231263868 0.00633357499461088 0.00620538003579902 0.00617942079520587 0.0061141757258252 0.00606824198130924 0.00598810726509971 0.00598041715898822 0.00591277153304936 0.00586394875142732 0.00577582518458421 0.00572909431419929 0.00569608173194677 0.00566842452717346 0.00558485726209871 0.0055345714561431 0.00548195347853498 0.00546187730690096 0.00541616832301487 0.00536191574147272 0.00535775958832327 0.00528782930566132 0.00526167011459269 0.00524887198149362 0.00519119823649823 0.00516275446171737 0.00514837018200557 0.00509241391492247 0.00507456922766202 0.00503946914328714 0.00499549884211874 0.00496933893627353 0.00493930473198633 0.00491188268770868 0.00488443161765935 0.00487197701068739 0.00484321332433613 0.00482230447153033 0.00477171726978827 0.00473831474734158 0.00472200527806186 0.00470056236599079 0.00469902511037185 0.00466580833923137 0.00465304235251633 0.00464691267578853 0.00462836566274966 0.00460437584203348 0.00457798110654924 0.00455811282588949 0.00453204620141668 0.00451212827011427 0.00449964648607391 0.00448436670829993 0.00445330396129608 0.00443149080186529 0.00442534777631362 0.0044114605922659 0.00440080012396962 0.00438034738185494 0.00435197647162843 0.00433996042460627 0.0043275894530578 0.0043206065554578 0.00427987569676872 0.00427841989754764 0.00426934945537852 0.00423889627066467 0.0042323457234633 0.00418769789289096 0.00417599592637384 0.00415859131757008 0.00414870622017527 0.00412995419361177 0.00411519355727284 0.00410919791380221 0.00408366720566599 0.0040650926869262 0.00403911344419717 0.00402149289360726 0.00399687684994605 0.00398744400814473 0.00398277152533846 0.00396861574239527 0.00395894790169519 0.00393321925511045 0.00392221672653287 0.00388919695642612 0.00388224279165176 0.00387686513303527 0.00386762033967766 0.00383750146603348 0.00380955050578135 0.00380746796877285 0.00379536905321748 0.00378646157484998 0.00377783429382136 0.00375518443692017 0.003739766843808 0.00372563635404202 0.00371983662293666 0.00370304785522382 0.00369700229870686 0.0036783230004638 0.00366711540465084 0.00364876118918068 0.00363691612238099 0.0036187666709135 0.00360033572644121 0.0035846745249664 0.00357401748641809 0.00355385191935258 0.00354954178903419 0.00354182304745502 0.0035277169758074 0.00351438498244631 0.00349027894905741 0.00348243658130073 0.0034507040248321 0.00344819462437305 0.00341705735217036 0.00340897709831693 0.00339910877749203 0.00338663648852468 0.00337164748720676 0.00336470028126262 0.00335060752910469 0.00334330268480517 0.00331537934780385 0.00330001519827723 0.00328671933883227 0.00328341826355064 0.00327297914579271 0.00326517329452338 0.00323941461725728 0.00323777845966683 0.00322770656378311 0.00321505473304947 0.00319966584349915 0.00318825033803199 0.00316501254441169 0.00316254668457308 0.00315770665103065 0.00313357091094524 0.00311585248023724 0.00310047975624459 0.00307635678893894 0.00306463855719558 0.00304794682524945 0.00303759540806624 0.00302645064426502 0.00300004975337049 0.00299733427537873 0.00297664217549563 0.00297576291960454 0.00295047972221751 0.00294456341880136 0.00292884001214109 0.00292032407817061 0.00290914984722639 0.00288187389501253 0.00287790013490949 0.00285036197012663 0.00283234649874943 0.00282546396965166 0.00280266963395504 0.00279049816934407 0.00277134375662779 0.00275756221068069 0.00273443708542086 0.00271827142170595 0.00270641661496126 0.00267011142712653 0.00264741711022127 0.00261122325461525 0.00260482070688312 0.00260329578763011 0.0025810682979013 0.00257591524548059 0.0025521828564776 0.00249578958098927 0.00235358615560446 0.00215069227387557 0.00191030229784699 0.0017512154833916 0.00163067458895397 0.00152044526021432 0.00121894016085193 0.00087332157692518 0.000596287928591132 0.000408670013059449 0.000113635508379837
0.0313893930579811 0.0211929775511534 0.0174963756873112 0.0142833765301569 0.0127026580560075 0.0120502431448428 0.0110436892254578 0.0102060322590332 0.00126195396977436 0.000526697871996123 0.00914822543458431 0.00899007051832772 0.0087642823034259 0.00831907780633332 0.00819314275614265 0.00787376349927182 0.00782458540257662 0.00755670456990458 0.00747230770004003 0.00733269197221778 0.00715503375198888 0.00709935411379309 0.00698816553611251 0.00682722126998218 0.00663541166756447 0.00658346101278933 0.00654640431083722 0.00642205288509745 0.00637691880052606 0.00622059621863324 0.00618647769573999 0.00611066833796052 0.00603798624281982 0.00597005401789609 0.00589642248054821 0.00585689311400694 0.00577243703144115 0.00571460429945319 0.00563262728995475 0.00562321644464107 0.00559765181507446 0.00554001748359161 0.0055226452614043 0.00546513210620047 0.00543502485179027 0.00538375396196018 0.00536932299169976 0.00531624195267924 0.00529225079466341 0.00524866427439587 0.00523231511702568 0.00516263463821178 0.00513208890163524 0.00511689424507838 0.00506586484626207 0.00502923322082091 0.00500239100289966 0.00496669204053469 0.00495360666436204 0.00492862708424097 0.00491880095679062 0.00488784772600274 0.00485252996912451 0.00482625061008086 0.00478835877539171 0.00475834603301719 0.00475302173601262 0.00473923732908543 0.00468830563224027 0.00466656160707522 0.00465316834564093 0.00462768685697174 0.00460447968721397 0.00460230526688214 0.00458031576188492 0.00454069062699416 0.00452723660765495 0.00451752914089896 0.00449881263139984 0.00447840610698455 0.00443489832319127 0.00441313138869724 0.00438842796170844 0.00437255137231648 0.00435564843359173 0.00434471299760936 0.00431683270469978 0.00431403963442056 0.00428139704466343 0.00426744070210362 0.00424117193697508 0.00421323911107345 0.0041948868939901 0.00418649990776727 0.00416441903009171 0.00415214167009978 0.00413555635020338 0.00411821206402321 0.00410569642103427 0.00409457772912857 0.00406801818502656 0.0040630060016774 0.00404311676093235 0.00402963580218787 0.00400772934837127 0.00400606974080827 0.00397927191794931 0.00397742829712894 0.0039592267880695 0.00394530942006688 0.00393009438370197 0.00389456652958338 0.00388082888657958 0.00387313338780071 0.00384527325732206 0.00383960420482488 0.00382866998645055 0.00380769351180705 0.00380433270303883 0.00378102565944656 0.00376950231299624 0.00376155441667019 0.00375476872691516 0.00372938039290431 0.00372332830142707 0.00370707384954644 0.00367358640783651 0.00366666248615454 0.00364375544269136 0.00363573442316807 0.0036309894773848 0.00361331731746756 0.00360037074474716 0.0035923668105547 0.00358451397661939 0.00355367164605781 0.00354700629764757 0.00353437342544041 0.00352359488800314 0.00350343263126102 0.0034808220985088 0.00345703524887037 0.00345298904782908 0.00343159274517223 0.00342744117799867 0.00341246502904009 0.00339633929782455 0.00338257556879112 0.00337698185691617 0.00335237643997631 0.00334330629128018 0.00332101503670838 0.00329999843558624 0.00329042375775168 0.00328070360132587 0.00326554438262734 0.00325288645056403 0.00324473464088858 0.00323355035490058 0.00321942509697914 0.00320953358049416 0.00320563321427066 0.00318905117414002 0.00316659449017499 0.00315182609898341 0.00311483966900147 0.00310905662413859 0.0030995294007594 0.00308403666573338 0.00306469299054471 0.0030334581894685 0.00302800823227822 0.00302207806342026 0.00301315681984219 0.00299785350371663 0.00298753085060936 0.00297458872013943 0.0029688924744806 0.00294778025317685 0.00293866081461855 0.0029172893047911 0.00287624022712039 0.00286905044384325 0.00286777283083947 0.00283879684593036 0.002830333505483 0.00280847913305176 0.00280325198421007 0.00278909302013117 0.00277271606446347 0.00275722467346838 0.0027293284445398 0.00270662419530457 0.0026817710387025 0.0026678213980159 0.00263484652514839 0.00261341387052558 0.00257384921973523 0.00252691560911653 0.00249730154885837 0.00245633215250746 0.00241942601561753 0.00235767795393389 0.00229931305673272 0.00208335638548401 0.00169747380030915 0.001643260370655 0.00152769693130567 0.00148198303284306 0.00125571682067265 0.00123781581004664 0.00115880907089604 0.00107574996846701 0.00104562065729304 0.00081216705946726 0.00061262798662231 0.000513273406277697 0.000134287571825913
0.0346364139356727 0.0224106013726155 0.0184790500692421 0.0161034503418609 0.0145818886166152 0.0129059881230804 0.0113462306749762 0.0107547028425634 0.00583178435631379 0.000317316192906096 0.00925200167977236 0.00894357759257186 0.00873755835005293 0.00799936481887539 0.00789062861113798 0.00782995465621966 0.00765686067502722 0.00735132264655193 0.007283655865785 0.00720475476892542 0.00698149347277565 0.00690043396698666 0.00683072205623828 0.00665984218636448 0.00661530927253273 0.00655543568928606 0.00644411670276474 0.00623288066009212 0.00616962522973412 0.0061114155783041 0.00599342564127896 0.00595853942707633 0.00587987998221408 0.00582575121223149 0.00572631685354184 0.00569726361309607 0.00567589308105307 0.00558920068875429 0.00554665650579786 0.00552905242690927 0.00542340182091942 0.00541134463286475 0.00538992584138109 0.00532745398104282 0.00529157921669805 0.00525121503681291 0.00521455474853139 0.00518405840159033 0.00516746636274278 0.00511860708929602 0.00508171564706322 0.00506323885642045 0.00502462949862498 0.00501704109007972 0.00497486928277468 0.0049330877391612 0.00491900594973037 0.00488421305560918 0.00485657513322106 0.00482586790931206 0.00482260782520122 0.00480165839429321 0.00476691374385542 0.00473335236955469 0.00471222844411579 0.00469512255465272 0.00467644477438891 0.00464696873975402 0.00463129067872074 0.00461744757286613 0.00457822987410384 0.00454463511887812 0.00453522846194433 0.00452678113671846 0.00450408939294483 0.00447770365746599 0.00444920926654084 0.00443787292277227 0.00443438718861606 0.00441505729874759 0.00438364649689207 0.00437313652495201 0.00435664927288499 0.00434564770355755 0.00432294460667913 0.00429742706702191 0.00427498080900084 0.00425576406967711 0.00423622885403981 0.00421914247242633 0.00420495616086192 0.00418581646396526 0.0041726553970864 0.00416713371358243 0.00415971783893449 0.00414518959817005 0.0041253380506393 0.00409377448247799 0.00407608808519595 0.00407330908653345 0.00404616722201869 0.004029650520066 0.00401214482164626 0.00401009701583994 0.00399257416564681 0.00397708653861798 0.00394534181106587 0.00393986477001768 0.00391123754733098 0.00388698401395037 0.00387010971864533 0.003859952806757 0.00385206031869534 0.00384052341991028 0.00382640302622385 0.00381529740083134 0.00380714525111303 0.00379341331886134 0.00378015905969815 0.00375584184046228 0.0037495972012606 0.00371399905211714 0.00370522830647126 0.0036968679909665 0.00367204659855188 0.00366341436051543 0.00364819334949197 0.00363281259204592 0.00362681445327632 0.00361735180302287 0.0035971706405512 0.00356946722470906 0.00354987507914005 0.00353978296425265 0.00353626384443769 0.00351950471146786 0.00350114482531143 0.00348406973431583 0.00346827782743082 0.00346001952901446 0.00343563490995429 0.0034346184547512 0.00342051114570261 0.00340490161105608 0.00337782634352246 0.00337148505264438 0.00336979648093113 0.00334818801946055 0.00334462018332781 0.0033226465322718 0.00330556937805972 0.00328193483320445 0.00326847760453724 0.00325856762079308 0.00325339348641912 0.00323710968228161 0.0032271477003956 0.00320311915924125 0.0031805687320046 0.00317825579979926 0.00316644284855662 0.00315305313780222 0.0031412292225919 0.00313278886093337 0.00312814294445585 0.00308960142104894 0.0030839947328598 0.00307690669010092 0.00306293330915282 0.0030563533875608 0.00304054323634388 0.00301585582306548 0.00299925196788597 0.00298703861616236 0.00298360995708381 0.00296057030277473 0.00294906398031038 0.00292931284090626 0.00292279296835676 0.00289404753048403 0.0028844838938856 0.00286990050949732 0.00285726482392832 0.00284449108761538 0.00284272179499739 0.00282363650139272 0.00281427341845894 0.00277569585821911 0.00276696919000366 0.00274196860257347 0.00272544159731992 0.00271626660244292 0.00269680080478406 0.00265936011715562 0.00264736351181344 0.00263500044092372 0.00261742388735713 0.00260709071287675 0.00258175786999929 0.00255766602075078 0.0025368099029288 0.0024849127970239 0.00245806259350935 0.00230888688723189 0.00225545191816725 0.00213813045306652 0.00190703302671685 0.00176207224363052 0.00164136614356742 0.00151615602521302 0.00117521622735389 0.00106054517640246 0.000739900900472571 0.000689983733459678 0.000513994922194745 0.0001973304167949 0.000175421338027137 5.31785884498713e-05
0.0240926044718629 0.0191260861712323 0.0176363671957375 0.0162789189169091 0.0155467055821641 0.0139827552164429 0.0133981326681053 0.0123691470360808 0.000496512374109933 0.00250021790174283 0.0094097349013421 0.00915935880925644 0.00883788151408007 0.008392881816252 0.00830229298004993 0.00821628390831346 0.00806868779618765 0.00775201821850752 0.00733706585022391 0.00729042985100968 0.00715758705148627 0.00704782152880053 0.00692001195591477 0.00682853507588197 0.00670474081775602 0.00667420258168699 0.00644401775186848 0.00641282623061478 0.00640188031654348 0.00627367900652886 0.00621161252303105 0.00614069259471085 0.00611228885558892 0.00597032384350837 0.0059153474382346 0.00582290144632038 0.00576433116236394 0.00575280652611772 0.00565878977843912 0.00559907327380378 0.00557937898298824 0.00552153809927276 0.00547436868127846 0.00542540601853185 0.00538430013321738 0.00532919513920706 0.00528025777236065 0.00523463663513194 0.00520045588748865 0.00517386326651033 0.00514560700430351 0.00510262735460633 0.00509809986037504 0.00504922768584816 0.00502238184989842 0.00501504444925243 0.00499239681798652 0.00494545873829136 0.00489498861863663 0.00487249164780447 0.00485663981186079 0.00482403820702001 0.00480486889090146 0.00478869001227172 0.00475789968736551 0.00474289661606108 0.0047226427720971 0.00469788449382889 0.00464871972752383 0.00463652036506395 0.00460873365618887 0.00460216908318866 0.00458311906013901 0.00455982555629032 0.00454506338384881 0.00452635504355021 0.00449624281216632 0.00449028236033531 0.0044663544952641 0.00444795398448226 0.00441797852512266 0.0043871388047867 0.00436558051971736 0.00434510448104485 0.00433401108867733 0.00432371863542545 0.0043091320050864 0.00427735902143256 0.00426349049518028 0.0042367312832002 0.00422902956046225 0.00419878246038673 0.00419421500839663 0.00419257251253276 0.00417436375742211 0.00414435151235243 0.00413531801378132 0.00411473409512819 0.00411104847119302 0.00410977505622328 0.00408449109896657 0.00407660294339924 0.00404680292546998 0.00403233898049761 0.00402048741300167 0.00398002715302514 0.00396800141996331 0.00394995612487063 0.00393722635179436 0.00390770059305471 0.0038989934331744 0.00388999646678062 0.00387482546497934 0.00386342712950818 0.00385046465362285 0.00384628348743662 0.00380813528742505 0.00379317162923819 0.00377768361425142 0.00377533066881384 0.00375575906127299 0.00374109510401771 0.00373170451179432 0.00370985833225395 0.00369585037039242 0.00368541809769331 0.00367655439634485 0.00366562860630156 0.00365200696692378 0.00364269161553875 0.003613438538903 0.00358579973393872 0.00357975728062076 0.00355952660498706 0.00355244283783218 0.00354761561676238 0.00352998405363782 0.00351224099736163 0.00349764482623164 0.00347435738184214 0.00347147480549631 0.00345566748445642 0.00344266429729232 0.00343184046344407 0.00340515115068236 0.00340127771109669 0.00338490175305652 0.00336530874393125 0.00336026008848154 0.00334299425750163 0.00333541033686164 0.00331687445810677 0.00329626852074581 0.00328719195240857 0.00325151979037519 0.00324631071403887 0.00324516432428591 0.00322609800756047 0.00321537455120381 0.00320264567666855 0.00317678787404728 0.00316756801316122 0.00316125006942675 0.00313553855576785 0.0031332655434484 0.00312835106654982 0.00310825507444369 0.00308351568239413 0.00307807585430797 0.00306756307252872 0.00306135462870578 0.00303127111465371 0.00302091528404943 0.00301318510462168 0.00299549500037781 0.00297475496249929 0.00297065156053716 0.00295418335599266 0.00294823945261596 0.00293456361066959 0.00290440122186588 0.0028972192417308 0.00288752699771597 0.00286837726509877 0.00286070301634323 0.00283716883633985 0.0028297966671522 0.00280202546227814 0.00279589398452901 0.00279133817448401 0.00275486912730813 0.00272898714037692 0.0027163788571525 0.00270082324774514 0.00269441425986631 0.00267208132608722 0.00264417835824419 0.0026319820131671 0.00260981530769824 0.00259067000449731 0.00256314908671743 0.00252760878429322 0.00248524192534969 0.00235906859957213 0.00221727149310368 0.00212466623418694 0.00160775762561906 0.00139020481257135 0.00117094934651515 0.00114224258992729 0.00103560484927109 0.000659799787899871 0.000622711797428539 0.000189082687852816 0.00015109404688412 0.000117748107429739 6.65055204160223e-05 3.17595290114854e-05
0.0439973943125588 0.0210343779238479 0.0203041152686178 0.0164182688653834 0.0142074685999483 0.0127455830282533 0.0113323828991156 0.0100992623411643 0.00139956492807368 0.00102528176751147 0.00924750712886048 0.00880062224599258 0.00812973129910789 0.00795582663856954 0.00788368868864482 0.00776433874680344 0.00744735507697204 0.00742054155549033 0.00732310152109652 0.00705363151756657 0.00700791018232281 0.0068551103420553 0.00682829821369238 0.00668666883729089 0.00652412778002885 0.00647031506523808 0.00639214942016737 0.00630926913390507 0.00615533976343037 0.00608976692035978 0.00600517314061043 0.00597761871685839 0.00595902583206159 0.00581072906393199 0.00578503738689878 0.00569949109596003 0.00564581842627857 0.0055859994726961 0.00550039264333226 0.00546332668051296 0.00543081724621002 0.00538401588467115 0.0053490894080422 0.00530803888011013 0.0052783235576392 0.00521083096355579 0.00516105472825698 0.00512302635736425 0.00510270491626375 0.00509243248432241 0.00505405550570742 0.00503220111503016 0.00499080275409877 0.00496747747751879 0.00495307522897743 0.00490799828613091 0.00489560115842518 0.00486923600629982 0.00483658626308661 0.00482085905140061 0.00479303888056263 0.00478614637882201 0.00474773219564094 0.00471423382471417 0.0046936284662717 0.00468290163354806 0.00463254883320886 0.0046160931123916 0.00459859537109568 0.00457216418232009 0.00455671096919071 0.00452815720906708 0.004521337065391 0.00450726860428004 0.00448804654848594 0.00446125287175708 0.00444200415548247 0.00442650509756037 0.00439110664096554 0.00436743737238822 0.00436029288204399 0.0043309573398891 0.00432349383976602 0.00430992720075589 0.00429747606087797 0.00426681281735068 0.00425287091602187 0.00420620370814425 0.00419652954945086 0.00417550759912287 0.00414694642488244 0.00413794243625862 0.00413180064867832 0.004116181376659 0.00411020446347084 0.00407502241639211 0.00406260096770225 0.00404563199242973 0.00401905218012543 0.00401581783006569 0.00400426063965993 0.00398824944696654 0.00396900397177086 0.0039514505664701 0.00393492639544151 0.00391380306897889 0.00388119256018073 0.00387274561307341 0.0038615655352596 0.00385093350966707 0.00384202604833011 0.00381251687404779 0.0038002827866804 0.00378892342211024 0.00377514380419481 0.00376438723460861 0.00374401063722205 0.00373293383533728 0.00372064169688299 0.00370766738121868 0.00369428058138199 0.00367023152705573 0.0036548609717798 0.00364253068114421 0.00364046456567638 0.00360662845541177 0.00359625523718553 0.00358723903804018 0.00356062572648944 0.00354916361538478 0.00353355121735136 0.00351433864539384 0.00351153255154548 0.00349180639844562 0.00347018713969635 0.00346720168890199 0.00345528287347391 0.00344782488657653 0.00344072082273139 0.00342502460219297 0.00342239303798894 0.00340581766678425 0.00338317919940364 0.00336806390628348 0.0033599486073921 0.00335737291051507 0.00333343869263585 0.00332064864943596 0.00329105413761665 0.00328382010612236 0.00327206200353197 0.0032551780399118 0.00322787928727723 0.00321132581599287 0.00319861025840377 0.003189843490111 0.00317982834604 0.00315374399900877 0.00313939229061589 0.00310932917710396 0.00310475006461545 0.00308923021297932 0.00308290801028365 0.00307959257460874 0.00306638927253933 0.00304925538765793 0.00304292235857249 0.00301698876544323 0.00301035841461572 0.00300331823816636 0.0029902370402063 0.00297039455280616 0.00296106927724888 0.00295499446487624 0.00292449050428872 0.00291678205472192 0.00290786372601881 0.00288762303885905 0.00288065074843906 0.00286974946905116 0.00284525304967058 0.00283536099502522 0.00283050104876434 0.00280810349469457 0.00279276177761199 0.00278463221703584 0.00276875339206579 0.00273556287733726 0.00272409871343464 0.00271819083937654 0.00270454040630036 0.00267853641538508 0.00265255808455993 0.00261325678328802 0.00258591802508516 0.00257350349779303 0.00254459365836798 0.00252925291150117 0.00252467794224999 0.00247827295237804 0.00245363302878241 0.00238007088195446 0.00232502884139546 0.0022133975283615 0.00213153259986236 0.00201204353334781 0.00192136376317461 0.00183677537003452 0.00173785436215644 0.00145083957185227 0.00105405228508645 0.000825898571728096 0.000696238426077123 0.000675273340625752 0.000498270223830709 0.00016638177454575 0.000121271223477577 5.52387198718898e-05
0.02643170866059 0.0200044717009294 0.0172081818788481 0.0145969439654378 0.0139438546625852 0.0131130744729081 0.011978070912188 0.011510199023083 0.000926557976849747 0.00138142436351952 0.0097410413031911 0.00923014810557743 0.00895669972812547 0.00867635273044958 0.00831316913021598 0.00800601179550761 0.00787944442960019 0.00756500166841472 0.00739355811143441 0.00721898133020631 0.00702246959164842 0.00697170845584835 0.0069055476937288 0.00683368788300623 0.00676040216182726 0.00668933981547738 0.00652999206086917 0.00648617805591282 0.00640846565404715 0.00624403146707201 0.00616844063252097 0.00614742301631625 0.00610989420587263 0.00600691895295923 0.00595171881651159 0.00589650240656014 0.00584537083308791 0.00579597835289676 0.00571107455627822 0.0056589851010367 0.00559922694798788 0.00553265422683312 0.00550136178047237 0.00547942645725907 0.00544897640770184 0.00543023473266044 0.00535692611076506 0.00533581500116098 0.0053159764578586 0.00526131810315233 0.00523524416669836 0.00521893197613935 0.00516825612152455 0.00512540487222447 0.0050871012752338 0.00504482827199184 0.00502861548960966 0.00499676580771521 0.00498271517442312 0.00494512494340291 0.00492042343890708 0.00490465844974085 0.00486438840616592 0.0048168469028945 0.00480352468851711 0.00479848142679293 0.00475401934227252 0.00473222215517668 0.00467748070057921 0.00466420844889248 0.00463866018462096 0.00461914884453693 0.00457852440089432 0.00456817825046292 0.00455165332185275 0.00452565156183044 0.00451079108384055 0.00449749388842887 0.00446255703518634 0.0044567686708794 0.00444929566719614 0.00443297315890043 0.00440817174603244 0.00438231981122408 0.00435693650027991 0.00433302906549886 0.00431515012610401 0.00430058577861544 0.00428927486769721 0.00426783046957314 0.00425162071674516 0.00423886758212858 0.00421681275715762 0.00421228304253412 0.00418017573544875 0.00417451460015581 0.00414670730330565 0.00412763301706411 0.00410302852880864 0.00409318190955976 0.00407421981601975 0.00407233407895083 0.00403864778267845 0.00400663637171516 0.00399941668535708 0.00399219021617197 0.00397791815224408 0.00397005905457771 0.00394747840583764 0.00394042229805312 0.0039114565738826 0.00391025400402418 0.00387497473013353 0.00387031386210042 0.00385853248920779 0.0038473115422906 0.0038275726945624 0.00381066684289288 0.00380009481873885 0.00379364594114421 0.00377040427308401 0.00375971223906047 0.00373332275021313 0.00370989519518285 0.00370650815647206 0.00368966126271089 0.00367511571622475 0.00366042612483058 0.0036467053054576 0.00363851596737932 0.00362170988380053 0.00362124026118911 0.00360626447053522 0.00358865060575988 0.00357698695803986 0.00355699851101178 0.00354702111972843 0.0035420443611105 0.00352522652300154 0.00350549620495853 0.00349100401985517 0.00347335231964736 0.0034603789137347 0.00344984621122339 0.00342674798030144 0.00341217045034105 0.00339771633221226 0.00338624282257091 0.00336928062187687 0.00334714008366626 0.00334700241178496 0.00332087444884319 0.00330780111657999 0.00329568507944949 0.00328670316905962 0.00327112916668009 0.00325691014172528 0.00325353354049136 0.00321982700134161 0.00321207357693701 0.00318706067431895 0.00317709686145374 0.00317335057254229 0.00316470895592707 0.00314169569610342 0.00313117389050456 0.00310874727064799 0.00310527678565859 0.00309823572917957 0.00308976279482586 0.00307751262105172 0.0030511849243916 0.00303432259521738 0.00303174179672283 0.00299325549419048 0.00298661524638454 0.00296836748842454 0.00295199674435008 0.00294697351508522 0.00293406775725802 0.00291833436366401 0.00290782637224336 0.00288517053767148 0.00287679005318867 0.00285991756548339 0.00285209086096557 0.00283393727327601 0.00281157321467522 0.00280227092149582 0.00278054540193267 0.00275905329926433 0.00274372630664851 0.00273266923721021 0.00271899672377351 0.00270356546807193 0.00269409085910461 0.00267264628023342 0.00264734881000655 0.00260577113418055 0.00259533292424067 0.00257590853874704 0.00254375462019677 0.00244670567250221 0.00215312068901334 0.00210906375920592 0.00186468824447342 0.00177341836194687 0.0016864611743793 0.00124197788032897 0.00114238554137842 0.000727551731600625 0.000669163667104868 0.000569170987344378 0.000435994994079703 0.000392946542821906 0.000280717800323438 0.000164875160979216 9.07804509018225e-05
0.0365923465669263 0.0263577006472263 0.0231918485922363 0.0196291343643747 0.0171908793420707 0.014525985415683 0.0121155920676771 0.0109492646555833 0.00153406567821871 0.00456459161682133 0.00933962249970424 0.00913334493991182 0.00865894694304058 0.00821552347759762 0.00813514808334317 0.00789445636652009 0.00779986402894538 0.00747825350931716 0.00726432065841155 0.00713812219172713 0.00705317951370061 0.0070170826688587 0.00694195161263013 0.00673269851191183 0.00659624485208579 0.00647036357626462 0.00637543412870836 0.00630507488940124 0.00615909146890476 0.00613092265399902 0.00599336120620772 0.00595082776745306 0.00585115046562183 0.00577902670513352 0.00574496091981897 0.00571157918700062 0.00567591958468128 0.00562994919647544 0.0055812889639606 0.00552903017704217 0.00546878472259679 0.00534064813122387 0.00531911936579752 0.0052921392692068 0.0052781402227316 0.00525556748701103 0.00519635072435481 0.00516826676861783 0.00506436010545405 0.00505850164326442 0.00503018773303667 0.00500600554616018 0.00497730311958463 0.00492522841733723 0.00491511477451788 0.00485705593934701 0.00481196071037187 0.00480532107103666 0.00479417484481932 0.00473955402720206 0.0047213536956461 0.00469780647832859 0.00466718088864915 0.00465359686585094 0.00463843018766831 0.00461572036829366 0.00461389673254596 0.00458705697109615 0.0045595407416377 0.0045218153022358 0.00450843908868163 0.00447104051228828 0.00444728000336422 0.0044200366885973 0.00439989594651401 0.00438825832608769 0.00438183177014888 0.00435593584233858 0.00433531196225919 0.00430224606345962 0.00428792877545786 0.00427423044645989 0.00424483318906087 0.00423358130536305 0.00421313246242299 0.00419620992750322 0.00419159680443578 0.00415261956986319 0.00413286020506528 0.00412889841890396 0.0041035531799931 0.00408627957608972 0.00406094264301337 0.00405139115072056 0.00404366812072658 0.00403360249459073 0.00400803876095354 0.00398530423423425 0.00397207314022955 0.00394066252930434 0.00393033071083236 0.00392788949829119 0.0039137741675849 0.00389644899474802 0.0038723195345928 0.00387076904177759 0.00385357956796167 0.00383408511106747 0.00383000661773233 0.0038084299882904 0.00377058539957884 0.00376006479383436 0.00374760531349877 0.00372758745980278 0.00371553068002942 0.00370674805803201 0.00369470166249368 0.00368762277191014 0.0036681966654895 0.00366394126141476 0.00363902658414803 0.0036140449917914 0.00360701649145407 0.00358467033897124 0.00357397767223667 0.00355258990377301 0.00353127238104394 0.00352056262765724 0.00351516143739719 0.00349698243549637 0.00348092350758431 0.00346240444379441 0.00345172647417357 0.00343458123324798 0.00341472605647578 0.00340618377582395 0.00340224491778981 0.00338299569713955 0.00336129385812803 0.00335160780001948 0.00333993296463167 0.00332454059128314 0.00330557017358942 0.0032856169752259 0.00328148052131006 0.00326577528757349 0.00325473390529054 0.00324941440489565 0.00323724426660934 0.00322794772472814 0.00320190474961314 0.00319821446605426 0.00319328934863197 0.00316899197437012 0.00314809977915316 0.00314417002411997 0.00312587308220766 0.00311792353109612 0.00310672880385586 0.00307383742354299 0.00307015482125398 0.00305536555943639 0.00304674873358715 0.00303285981906667 0.00302962332263947 0.00298894450082857 0.00297467455175025 0.00297070961866676 0.00295061761052097 0.00293178201142762 0.00292757556184249 0.00291721628481229 0.0029075928302356 0.00288851755826193 0.00287620987931863 0.00286153521788895 0.00284856317728013 0.00283674365187129 0.00281325869966942 0.00280120192330268 0.00279900666687647 0.00277552377294162 0.00276009195101212 0.00275424974287268 0.00273654387925695 0.00271159481225097 0.00269965395658397 0.00268607508615919 0.00266323930567239 0.00264618362352296 0.00263430874891911 0.00260096550997318 0.00259153720662736 0.0025650853683396 0.00255581941583285 0.00253002573397073 0.00249139431380393 0.00247092447554472 0.00240841590862734 0.00221582336032741 0.00215747044674009 0.00206543694917966 0.00186290508238715 0.00176807769932242 0.00165574247389918 0.00158418028048128 0.00146391738015171 0.00133267520289893 0.00114422395873761 0.00101431321864277 0.000975777365976442 0.000759323421999291 0.000591971169703359 0.000557339076970543 0.000456282807515877 0.000115939083509774 5.35046185801909e-05 1.71566144265321e-05
0.0313289369610232 0.0170778812709473 0.0155986951989001 0.0138099829900269 0.0123953387545712 0.0116065361936049 0.0111055441024699 0.0106395573607092 0.00372435428714686 0.00276349973948186 0.00942448595377515 0.00907742547248855 0.00884586062173797 0.00870698032995289 0.00834084647649192 0.00819700131878691 0.00805469738827045 0.00779964601426047 0.00755892714203347 0.00743351937439695 0.0072871762176716 0.00725511538783498 0.00716348893138561 0.00702421462016531 0.0068818865696699 0.00679641420084977 0.00671074510628837 0.00648831094755297 0.00643589413657175 0.00628500980272897 0.0062381519349074 0.00620420548427004 0.0061711634698205 0.00608899913531315 0.00603795352050125 0.00591384221240538 0.00588511879435268 0.00583129121918329 0.00577154343049631 0.0057140864983357 0.00568609820756739 0.00565135987842962 0.00561304023195597 0.00553823477611661 0.00547594558469756 0.0054551034844709 0.00541067309536489 0.00538997745361753 0.00534540984246089 0.00530393545551521 0.0052307885565073 0.00518446878371218 0.00517175563101568 0.005165117244836 0.00514557206809091 0.00508710183965055 0.00506800845150128 0.00502908810352355 0.00499351412278429 0.00496762350591611 0.00494057385472865 0.00488226554098398 0.00486092240570464 0.00485039871343606 0.00479935823693769 0.00479083940007055 0.00475925790417554 0.00473103133714004 0.00472565023029241 0.00470963749715768 0.00466891276185351 0.00464289464242531 0.00462002291365324 0.00459207551468565 0.00457983837133716 0.00456139876264957 0.00454827917806649 0.00453172259110424 0.00451889300181808 0.00449376809762158 0.00448121918879114 0.00445316853688753 0.00443517232501316 0.00441919431813382 0.00440008389594913 0.004381087775113 0.00435568143141237 0.00433604934144356 0.00431766344628399 0.00430980036854716 0.00428859044363805 0.00428072049083425 0.00425976197670855 0.00424417742262513 0.00423139276806202 0.00422706412861675 0.00418607203073694 0.00416480468233048 0.00414288464680705 0.00412948284405898 0.00412031361754131 0.0041061112233334 0.00409826051104713 0.00409483383371433 0.00406277070476785 0.00404144239089367 0.00402029893057068 0.00399360822167444 0.00398260838640876 0.00396549680724538 0.00394998655471368 0.0039340254322327 0.00391368123509204 0.00390189431167988 0.00389797855582731 0.0038851300521494 0.00386314518263872 0.00384681430702259 0.00383038398040751 0.00382067844789791 0.00380598665896588 0.00379065315638751 0.00377362825351462 0.00377174711249186 0.00374247599113752 0.00373164043658079 0.0037167360307008 0.00369046874722513 0.00366884898649454 0.00366020723425387 0.00365047919212419 0.00362757837724767 0.00362380104170324 0.00359749566939914 0.00359147670164503 0.00358825804645496 0.00357062276259577 0.0035474040271114 0.00353136499745436 0.00352280615242069 0.00349411503320516 0.00348419432717753 0.00346910337015699 0.0034639662604902 0.00345692722101679 0.0034337920435934 0.00342789294510999 0.00342405645320873 0.00340633924459898 0.00339398583589475 0.00338208323298222 0.00336719914608167 0.00335082824406818 0.00333836814616559 0.00331916278400802 0.00331853801031804 0.00330443964861456 0.00328094891756271 0.00325170450604648 0.00324404680338444 0.0032321862709289 0.00322654903106896 0.00320154903404796 0.00319242305163827 0.00317181365595112 0.00316434405797382 0.00314000885691784 0.00312605242275984 0.00311580964372028 0.00310979730138136 0.00309365336252976 0.0030921710783036 0.00306421333270628 0.00303445727847703 0.00302895774613576 0.00302168026786556 0.00300543681332566 0.0029761796142503 0.0029640040302689 0.00295052976510851 0.00293427520680777 0.00292325689573422 0.00290291371710321 0.00289955100784282 0.00287596089257802 0.00286545541069098 0.00284630563663738 0.00282825029148516 0.00282440512233851 0.00280209594430311 0.00279305195979173 0.0027776378822982 0.00275654797089725 0.00274809911135723 0.00273101198540582 0.00272138129559528 0.00270061661818705 0.00267820656668648 0.00264454010458849 0.00263124502344041 0.00260780196862096 0.00257300936769723 0.00255130702351315 0.0024742997485085 0.00225704630707541 0.00207886255319028 0.00174309350732969 0.00162075048341205 0.00075574877277722 0.000741067887931248 0.000691709173202726 0.000642720737880797 0.000293624289258146 7.76619922467582e-05 7.02687720440479e-05 5.93392458864911e-05 4.92844067047105e-05 1.62678806030921e-05
0.0314706411619318 0.0243518292959813 0.0201500926946264 0.0160059602868485 0.0132182154539798 0.0120043967680067 0.0113262940015796 0.0110938319336173 0.00566016059249003 0.00391724728235841 0.00913988418961694 0.00890698057907482 0.00885478595159907 0.00828305723185712 0.0079093733450164 0.00773796236648265 0.00772408986012343 0.00749255541726119 0.00733342698672471 0.00719908115732776 0.00710874015251659 0.00698691828422665 0.00691785209192055 0.00675743333161639 0.0067066291993552 0.0065763882876657 0.00655808891550683 0.00644916104901328 0.00636732798705109 0.00633809989735579 0.00618581294455157 0.00611659215363952 0.00608796867867451 0.00599482348125574 0.00590746213954422 0.00588893205579949 0.0057758224411387 0.00572567469106392 0.00567557138482296 0.00559616661434286 0.00552846663544989 0.00548045897236369 0.00546110190561096 0.0054215129143805 0.0053667832243018 0.00529695386928538 0.00523527665578983 0.00522821890024972 0.00520368126370271 0.00517896568381887 0.00513128113240751 0.00511129017464732 0.00505098550706446 0.00500969964111736 0.00500609388992451 0.0049827909310283 0.00495107852065131 0.0049403517859006 0.00489799262388936 0.00488378613217699 0.00483251006794034 0.00481904155067014 0.00479062750057196 0.00477159370458252 0.00473938603592166 0.00471571680280438 0.00470324351013747 0.00467218656782738 0.00465647486672436 0.00462787736635119 0.00462334258102376 0.00458930919582658 0.00457189383957014 0.00456371848394762 0.0045369893935815 0.00451692984064866 0.00449274509320866 0.00447736807061054 0.00446897550337218 0.00443341280212375 0.00442722800092383 0.00439632148724066 0.00437525750330711 0.00436320469392231 0.00434271190239294 0.00431576942067927 0.00430836409103557 0.00428779884850956 0.00426921838231191 0.00426548913051022 0.00423061310778577 0.00421087941872063 0.00419804042537678 0.0041821590829672 0.00417220739029826 0.00414971275325575 0.00412625103853888 0.00412050948335349 0.00410701342851689 0.00407494883774145 0.00405971602238214 0.00404418583256555 0.00403114755564151 0.00401229081872303 0.00400299623836852 0.00398452096363186 0.00397145212190649 0.00394287882456984 0.00393320819099932 0.00392281380160967 0.00390902053707605 0.00389337932720583 0.00387558792418047 0.00386649540589461 0.00383805834658512 0.00382921340527514 0.00381862124328776 0.00379949514190071 0.00377783456941886 0.0037569510957445 0.00374646759842747 0.00373610259550299 0.0037141479165382 0.00369645206360012 0.00368994472226182 0.00367103878962958 0.00366105540379651 0.00365703178491633 0.00363841794839416 0.00362449870363756 0.00361147174173813 0.00358729334955878 0.00358356848539308 0.00355834870245244 0.00354213932790003 0.00353178620969257 0.0035102155737683 0.00350337119040897 0.00348945237108532 0.00348353349568109 0.00346550803990642 0.00344716071469818 0.00343396739037354 0.0034119288495272 0.00339866507290617 0.00338420453385406 0.00337520893258592 0.00336613178410299 0.00335113744443611 0.00333269853293948 0.00332991129897132 0.00330941521980745 0.003298042083333 0.00327929985056723 0.00327339827501787 0.00324967452188125 0.00324275033407985 0.00322139823297573 0.0032086166545553 0.00319725130481563 0.0031915350912372 0.00317706687860097 0.00316532282346416 0.00313575355633836 0.00313051305224473 0.00312499559354086 0.00310676817336972 0.00309774884492499 0.00307981654689899 0.00306272231583334 0.00304951086363796 0.00302252021014156 0.00301146914542227 0.00300078705214174 0.00298694527226056 0.00296888090470585 0.00295254678704207 0.00293749620562023 0.00292583854822968 0.00291102239124806 0.00289656779576759 0.0028841357287905 0.00287567786854443 0.00284618493722264 0.00283001722752276 0.0028172765872049 0.00280357300588016 0.00278478499450439 0.0027704850441723 0.00275828450241609 0.00274116227467443 0.00271995785347727 0.00269798563387214 0.00267268772468221 0.00266544871089279 0.00265272009658726 0.00261799884665052 0.00256379112732322 0.00247320024001689 0.00240201051042294 0.00226831177930279 0.00209042500035169 0.00191779751793701 0.0018839671778171 0.00176591066596109 0.00166608717454264 0.00156989576586717 0.00135807796665806 0.00126626440203811 0.00122087367259651 0.00103473762047628 0.00100406013296296 0.000885320557694757 0.000677663630463887 0.000423568740164023 0.000199924800909372 0.000172439391281025 0.000125440549297773
[truncated: 3,940,767 more chars]
