# Supplementary material for: Aggregative trans-eQTL analysis detects trait-specific target gene sets in whole blood
Source: Nat Commun. 2022 Jul 26;13:4323. doi: 10.1038/s41467-022-31845-9 (PMC9325868; doi:10.1038/s41467-022-31845-9)
Supplement: Supplementary file 6 — Source Data [file 41467_2022_31845_MOESM6_ESM.zip › data/3D.txt]

A 0.00249973068366395 0.0047
A 0.00179469827539601 0.0047
A 0.00376953049252549 0.0047
A 0.00226589135567397 0.0047
A 0.00332084590852832 0.0047
A 0.00240633482634235 0.0047
A 0.00109616988455138 0.0047
A 0.00328144723212697 0.0047
A 0.00253191423576983 0.0047
A 0.00284542634171195 0.0047
A 0.00240838586937535 0.0047
A 0.00208060042492661 0.0047
A 0.00341198268979351 0.0047
A 0.00244390959978445 0.0047
A 0.00252454918037228 0.0047
A 0.00235525375579263 0.0047
A 0.00284349350073053 0.0047
A 0.00226720560366426 0.0047
A 0.00262858755381649 0.0047
A 0.00226844610736704 0.0047
A 0.00303882559170017 0.0047
A 0.00215543886959565 0.0047
A 0.0022043081881458 0.0047
A 0.00214039227640707 0.0047
A 0.00195823811847028 0.0047
A 0.00294707215959244 0.0047
A 0.00149084671389144 0.0047
A 0.00334012507807746 0.0047
A 0.00201659343217021 0.0047
A 0.00228101816264946 0.0047
A 0.00302640789455837 0.0047
A 0.00208082696648262 0.0047
A 0.00206892787098587 0.0047
A 0.00240420699896262 0.0047
A 0.00287202740312148 0.0047
A 0.00232955897074187 0.0047
A 0.00291385647406309 0.0047
A 0.00304657450370621 0.0047
A 0.00184757424577771 0.0047
A 0.00308039195842591 0.0047
A 0.00170439408425875 0.0047
A 0.00313421948805501 0.0047
A 0.00203905504788811 0.0047
A 0.00146171057721078 0.0047
A 0.00220701118215825 0.0047
A 0.00260739494505718 0.0047
A 0.00318582301002873 0.0047
A 0.00238836888151255 0.0047
A 0.00178055833612081 0.0047
A 0.00289867528204154 0.0047
A 0.00366534786409246 0.0047
A 0.00312937306787219 0.0047
A 0.00337884236481253 0.0047
A 0.00303299682498669 0.0047
A 0.00203488822930326 0.0047
A 0.00249032498445575 0.0047
A 0.00227521077294351 0.0047
A 0.00366976979394321 0.0047
A 0.00299965759024246 0.0047
A 0.00274652427287028 0.0047
A 0.00328147779324958 0.0047
A 0.00214573960065511 0.0047
A 0.00212496932238416 0.0047
A 0.0024070483026792 0.0047
A 0.00384477747633889 0.0047
A 0.00246877341756149 0.0047
A 0.0023558317859352 0.0047
A 0.00309236265181681 0.0047
A 0.00298505412171105 0.0047
A 0.0024110829715742 0.0047
A 0.00226899188957803 0.0047
A 0.00214081194161993 0.0047
A 0.00185290645821518 0.0047
A 0.00241117277039176 0.0047
A 0.00280629139127598 0.0047
A 0.00290459784068539 0.0047
A 0.00209637457148258 0.0047
A 0.00226560179754875 0.0047
A 0.00247436370884431 0.0047
A 0.00286006617728929 0.0047
A 0.00194752967088324 0.0047
A 0.00251449917436032 0.0047
A 0.00300279285648392 0.0047
A 0.00320937346901676 0.0047
A 0.00255686997249166 0.0047
A 0.00227296332253326 0.0047
A 0.00270377139452323 0.0047
A 0.00203710448542189 0.0047
A 0.00313844312244902 0.0047
A 0.00230102743170082 0.0047
A 0.0018889061415883 0.0047
A 0.00274749322673034 0.0047
A 0.00257700749087828 0.0047
A 0.00338068515100584 0.0047
A 0.00165650705865706 0.0047
A 0.00273437686855406 0.0047
A 0.0026742039566022 0.0047
A 0.00144915857634953 0.0047
A 0.00331599405409774 0.0047
A 0.00233858943902777 0.0047
A 0.00187424169365302 0.0047
A 0.00228830736677093 0.0047
A 0.00247023636941363 0.0047
A 0.00276166140238987 0.0047
A 0.00246144337993514 0.0047
A 0.00197821346879075 0.0047
A 0.00205036652073071 0.0047
A 0.00314732823950295 0.0047
A 0.00277239672130773 0.0047
A 0.00231110360474994 0.0047
A 0.00272676373511568 0.0047
A 0.00274875721754176 0.0047
A 0.00376008070154023 0.0047
A 0.00239965034573343 0.0047
A 0.00252595892076065 0.0047
A 0.00267167609572674 0.0047
A 0.00252397634401158 0.0047
A 0.00210037471086146 0.0047
A 0.00280886615989588 0.0047
A 0.00243115675096603 0.0047
A 0.0025321141753893 0.0047
A 0.00241009982840771 0.0047
A 0.00199175744812682 0.0047
A 0.00218579617175964 0.0047
A 0.00187231203740939 0.0047
A 0.0023487835470063 0.0047
A 0.00254043357291421 0.0047
A 0.00249272661418091 0.0047
A 0.00306724079587092 0.0047
A 0.00241397277960605 0.0047
A 0.00261544081390351 0.0047
A 0.0021728439663042 0.0047
A 0.00283752760295618 0.0047
A 0.00121385645747096 0.0047
A 0.00223395599224387 0.0047
A 0.00183657769800531 0.0047
A 0.00302891887148062 0.0047
A 0.00325227444992752 0.0047
A 0.00237633368905352 0.0047
A 0.00258351861395331 0.0047
A 0.00222424816220893 0.0047
A 0.00301125986731 0.0047
A 0.00189998632541939 0.0047
A 0.00271387492858055 0.0047
A 0.00154099254472889 0.0047
A 0.00291328871995139 0.0047
A 0.00257991093067987 0.0047
A 0.00279250343491707 0.0047
A 0.00235901019280975 0.0047
A 0.00297491816317384 0.0047
A 0.0028796523269781 0.0047
A 0.00279307630797588 0.0047
A 0.00305046660488142 0.0047
A 0.00227896595831432 0.0047
A 0.00349537996887989 0.0047
A 0.00279883570674763 0.0047
A 0.00197304352865604 0.0047
A 0.0027715224885383 0.0047
A 0.00161450803317153 0.0047
A 0.00321551061717717 0.0047
A 0.00273378666956732 0.0047
A 0.00205206038278084 0.0047
A 0.00255253120087253 0.0047
A 0.00329003292390557 0.0047
A 0.00325496251930534 0.0047
A 0.00297508451437515 0.0047
A 0.0028913292175991 0.0047
A 0.00237096605716343 0.0047
A 0.00229201167115412 0.0047
A 0.00133894672907871 0.0047
A 0.00240921637529406 0.0047
A 0.00177212146777902 0.0047
A 0.00211258300235621 0.0047
A 0.00229831988820998 0.0047
A 0.00161646003711553 0.0047
A 0.0022813946570056 0.0047
A 0.0021832518450329 0.0047
A 0.00262063987421968 0.0047
A 0.00374139445985385 0.0047
A 0.00297832648141172 0.0047
A 0.00293848441128445 0.0047
A 0.0025946827402145 0.0047
A 0.00205705008565015 0.0047
A 0.00304254696301885 0.0047
A 0.00413058587684181 0.0047
A 0.00291511174933421 0.0047
A 0.00259113006078375 0.0047
A 0.00338330316841652 0.0047
A 0.00299360694843427 0.0047
A 0.00188117590099701 0.0047
A 0.00213491765223046 0.0047
A 0.00281124076393686 0.0047
A 0.00305617073203803 0.0047
A 0.0031516045550291 0.0047
A 0.00163857706687543 0.0047
A 0.00256558239462225 0.0047
A 0.00234228124869292 0.0047
A 0.00186209462077031 0.0047
A 0.00180236782826471 0.0047
A 0.00183454157210432 0.0047
A 0.00192994790259105 0.0047
A 0.00241439127716486 0.0047
A 0.00284693831331128 0.0047
A 0.00225392835177537 0.0047
A 0.00227105538709399 0.0047
A 0.00287631045727416 0.0047
A 0.00311127913415354 0.0047
A 0.00249660566440431 0.0047
A 0.00304806175490882 0.0047
A 0.00214094683485299 0.0047
A 0.00263956421015581 0.0047
A 0.00303258604423416 0.0047
A 0.00216607711629797 0.0047
A 0.00184058868704133 0.0047
A 0.00180742155629838 0.0047
A 0.00239556432982188 0.0047
A 0.00253230901812332 0.0047
A 0.00261973112231067 0.0047
A 0.00180556314301348 0.0047
A 0.00251208019845744 0.0047
A 0.00228630703464445 0.0047
A 0.00241686417962919 0.0047
A 0.00253193932246599 0.0047
A 0.0017013353637301 0.0047
A 0.00333515507043904 0.0047
A 0.00250963449628445 0.0047
A 0.0026439598607079 0.0047
A 0.00261213642902785 0.0047
A 0.00189159228105724 0.0047
A 0.00296366330887058 0.0047
A 0.00284229661484598 0.0047
A 0.00221082310054972 0.0047
A 0.0032278096501927 0.0047
A 0.00240849200924009 0.0047
A 0.00208223621181348 0.0047
A 0.00220107514945463 0.0047
A 0.00260433836981378 0.0047
A 0.00228979618218969 0.0047
A 0.00329429713756289 0.0047
A 0.00248295654404112 0.0047
A 0.00239826721143391 0.0047
A 0.00318205813420734 0.0047
A 0.00237136013817363 0.0047
A 0.00298008183022122 0.0047
A 0.00217608093301032 0.0047
A 0.00223787361431411 0.0047
A 0.00248360137526928 0.0047
A 0.00202532669233878 0.0047
A 0.00276960738964936 0.0047
A 0.00242664250926373 0.0047
A 0.00297309871009166 0.0047
A 0.00134580408818907 0.0047
A 0.00234288219425264 0.0047
A 0.00247866413048835 0.0047
A 0.00256236581038113 0.0047
A 0.00252015061417531 0.0047
A 0.0028455908318925 0.0047
A 0.00262140692967251 0.0047
A 0.00278812128291696 0.0047
A 0.00275843656052519 0.0047
A 0.00302583900918016 0.0047
A 0.00232625824902464 0.0047
A 0.00205092191285825 0.0047
A 0.00233319212311202 0.0047
A 0.00216980988838438 0.0047
A 0.00303996692976648 0.0047
A 0.00329810912716217 0.0047
A 0.00226003328236544 0.0047
A 0.00194145660208537 0.0047
A 0.00254398291341479 0.0047
A 0.00404348461705304 0.0047
A 0.00255149569155241 0.0047
A 0.0023488335298855 0.0047
A 0.00353058863121772 0.0047
A 0.00158801508581293 0.0047
A 0.00210910577114412 0.0047
A 0.00270851755375669 0.0047
A 0.00245875417972751 0.0047
A 0.00243256862349758 0.0047
A 0.00195742429729865 0.0047
A 0.00257893261123594 0.0047
A 0.00278282571502489 0.0047
A 0.00272174240465618 0.0047
A 0.00350979844171518 0.0047
A 0.00277433808017333 0.0047
A 0.00294785553048317 0.0047
A 0.00335133657143433 0.0047
A 0.00240888881730408 0.0047
A 0.00214416632838562 0.0047
A 0.00276753657179708 0.0047
A 0.00256284423740075 0.0047
A 0.00228213046319257 0.0047
A 0.00197773634262133 0.0047
A 0.00246512122667174 0.0047
A 0.00151700004264375 0.0047
A 0.00296464084971438 0.0047
A 0.0031436242484697 0.0047
A 0.00306614806339934 0.0047
A 0.00237943748837606 0.0047
A 0.00241040836475701 0.0047
A 0.00208913737118235 0.0047
A 0.00287811330228943 0.0047
A 0.00238394451130653 0.0047
A 0.00159050823939236 0.0047
A 0.00281251140173008 0.0047
A 0.00312921733777132 0.0047
A 0.00272855072647337 0.0047
A 0.00239196132924779 0.0047
A 0.0025455211852407 0.0047
A 0.00274933873073053 0.0047
A 0.00283907343561202 0.0047
A 0.00307701240434511 0.0047
A 0.00225355939662884 0.0047
A 0.00247884085835294 0.0047
A 0.00217662485113299 0.0047
A 0.00277263960101398 0.0047
A 0.00284794043386709 0.0047
A 0.00193290667668563 0.0047
A 0.00281759799778024 0.0047
A 0.00263150537433072 0.0047
A 0.00267068805335047 0.0047
A 0.00300296244139287 0.0047
A 0.00297325927282641 0.0047
A 0.00274527776986067 0.0047
A 0.00279208578798714 0.0047
A 0.00278183396086232 0.0047
A 0.00289668010002367 0.0047
A 0.00294938422167638 0.0047
A 0.00202430216390981 0.0047
A 0.00242936553058614 0.0047
A 0.00273936697130921 0.0047
A 0.00212355811396699 0.0047
A 0.00385244528661044 0.0047
A 0.00245448484950006 0.0047
A 0.00243218986304341 0.0047
A 0.00297830749762532 0.0047
A 0.00194804984591593 0.0047
A 0.00291791405436649 0.0047
A 0.00381024087646874 0.0047
A 0.00208137698888021 0.0047
A 0.00296298374771134 0.0047
A 0.00310549088816592 0.0047
A 0.00228067792636534 0.0047
A 0.0030562660734993 0.0047
A 0.00320959244214349 0.0047
A 0.00270949871736443 0.0047
A 0.00212119001178408 0.0047
A 0.00222800521647971 0.0047
A 0.00266455026995356 0.0047
A 0.00270061113817262 0.0047
A 0.00179136583415543 0.0047
A 0.00276270242860162 0.0047
A 0.0024457622988247 0.0047
A 0.00208251488737969 0.0047
A 0.00241062446815301 0.0047
A 0.00251534794359553 0.0047
A 0.0021184746255929 0.0047
A 0.00232050826057533 0.0047
A 0.00198472914130348 0.0047
A 0.00243516368182162 0.0047
A 0.00236963497829185 0.0047
A 0.00290826001150401 0.0047
A 0.00283992967300092 0.0047
A 0.00255200008807824 0.0047
A 0.00227032940676709 0.0047
A 0.0023256790351462 0.0047
A 0.00328299215880393 0.0047
A 0.00259905768853389 0.0047
A 0.00320640942070854 0.0047
A 0.00216349751112284 0.0047
A 0.00330273094095244 0.0047
A 0.00283952537116113 0.0047
A 0.00165219519680583 0.0047
A 0.00158764519066563 0.0047
A 0.00300497878254938 0.0047
A 0.00200402404785536 0.0047
A 0.00267900792532711 0.0047
A 0.00306764626686849 0.0047
A 0.0017709069632377 0.0047
A 0.00240076495997348 0.0047
A 0.000937914036250823 0.0047
A 0.00279350285610381 0.0047
A 0.00223238739209229 0.0047
A 0.00269479467288964 0.0047
A 0.00211971864176817 0.0047
A 0.0029987794533429 0.0047
A 0.00200193887514595 0.0047
A 0.00236193509134986 0.0047
A 0.0022166100548473 0.0047
A 0.00233446993346793 0.0047
A 0.00336679503825508 0.0047
A 0.00344023417375184 0.0047
A 0.00230498426195003 0.0047
A 0.00213491934735101 0.0047
A 0.00201886434985805 0.0047
A 0.00279183314751101 0.0047
A 0.00345641375744211 0.0047
A 0.00277468442479299 0.0047
A 0.00270914320889598 0.0047
A 0.00284415508421909 0.0047
A 0.00192403982039262 0.0047
A 0.00244486240199624 0.0047
A 0.00242787106304262 0.0047
A 0.00220851882976013 0.0047
A 0.00247247626317067 0.0047
A 0.00167569150565615 0.0047
A 0.00323140895320303 0.0047
A 0.00213519406406289 0.0047
A 0.00282635587327739 0.0047
A 0.00280074430993574 0.0047
A 0.00261083173863513 0.0047
A 0.00249731934284687 0.0047
A 0.00212497123601543 0.0047
A 0.00304865020294506 0.0047
A 0.00224085189841777 0.0047
A 0.00261086352211425 0.0047
A 0.00281549260989988 0.0047
A 0.00237096298324701 0.0047
A 0.00302522959535696 0.0047
A 0.00268668269682243 0.0047
A 0.00231682402496728 0.0047
A 0.00265791607220406 0.0047
A 0.00143271951811186 0.0047
A 0.00242145961869634 0.0047
A 0.00266297229587741 0.0047
A 0.00210179265920183 0.0047
A 0.00243849341017491 0.0047
A 0.00286971711957614 0.0047
A 0.00161112023041241 0.0047
A 0.00318017803961544 0.0047
A 0.00273971073020475 0.0047
A 0.00298503354134303 0.0047
A 0.00251515253382334 0.0047
A 0.00334700028416823 0.0047
A 0.00258081997031407 0.0047
A 0.00273971798454522 0.0047
A 0.00272690970025003 0.0047
A 0.00232516076534267 0.0047
A 0.00261840742583615 0.0047
A 0.00181871340145952 0.0047
A 0.00249912806568342 0.0047
A 0.00228409746653476 0.0047
A 0.00209418540723697 0.0047
A 0.0029634930578899 0.0047
A 0.00315002380008068 0.0047
A 0.00305865082735726 0.0047
A 0.00242223113311273 0.0047
A 0.00300146559900161 0.0047
A 0.00176997185698681 0.0047
A 0.00186695062776493 0.0047
A 0.0019212560971598 0.0047
A 0.00235522020914456 0.0047
A 0.00156672526258806 0.0047
A 0.0021532547590607 0.0047
A 0.00257268441127915 0.0047
A 0.00214246850008863 0.0047
A 0.00206031787798774 0.0047
A 0.00304764791427244 0.0047
A 0.00108763803628095 0.0047
A 0.00232323706654654 0.0047
A 0.00288391542113522 0.0047
A 0.00191175428522723 0.0047
A 0.00231278944462499 0.0047
A 0.0028329851056746 0.0047
A 0.00268249819788017 0.0047
A 0.00317446548150819 0.0047
A 0.00288471121981726 0.0047
A 0.00259482807929269 0.0047
A 0.00234943809706832 0.0047
A 0.00305482908210099 0.0047
A 0.00287006942623758 0.0047
A 0.0023224066973276 0.0047
A 0.00223676540400914 0.0047
A 0.003205549761693 0.0047
A 0.00272622520073905 0.0047
A 0.00215661528492841 0.0047
A 0.00250487314633251 0.0047
A 0.0024093546252927 0.0047
A 0.00231767735262387 0.0047
A 0.00299055319114971 0.0047
A 0.00323785084808391 0.0047
A 0.00238552385468127 0.0047
A 0.00350522052567682 0.0047
A 0.0019550338103641 0.0047
A 0.00230000547427417 0.0047
A 0.00225600538048116 0.0047
A 0.00322855034265186 0.0047
A 0.00313219414880287 0.0047
A 0.00231826903606818 0.0047
A 0.00272114451902632 0.0047
A 0.0031489032835108 0.0047
A 0.00333718673400298 0.0047
A 0.00272074417522471 0.0047
A 0.00282498187017118 0.0047
A 0.00195655838642922 0.0047
A 0.00276191348623888 0.0047
A 0.00321502428669197 0.0047
A 0.00160074747008713 0.0047
A 0.00356758435209365 0.0047
A 0.0026740927257989 0.0047
A 0.00236870917301495 0.0047
A 0.0031136986859202 0.0047
A 0.00300972433123372 0.0047
A 0.002198273296142 0.0047
A 0.00316202470877024 0.0047
A 0.00318044092286734 0.0047
A 0.00274649114923086 0.0047
A 0.00229792516085806 0.0047
A 0.00280945499339533 0.0047
A 0.00208423771438043 0.0047
A 0.00269779071034647 0.0047
A 0.00251622697179665 0.0047
A 0.00339604795087518 0.0047
A 0.00263890166968536 0.0047
A 0.00249234810716888 0.0047
A 0.00314478188067676 0.0047
A 0.00260056517290454 0.0047
A 0.0025869513907226 0.0047
A 0.00245315125201814 0.0047
A 0.00303718347418159 0.0047
A 0.00313412202356988 0.0047
A 0.00171545564219592 0.0047
A 0.00318836473003556 0.0047
A 0.00227079447856816 0.0047
A 0.00272441288762528 0.0047
A 0.00221786547348782 0.0047
A 0.00260165120640799 0.0047
A 0.00263959725838772 0.0047
A 0.00207615203402167 0.0047
A 0.00175133285264727 0.0047
A 0.00233038443080144 0.0047
A 0.00174033929779085 0.0047
A 0.00291919149848563 0.0047
A 0.00282566524722334 0.0047
A 0.00250691267200888 0.0047
A 0.00210618908259059 0.0047
A 0.00247023626418436 0.0047
A 0.00247413712580626 0.0047
A 0.00257246104280402 0.0047
A 0.00263951048755895 0.0047
A 0.00267918310405175 0.0047
A 0.00254542725278021 0.0047
A 0.00254963948452052 0.0047
A 0.00279176452426334 0.0047
A 0.00225316598158203 0.0047
A 0.00120520327483022 0.0047
A 0.002014702874211 0.0047
A 0.00193087174871152 0.0047
A 0.00295770936645532 0.0047
A 0.00255704814270728 0.0047
A 0.00195905305210041 0.0047
A 0.00226718755711514 0.0047
A 0.00256906999056526 0.0047
A 0.00297760332949991 0.0047
A 0.00232528002400432 0.0047
A 0.00200626273704284 0.0047
A 0.00249389084090217 0.0047
A 0.00264511907531188 0.0047
A 0.00326412582145808 0.0047
A 0.00235863590575797 0.0047
A 0.00253440952858665 0.0047
A 0.0026575114234618 0.0047
A 0.00180254833596782 0.0047
A 0.0027962347357333 0.0047
A 0.00255634835074369 0.0047
A 0.00352133959135155 0.0047
A 0.00235941088931632 0.0047
A 0.00278471274031986 0.0047
A 0.00227134406863792 0.0047
A 0.00235697839999029 0.0047
A 0.00204771222729656 0.0047
A 0.0019967531329887 0.0047
A 0.00214104849431081 0.0047
A 0.00198227010061329 0.0047
A 0.00232687683656243 0.0047
A 0.00259472561990816 0.0047
A 0.00215928415228707 0.0047
A 0.00250175425502628 0.0047
A 0.00242149449510619 0.0047
A 0.00206636413022811 0.0047
A 0.0026499431724075 0.0047
A 0.00218759704175787 0.0047
A 0.00198313700150839 0.0047
A 0.00272595951605457 0.0047
A 0.0023321022354108 0.0047
A 0.00223162214477317 0.0047
A 0.00175370128602742 0.0047
A 0.00247087818901373 0.0047
A 0.00368450928197729 0.0047
A 0.00179733906755558 0.0047
A 0.00275233402997095 0.0047
A 0.0028819945050242 0.0047
A 0.00245785850974241 0.0047
A 0.00267327760892648 0.0047
A 0.00232614856508445 0.0047
A 0.00312375952713984 0.0047
A 0.00297697857154809 0.0047
A 0.00238212024873859 0.0047
A 0.00229898731252093 0.0047
A 0.00258112621221016 0.0047
A 0.00302932582129 0.0047
A 0.00255280276109376 0.0047
A 0.00182839032060496 0.0047
A 0.00321681852985366 0.0047
A 0.00313992207923558 0.0047
A 0.00215592040694699 0.0047
A 0.00240053441948278 0.0047
A 0.00278292412664277 0.0047
A 0.00209783097519627 0.0047
A 0.00218982612163848 0.0047
A 0.00265557536198187 0.0047
A 0.00304892322247817 0.0047
A 0.0028360258115441 0.0047
A 0.00316565823470394 0.0047
A 0.00233798336975532 0.0047
A 0.00259782152537322 0.0047
A 0.00238494821242239 0.0047
A 0.00253690534201281 0.0047
A 0.00171593837257516 0.0047
A 0.00260959590995995 0.0047
A 0.00227954002165487 0.0047
A 0.00337439261018145 0.0047
A 0.00233287479708736 0.0047
A 0.00194781811156771 0.0047
A 0.00261965375238179 0.0047
A 0.00292300899181465 0.0047
A 0.00235461548554518 0.0047
A 0.00249729642471911 0.0047
A 0.00279852834882102 0.0047
A 0.0027801180336115 0.0047
A 0.00306239766527336 0.0047
A 0.00240964568526986 0.0047
A 0.00284513500370062 0.0047
A 0.00215550117173424 0.0047
A 0.00167019045291971 0.0047
A 0.00223982398043219 0.0047
A 0.00218952127589451 0.0047
A 0.00185545778257174 0.0047
A 0.00275195425388125 0.0047
A 0.00260650326328082 0.0047
A 0.00212537712648984 0.0047
A 0.00300405247890113 0.0047
A 0.00319261991800143 0.0047
A 0.00272817343036529 0.0047
A 0.00162239286746615 0.0047
A 0.00270650424340142 0.0047
A 0.00187223227799466 0.0047
A 0.00311363163668458 0.0047
A 0.00262610838914496 0.0047
A 0.00237995079557846 0.0047
A 0.00278507534090438 0.0047
A 0.00281442859860713 0.0047
A 0.00168503212380222 0.0047
A 0.00240651127237226 0.0047
A 0.00274035900746954 0.0047
A 0.00340020501408639 0.0047
A 0.00189135995272091 0.0047
A 0.00247693522011487 0.0047
A 0.00230475417365698 0.0047
A 0.00281234422380039 0.0047
A 0.00261470189873744 0.0047
A 0.00257536887679434 0.0047
A 0.00310649023951618 0.0047
A 0.0025275341804076 0.0047
A 0.00250065785245871 0.0047
A 0.00203225010289176 0.0047
A 0.00187027954302861 0.0047
A 0.00308970942765755 0.0047
A 0.00195677911956988 0.0047
A 0.00256769868907642 0.0047
A 0.00155850669731719 0.0047
A 0.00238061687286627 0.0047
A 0.00269138046039051 0.0047
A 0.00336579573381368 0.0047
A 0.0029202518827714 0.0047
A 0.00222394678055389 0.0047
A 0.00258046094557177 0.0047
A 0.00229507787644584 0.0047
A 0.00198817289059162 0.0047
A 0.00288012333360818 0.0047
A 0.00229077899123017 0.0047
A 0.00177545165852365 0.0047
A 0.00263320430596315 0.0047
A 0.00196554010687859 0.0047
A 0.0030001059390971 0.0047
A 0.00211491072610604 0.0047
A 0.00222402953981555 0.0047
A 0.00272091274438071 0.0047
A 0.00208240579733343 0.0047
A 0.00234003254632194 0.0047
A 0.00214637461146569 0.0047
A 0.00156147804833402 0.0047
A 0.00210350481787846 0.0047
A 0.00234123978044918 0.0047
A 0.00183740360898519 0.0047
A 0.00267783909042941 0.0047
A 0.00337014623614125 0.0047
A 0.00294546723090579 0.0047
A 0.00274789892150884 0.0047
A 0.00281416421217016 0.0047
A 0.00251980251138024 0.0047
A 0.00284581321507537 0.0047
A 0.00342093234091296 0.0047
A 0.00253065545537414 0.0047
A 0.00317923333351842 0.0047
A 0.00286012800370529 0.0047
A 0.00200180886902726 0.0047
A 0.00188973994768828 0.0047
A 0.00397142677636365 0.0047
A 0.00207591119301106 0.0047
A 0.00303687801953443 0.0047
A 0.00185426447211424 0.0047
A 0.00277368833206791 0.0047
A 0.00226838023197414 0.0047
A 0.00283966152933377 0.0047
A 0.00224685825484299 0.0047
A 0.00269366541822482 0.0047
A 0.00307217537956158 0.0047
A 0.00238328328946106 0.0047
A 0.00294568680132187 0.0047
A 0.00224719004636045 0.0047
A 0.00185056910363934 0.0047
A 0.00320510350661549 0.0047
A 0.00292472640324961 0.0047
A 0.00299915035157899 0.0047
A 0.00354593894036372 0.0047
A 0.00213918180786514 0.0047
A 0.00236636724307431 0.0047
A 0.00263147154183932 0.0047
A 0.00210478772537983 0.0047
A 0.00253606264926867 0.0047
A 0.00221949145515837 0.0047
A 0.00254596644453243 0.0047
A 0.00218677277532069 0.0047
A 0.00207000090682017 0.0047
A 0.00324740986054108 0.0047
A 0.00239712861547669 0.0047
A 0.00215520545230669 0.0047
A 0.0022998909600297 0.0047
A 0.0018139885677557 0.0047
A 0.00276672187265633 0.0047
A 0.00300600563742951 0.0047
A 0.0027469936815604 0.0047
A 0.00232513726172741 0.0047
A 0.00336913795518819 0.0047
A 0.00337000551380689 0.0047
A 0.00244129272248676 0.0047
A 0.00326989051889418 0.0047
A 0.00265015584608758 0.0047
A 0.00304426213841552 0.0047
A 0.00276177161309753 0.0047
A 0.00155181588464061 0.0047
A 0.0018295638064833 0.0047
A 0.00210305260783558 0.0047
A 0.00338242947056266 0.0047
A 0.00178682722483298 0.0047
A 0.00270256731645884 0.0047
A 0.00261166751471508 0.0047
A 0.00223215060048702 0.0047
A 0.00277978429441974 0.0047
A 0.00218830635693474 0.0047
A 0.00228802122939559 0.0047
A 0.0025124053239597 0.0047
A 0.00332042974991096 0.0047
A 0.00325258906787718 0.0047
A 0.00213023090342475 0.0047
A 0.00139022026613716 0.0047
A 0.00282132783289997 0.0047
A 0.00343523682562857 0.0047
A 0.00226043802249433 0.0047
A 0.00247482901369785 0.0047
A 0.00258935793772704 0.0047
A 0.00250890478869771 0.0047
A 0.00290887739139708 0.0047
A 0.00314041222764642 0.0047
A 0.00310105769607092 0.0047
A 0.00247328119605796 0.0047
A 0.00346482071327135 0.0047
A 0.00229784342528024 0.0047
A 0.00257126918520692 0.0047
A 0.00301743249642717 0.0047
A 0.00332337009545754 0.0047
A 0.00180796751395955 0.0047
A 0.00281051972839226 0.0047
A 0.0029896176187898 0.0047
A 0.00231388566789544 0.0047
A 0.00262997071790717 0.0047
A 0.00252752926121052 0.0047
A 0.00274838447983246 0.0047
A 0.0018867455356044 0.0047
A 0.00268230350766741 0.0047
A 0.0019628010196967 0.0047
A 0.00258511299370869 0.0047
A 0.00269840674469325 0.0047
A 0.00348378571695924 0.0047
A 0.00165431292976682 0.0047
A 0.00231185141048401 0.0047
A 0.00306127939675555 0.0047
A 0.00321350622388149 0.0047
A 0.00327667226631671 0.0047
A 0.00230818155189917 0.0047
A 0.00190057616543378 0.0047
A 0.00218586439562268 0.0047
A 0.0023443119866495 0.0047
A 0.00209384680604049 0.0047
A 0.00295328310154504 0.0047
A 0.00334091293430352 0.0047
A 0.00143120170239067 0.0047
A 0.00187318205276743 0.0047
A 0.00209364079612564 0.0047
A 0.00217076399033304 0.0047
A 0.00249197354947472 0.0047
A 0.00135312918784002 0.0047
A 0.00217501949540241 0.0047
A 0.00262592601687492 0.0047
A 0.00232807952359519 0.0047
A 0.00229162134482885 0.0047
A 0.00209259344145233 0.0047
A 0.0028911873497005 0.0047
A 0.00292791329417125 0.0047
A 0.0021193602194757 0.0047
A 0.00315105999251225 0.0047
A 0.00230107989258727 0.0047
A 0.00170128514505916 0.0047
A 0.00237769152762293 0.0047
A 0.00219200515151858 0.0047
A 0.00318497746473745 0.0047
A 0.00270400122039496 0.0047
A 0.00185703173614468 0.0047
A 0.00349662716561965 0.0047
A 0.00268774382809456 0.0047
A 0.00363507717119531 0.0047
A 0.0027305068455794 0.0047
A 0.00226190227908547 0.0047
A 0.00209120513012472 0.0047
A 0.00322878293360744 0.0047
A 0.00234388266322711 0.0047
A 0.00206962834631375 0.0047
A 0.00322236722315535 0.0047
A 0.00246600504679067 0.0047
A 0.00334130901302673 0.0047
A 0.00361588432757277 0.0047
A 0.00205801765947844 0.0047
A 0.00222333927391918 0.0047
A 0.00247019771015728 0.0047
A 0.00278612088247274 0.0047
A 0.00309028963189585 0.0047
A 0.00191095833157373 0.0047
A 0.00216547026915563 0.0047
A 0.00282871711507553 0.0047
A 0.00232209063589328 0.0047
A 0.00225938583586751 0.0047
A 0.00316294683720075 0.0047
A 0.00247887003646947 0.0047
A 0.0023930306743558 0.0047
A 0.00274342255095098 0.0047
A 0.00354081955767214 0.0047
A 0.00327945205125752 0.0047
A 0.00268055160585845 0.0047
A 0.00269673935986278 0.0047
A 0.00273954096576541 0.0047
A 0.00292900817847027 0.0047
A 0.000907717922370383 0.0047
A 0.0022966561223415 0.0047
A 0.00231775759005514 0.0047
A 0.00177126182777543 0.0047
A 0.00214446782928594 0.0047
A 0.00221475550666109 0.0047
A 0.00285437546530549 0.0047
A 0.00221611833069368 0.0047
A 0.00142311513989348 0.0047
A 0.00112864953205893 0.0047
A 0.00247970126121675 0.0047
A 0.001832098076602 0.0047
A 0.0022117330142692 0.0047
A 0.00351828911596322 0.0047
A 0.00246186485888173 0.0047
A 0.00204925803181567 0.0047
A 0.00211489349941764 0.0047
A 0.00134435547283859 0.0047
A 0.00240908694747866 0.0047
A 0.00380449686794291 0.0047
A 0.00254561030701318 0.0047
A 0.00233595768614591 0.0047
A 0.00277506202519008 0.0047
A 0.00348262084839923 0.0047
A 0.00193365793440754 0.0047
A 0.00220958898117968 0.0047
A 0.00223324172339943 0.0047
A 0.00151906142066588 0.0047
A 0.00310404475569753 0.0047
A 0.0025615420995005 0.0047
A 0.00165083924336248 0.0047
A 0.0021184943716267 0.0047
A 0.0023682203744307 0.0047
A 0.00261257909611688 0.0047
A 0.00228518289386595 0.0047
A 0.00262864597902678 0.0047
A 0.0032118428477738 0.0047
A 0.00304325373573401 0.0047
A 0.00248579775021376 0.0047
A 0.00227865690568451 0.0047
A 0.00194893947033295 0.0047
A 0.00317921906095021 0.0047
A 0.0032554623235256 0.0047
A 0.00293203262839576 0.0047
A 0.00238165666095615 0.0047
A 0.00313147226553952 0.0047
A 0.0021505834465533 0.0047
A 0.00202543374861595 0.0047
A 0.00142390395518124 0.0047
A 0.00346529770219652 0.0047
A 0.00279343199101466 0.0047
A 0.00189270539868728 0.0047
A 0.00299528704765289 0.0047
A 0.00204463920491265 0.0047
A 0.00267713032633674 0.0047
A 0.0026834910239201 0.0047
A 0.00284085330626102 0.0047
A 0.0036699230640613 0.0047
A 0.00230170682751396 0.0047
A 0.00261977168215259 0.0047
A 0.0027590147921037 0.0047
A 0.00175564788414102 0.0047
A 0.00186851527329682 0.0047
A 0.00266678036082841 0.0047
A 0.00250787754437335 0.0047
A 0.00230358694996666 0.0047
A 0.00202417141599212 0.0047
A 0.00171564489395184 0.0047
A 0.00274766762793946 0.0047
A 0.0026019080552234 0.0047
A 0.00268710622747841 0.0047
A 0.00221602554473214 0.0047
A 0.00209394973169373 0.0047
A 0.00275993550828899 0.0047
A 0.00280710908851149 0.0047
A 0.00263145566150768 0.0047
A 0.00233226029722137 0.0047
A 0.00301785432705672 0.0047
A 0.00252355589494909 0.0047
A 0.00199151938354165 0.0047
A 0.00260516025056378 0.0047
A 0.00171152473208644 0.0047
A 0.00208449867803255 0.0047
A 0.00167544707082717 0.0047
A 0.0031948972437946 0.0047
A 0.00289862108651311 0.0047
A 0.00166461059806974 0.0047
A 0.0018324244751772 0.0047
A 0.00232359899409282 0.0047
A 0.0016418938481663 0.0047
A 0.00275863034369928 0.0047
A 0.00265293939805223 0.0047
A 0.00299643179936392 0.0047
A 0.00243454780247776 0.0047
A 0.0018450696972784 0.0047
A 0.00197574052710592 0.0047
A 0.00193074372444921 0.0047
A 0.0019765393611359 0.0047
A 0.00227588908004605 0.0047
A 0.00231233135224284 0.0047
A 0.00252681321238359 0.0047
A 0.00260514534255357 0.0047
A 0.00341611305526369 0.0047
A 0.0020304064172808 0.0047
A 0.00251233508092454 0.0047
A 0.0011200625583379 0.0047
A 0.00204095288315859 0.0047
A 0.00245786503458291 0.0047
A 0.00224139312139655 0.0047
A 0.00159152716139414 0.0047
A 0.00362019675721089 0.0047
A 0.0026203643632899 0.0047
A 0.002798630174181 0.0047
A 0.00270514773838435 0.0047
A 0.00368336513545413 0.0047
A 0.00293154073805036 0.0047
A 0.00259247949621214 0.0047
A 0.00272083142184087 0.0047
A 0.00283682790878546 0.0047
A 0.00178963765034218 0.0047
A 0.00297337001736763 0.0047
A 0.00290575598407765 0.0047
A 0.00282225761353024 0.0047
A 0.00252071789448984 0.0047
A 0.00266540823572549 0.0047
A 0.00236799255693788 0.0047
A 0.00223135667236135 0.0047
A 0.00158245724743129 0.0047
A 0.0020055843352405 0.0047
A 0.00299258921063798 0.0047
A 0.00265157762755902 0.0047
A 0.00317579690536564 0.0047
A 0.00238069003535495 0.0047
A 0.00257078961415859 0.0047
A 0.00210275529794427 0.0047
A 0.00215578538369001 0.0047
A 0.0030093773603892 0.0047
A 0.00250259323170237 0.0047
B 0.000750355006548993 0.0047
B 0.00097851972648362 0.0047
B 0.00163334151729984 0.0047
B 0.00139188657596408 0.0047
B 0.000708758155190619 0.0047
B 0.00131516556291265 0.0047
B 0.000608478589935709 0.0047
B 0.00098277571471919 0.0047
B 0.000754888310533571 0.0047
B 0.00072367346563716 0.0047
B 0.00142694154780997 0.0047
B 0.00109994662916759 0.0047
B 0.0010734097066887 0.0047
B 0.00167103609770732 0.0047
B 0.00120290249137056 0.0047
B 0.00061301489830014 0.0047
B 0.000422138321115417 0.0047
B 0.000788515597657334 0.0047
B 0.00125597369412009 0.0047
B 0.000977056331497871 0.0047
B 0.000995948604201131 0.0047
B 0.00131476977353741 0.0047
B 0.000867851187916475 0.0047
B 0.000516104352185474 0.0047
B 0.000888598844741583 0.0047
B 0.00110716240381109 0.0047
B 0.000924161590341833 0.0047
B 0.00111802802852929 0.0047
B 0.00105011882012568 0.0047
B 0.00141130961193362 0.0047
B 0.00144950270495735 0.0047
B 0.00131382777805551 0.0047
B 0.00117797254556499 0.0047
B 0.00096999630475642 0.0047
B 0.000742856730037894 0.0047
B 0.00116835761727109 0.0047
B 0.0010483459193217 0.0047
B 0.00108334201666089 0.0047
B 0.000467115007814783 0.0047
B 0.00100975181397569 0.0047
B 0.000842903680036072 0.0047
B 0.00108297628342287 0.0047
B 0.000645633649488279 0.0047
B 0.00157651901272198 0.0047
B 0.000674133989011513 0.0047
B 0.0013841905790755 0.0047
B 0.000850118008019193 0.0047
B 0.00151615291455376 0.0047
B 0.000969731792099343 0.0047
B 0.000489552392678133 0.0047
B 0.00138599597438852 0.0047
B 0.00148482114947606 0.0047
B 0.000642076428964024 0.0047
B 0.00105479627388095 0.0047
B 0.000896403212532539 0.0047
B 0.0011365716832224 0.0047
B 0.000675864968010224 0.0047
B 0.000585850035097298 0.0047
B 0.00110993509160527 0.0047
B 0.00163275309032557 0.0047
B 0.00061185756535229 0.0047
B 0.000383275262305784 0.0047
B 0.00108501384356529 0.0047
B 0.000558407224167056 0.0047
B 0.00179217821435709 0.0047
B 0.00091624918347321 0.0047
B 0.00110456154149409 0.0047
B 0.000523355383199166 0.0047
B 0.00157640880175538 0.0047
B 0.00140474155966782 0.0047
B 0.00137119437361399 0.0047
B 0.000993695084488382 0.0047
B 0.00108108043856567 0.0047
B 0.0010496939501341 0.0047
B 0.000869392450167018 0.0047
B 0.00050540005138458 0.0047
B 0.00155545854200241 0.0047
B 1.8590812574154e-06 0.0047
B 0.00141839615403077 0.0047
B 0.000877681464101769 0.0047
B 0.000989844990450635 0.0047
B 0.000903229749556618 0.0047
B 0.000964359952184698 0.0047
B 0.000768889405787142 0.0047
B 0.000844393962444657 0.0047
B 0.00075167154988469 0.0047
B 0.000618455115105324 0.0047
B 0.000885173134197977 0.0047
B 0.00103033489529799 0.0047
B 0.000737009513066218 0.0047
B 0.000605068212163567 0.0047
B 0.000892863083052743 0.0047
B 0.00119558674337287 0.0047
B 0.00121492501581131 0.0047
B 0.000176103263389053 0.0047
B 0.00115932144279684 0.0047
B 0.000990243111856791 0.0047
B 0.000315842222215471 0.0047
B 0.00166628997410708 0.0047
B 0.000326815254850549 0.0047
B 0.00177012958066737 0.0047
B 0.000965414955070545 0.0047
B 0.00115872513976269 0.0047
B 0.00105551552575697 0.0047
B 0.0010608553317477 0.0047
B 0.000771396555820532 0.0047
B 0.000440604618702347 0.0047
B 0.0012013933623769 0.0047
B 0.00122886593376964 0.0047
B 0.000342469371926143 0.0047
B 0.00170859378973789 0.0047
B 0.00117713709733099 0.0047
B 0.00146996610533379 0.0047
B 0.0009890315537959 0.0047
B 0.000932463364642187 0.0047
B 0.00115081301046586 0.0047
B 0.00142571804758256 0.0047
B 0.00111709648562436 0.0047
B 0.000880947277841082 0.0047
B 0.00122275322516849 0.0047
B 0.00126868374441058 0.0047
B 0.000731309283126977 0.0047
B 0.000556323789510845 0.0047
B 0.00173872459223128 0.0047
B 0.000933194849966623 0.0047
B 0.000829134439339004 0.0047
B 0.00091931582025307 0.0047
B 0.00122170740491573 0.0047
B 0.0013913234957659 0.0047
B 0.00157633664002721 0.0047
B 0.00113402312458449 0.0047
B 0.000732954216125625 0.0047
B 0.00120731854016654 0.0047
B 0.00111003579120001 0.0047
B 0.000955016976108447 0.0047
B 0.00185170158751606 0.0047
B 0.000904838359573409 0.0047
B 0.00152235033467711 0.0047
B 0.000736493304734075 0.0047
B 0.0010195506126853 0.0047
B 0.000723775373103189 0.0047
B 0.000619208556584958 0.0047
B 0.000432681043488527 0.0047
B 0.00192610423474017 0.0047
B 0.00122651597462422 0.0047
B 0.00121578783512305 0.0047
B 0.00177575486830812 0.0047
B 0.00105548994336683 0.0047
B 0.000991654411397502 0.0047
B 0.00148799896695638 0.0047
B 0.00118076231642987 0.0047
B 0.00105415935428128 0.0047
B 0.00070539772527259 0.0047
B 0.001470395910977 0.0047
B 0.000266511939994986 0.0047
B 0.0010058287896313 0.0047
B 0.000812091802042371 0.0047
B 0.000516296679280142 0.0047
B 0.00128094634777194 0.0047
B 0.00102462479130549 0.0047
B 0.00100229399993307 0.0047
B 0.00123823002773804 0.0047
B 0.00104544129501665 0.0047
B 0.00114869478090839 0.0047
B 0.00138460348762887 0.0047
B 0.00137053663239065 0.0047
B 0.0011394425876189 0.0047
B 0.000860615656189758 0.0047
B 0.000833040342909336 0.0047
B 0.000619699951102797 0.0047
B 0.000489262303663182 0.0047
B 0.0016126087621206 0.0047
B 0.000673579246446277 0.0047
B 0.00108351140142794 0.0047
B 0.000627582537273319 0.0047
B 0.00106117013465627 0.0047
B 0.00124095655299931 0.0047
B 0.000628871737232069 0.0047
B 0.00109677130085348 0.0047
B 0.000463715464368704 0.0047
B 0.000653731297493484 0.0047
B 0.00041272098343221 0.0047
B 0.00106772067882779 0.0047
B 0.00106647633175906 0.0047
B 0.00101879933282105 0.0047
B 0.00170783890033906 0.0047
B 0.000940859976357343 0.0047
B 0.00151090656595271 0.0047
B 0.00151172856645817 0.0047
B 0.00148072227440462 0.0047
B 0.000784822677433001 0.0047
B 0.000527205339639216 0.0047
B 0.000291435560199281 0.0047
B 0.00135363088938493 0.0047
B 0.000813398290543232 0.0047
B 0.00137343949641419 0.0047
B 0.000553362503000285 0.0047
B 0.00106444994261902 0.0047
B 0.00100899512069639 0.0047
B 0.000419224945200689 0.0047
B 0.00107041971060077 0.0047
B 0.00102261357411794 0.0047
B 0.000776861695798741 0.0047
B 0.00109403176136418 0.0047
B 0.000604865104213902 0.0047
B 0.000165812937049577 0.0047
B 0.00215389900732045 0.0047
B 0.000637235570629597 0.0047
B 0.000747272352137779 0.0047
B 0.000580653073663798 0.0047
B 0.00112079574980806 0.0047
B 0.00159669026728924 0.0047
B 0.00119921426299603 0.0047
B 0.000742846254795001 0.0047
B 0.00157439606386247 0.0047
B 0.000967731514476842 0.0047
B 0.000832428998029151 0.0047
B 0.000612311394627228 0.0047
B 0.000909636628810072 0.0047
B 0.00153738635823701 0.0047
B 0.00104802455362406 0.0047
B 0.000867406056215264 0.0047
B 0.00120092459182975 0.0047
B 0.00131321549454805 0.0047
B 0.00104404403919596 0.0047
B 0.00107126713463208 0.0047
B 0.00147026194568753 0.0047
B 0.00115401418343407 0.0047
B 8.77370184977803e-05 0.0047
B 0.00129113048117967 0.0047
B 0.00128488926639611 0.0047
B 0.000717948296033302 0.0047
B 0.000510865220691387 0.0047
B 0.00170294634541051 0.0047
B 0.000827998107673718 0.0047
B 0.00123488267658903 0.0047
B 0.000369852214408108 0.0047
B 0.00166802243842991 0.0047
B 0.000682521715770037 0.0047
B 0.000640948905570713 0.0047
B 0.00137423627366372 0.0047
B 0.00130536321699457 0.0047
B 0.000913740589870584 0.0047
B 0.000471671658296944 0.0047
B 0.000379271923559878 0.0047
B 0.001021503699589 0.0047
B 0.000859904645893247 0.0047
B 0.000730460573847802 0.0047
B 0.000461547063215329 0.0047
B 0.000712741543641546 0.0047
B 0.00108565171216722 0.0047
B 0.00038319861743923 0.0047
B 0.00205833880372234 0.0047
B 0.00101213681981357 0.0047
B 0.000836827517075459 0.0047
B 0.000403245372589777 0.0047
B 0.00117449783950186 0.0047
B 0.000753143567065461 0.0047
B 0.000468302924594345 0.0047
B 0.00135239321485504 0.0047
B 0.00144774158802825 0.0047
B 7.35716095992806e-05 0.0047
B 0.000566556431549785 0.0047
B 0.00108620609157773 0.0047
B 0.00124787199143476 0.0047
B 0.00101402501841878 0.0047
B 0.000978220053632226 0.0047
B 0.00181397619147181 0.0047
B 0.00110002281175972 0.0047
B 0.00013261830927934 0.0047
B 0.000537145271785827 0.0047
B 0.000667119886777706 0.0047
B 0.000937408953478096 0.0047
B 0.000915270528181201 0.0047
B 0.0011602600485974 0.0047
B 0.00145473229156196 0.0047
B 0.000657875049663359 0.0047
B 0.000776015746799398 0.0047
B 0.000540360354435555 0.0047
B 0.000550371807081964 0.0047
B 0.000646517412136635 0.0047
B 0.00148637440716303 0.0047
B 0.00134961287903523 0.0047
B 0.000873370425245384 0.0047
B 0.00113723563028095 0.0047
B 0.000512431232761736 0.0047
B 0.000772462692246825 0.0047
B 0.00154726419307617 0.0047
B 0.000830293830725372 0.0047
B 0.000837716717065771 0.0047
B 0.000484692789874343 0.0047
B 0.00051809570420678 0.0047
B 1.40571436634221e-05 0.0047
B 0.00170622273962836 0.0047
B 0.0010879839503628 0.0047
B 0.000614368663387228 0.0047
B 0.00037387903420806 0.0047
B 0.00112630947721474 0.0047
B 0.000935791930628397 0.0047
B 0.000203217455057356 0.0047
B 0.000510285798894181 0.0047
B 0.000680676695522879 0.0047
B 0.00141930455454156 0.0047
B 0.00104676686076892 0.0047
B 0.0011313977999176 0.0047
B 0.00135901783574201 0.0047
B 0.000506726614615759 0.0047
B 0.000738565414336106 0.0047
B 0.000907248775001758 0.0047
B 0.00104297799234092 0.0047
B 0.00161788084425227 0.0047
B 0.000727930210969281 0.0047
B 0.00125123263870811 0.0047
B 0.00053879825878193 0.0047
B 0.00125413885087826 0.0047
B 0.000763746513334752 0.0047
B 0.0010525474728609 0.0047
B 0.00132128090805969 0.0047
B 0.00104708953200237 0.0047
B 0.000245242301110329 0.0047
B 0.000745723572058859 0.0047
B 0.00103195700868469 0.0047
B 0.00147821046618037 0.0047
B 0.00144560961555322 0.0047
B 0.000986936965266035 0.0047
B 0.000761649488123944 0.0047
B 0.00139706129620719 0.0047
B 0.000811372713865024 0.0047
B 0.000767250164304282 0.0047
B 0.00126419276964167 0.0047
B 0.00143935109195223 0.0047
B 0.00149297956041832 0.0047
B 0.000381237410103263 0.0047
B 0.000768169281629735 0.0047
B 0.00166822878296415 0.0047
B 0.000881769224710647 0.0047
B 0.000316966088983835 0.0047
B 0.00138850694804092 0.0047
B 0.000825632551674251 0.0047
B 0.000798003621822846 0.0047
B 5.03177815260805e-05 0.0047
B 0.00104778241313419 0.0047
B 0.00143113422100195 0.0047
B 0.00148389694304082 0.0047
B 0.000830649142794548 0.0047
B 0.00116077764845126 0.0047
B 0.00124937734147677 0.0047
B 0.000503872603514965 0.0047
B 0.000639120237147681 0.0047
B 0.000791501930667376 0.0047
B 0.00122197779041078 0.0047
B 0.0017159428186047 0.0047
B 0.00113825954914609 0.0047
B 0.00106103458033396 0.0047
B 0.00135841825992592 0.0047
B 0.0012831601773418 0.0047
B 0.000845315517361694 0.0047
B 0.000843824516375742 0.0047
B 0.000791154662490015 0.0047
B 0.00113920290613317 0.0047
B 0.00176670801420433 0.0047
B 0.00116871639912141 0.0047
B 0.00120050892685697 0.0047
B 0.000680055274335864 0.0047
B 0.00132898876398459 0.0047
B 0.00141154551129071 0.0047
B 0.000616037080490199 0.0047
B 0.000114863050651722 0.0047
B 0.000604027886079981 0.0047
B 0.00125152180239902 0.0047
B 0.000770199042918237 0.0047
B 0.00134051812744952 0.0047
B 0.000346576854860249 0.0047
B 0.000853200559230588 0.0047
B 0.0015425837811986 0.0047
B 0.00139527845519168 0.0047
B 0.00165477692956947 0.0047
B 0.000958044642506767 0.0047
B 0.000792901057411349 0.0047
B 0.001643015938473 0.0047
B 0.00131069278806827 0.0047
B 0.000778175728532336 0.0047
B 0.00142554203277175 0.0047
B 0.00116423206687381 0.0047
B 0.00139584072765037 0.0047
B 0.000678484548383859 0.0047
B 0.000580117760558916 0.0047
B 0.00110331472738195 0.0047
B 0.000903175729658911 0.0047
B 0.00125502026329059 0.0047
B 0.000962489757472184 0.0047
B 0.0015350236935801 0.0047
B 0.000509930488358689 0.0047
B 0.0011986732351072 0.0047
B 0.00108392070316288 0.0047
B 5.412024931151e-05 0.0047
B 0.000754381045543975 0.0047
B 0.000570743740882812 0.0047
B 0.00100305532161979 0.0047
B 0.000385042015374282 0.0047
B 0.000726053111553691 0.0047
B 0.000738124246497029 0.0047
B 0.000793423497460067 0.0047
B 0.00102273989834411 0.0047
B 0.00115554482217386 0.0047
B 0.00147599912388089 0.0047
B 0.00108873282873601 0.0047
B 0.0011141787881962 0.0047
B 0.00129774206994557 0.0047
B 0.00153674740078912 0.0047
B 0.00195683587295547 0.0047
B 0.00079128653520825 0.0047
B 0.00127928570738159 0.0047
B 0.00122310110800531 0.0047
B 0.000583701655933324 0.0047
B 0.00108893760765725 0.0047
B 0.000646989453530281 0.0047
B 0.0015912427734313 0.0047
B 0.00164654144889782 0.0047
B 0.000889738851591549 0.0047
B 0.00144805403959664 0.0047
B 0.00169961858802952 0.0047
B 0.000795835391078729 0.0047
B 0.00124168445850946 0.0047
B 0.000597503431773178 0.0047
B 0.000612429950818011 0.0047
B 0.00109949298594442 0.0047
B 0.00125654321396409 0.0047
B 0.00139679770591785 0.0047
B 0.000511665420588117 0.0047
B 0.00185635319431379 0.0047
B 0.00172237067009036 0.0047
B 0.000660469520511226 0.0047
B 0.00178646492777398 0.0047
B 0.000862588115135973 0.0047
B 0.0014341664421928 0.0047
B 0.00123039830065342 0.0047
B 0.000334078987929496 0.0047
B 0.000993017702868035 0.0047
B 0.000859194289982212 0.0047
B 0.00135391771953063 0.0047
B 0.00106673963518079 0.0047
B 0.00126522295753624 0.0047
B 0.000432644600489834 0.0047
B 0.000665191751447467 0.0047
B 0.000919431078994763 0.0047
B 0.000740226107350732 0.0047
B 0.00149997260926831 0.0047
B 0.00129363733144422 0.0047
B 9.40263918619333e-05 0.0047
B 0.000974688940838853 0.0047
B 0.000461459204105319 0.0047
B 0.00109967860861036 0.0047
B 0.00163238453302042 0.0047
B 0.00158761668714693 0.0047
B 0.00127272800599188 0.0047
B 0.00119439930118316 0.0047
B 0.000897805050341349 0.0047
B 0.00141631193472255 0.0047
B 0.000996609088228488 0.0047
B 0.000912333437447267 0.0047
B 0.00126310724795208 0.0047
B 0.000626826187673954 0.0047
B 0.00110166876874174 0.0047
B 0.0013432518474975 0.0047
B 0.000395794250016681 0.0047
B 0.000241546748279945 0.0047
B 0.00183960405077173 0.0047
B 0.000751747564058664 0.0047
B 0.00126548003434402 0.0047
B 0.0011833584318756 0.0047
B 0.000451531009367737 0.0047
B 0.00172686462514553 0.0047
B 0.00143331766377145 0.0047
B 0.000602210352687265 0.0047
B 0.00135179258246279 0.0047
B 0.00136896648761509 0.0047
B 0.000774998506553605 0.0047
B 0.00137288309070934 0.0047
B 0.00132277999139465 0.0047
B 0.00118988072391625 0.0047
B 0.00179032889019638 0.0047
B 0.00140470838607557 0.0047
B 0.00129751337615342 0.0047
B 0.00165532534042252 0.0047
B 0.00139628491687692 0.0047
B 0.00102704269040884 0.0047
B 0.00162082060377716 0.0047
B 0.000773883160260458 0.0047
B 0.00136862160753559 0.0047
B 0.00153937691083133 0.0047
B 0.000460027308699674 0.0047
B 0.00117325394457985 0.0047
B 0.00124601851080361 0.0047
B 0.000983579280438505 0.0047
B 0.00140469426107618 0.0047
B 0.000751192973553297 0.0047
B 0.000675186762501573 0.0047
B 0.000811598423185753 0.0047
B 0.00120062141615487 0.0047
B 0.00068776508872301 0.0047
B 0.0011487702033614 0.0047
B 0.000437755279438801 0.0047
B 0.00100253726654176 0.0047
B 0.00133914735654135 0.0047
B 0.00165622961828661 0.0047
B 0.000703716719047566 0.0047
B 0.00120129310774421 0.0047
B 0.00114527702526995 0.0047
B 0.00137619831570579 0.0047
B 0.00109997949112619 0.0047
B 0.000363750356429012 0.0047
B 0.000834105367134909 0.0047
B 0.000761432552201996 0.0047
B 0.000862147329997317 0.0047
B 0.000899193714986076 0.0047
B 0.0010156014513404 0.0047
B 0.000973051073295711 0.0047
B 0.000840675244336992 0.0047
B 0.00112455204809356 0.0047
B 0.000437999978701307 0.0047
B 0.00102978984073245 0.0047
B 0.00116803677525983 0.0047
B 0.000697941546264826 0.0047
B 0.000774475383872016 0.0047
B 0.000238042892259344 0.0047
B 0.00213034075000621 0.0047
B 0.00098285582648786 0.0047
B 0.000888222661154763 0.0047
B 0.000980187459620299 0.0047
B 0.000419487761341056 0.0047
B 0.000961922438978201 0.0047
B 0.00160824416259766 0.0047
B 0.00049913601829342 0.0047
B 0.000910486303699038 0.0047
B 0.000840009505905465 0.0047
B 0.000945615590072861 0.0047
B 0.000465522232618478 0.0047
B 0.00128233787913609 0.0047
B 0.000838220142634651 0.0047
B 0.000255343882342529 0.0047
B 0.000640932070939934 0.0047
B 0.000956108731341892 0.0047
B 0.0010312212631455 0.0047
B 0.00112997388526362 0.0047
B 0.00131615584105007 0.0047
B 0.00108023338503062 0.0047
B 0.00106011667833092 0.0047
B 0.00149864251075177 0.0047
B 0.000604908584673496 0.0047
B 0.000822782848848636 0.0047
B 0.00100945753578855 0.0047
B 0.000460938883926745 0.0047
B 0.00115019112765555 0.0047
B 0.000687363112930309 0.0047
B 0.00153104274461077 0.0047
B 0.00126474440031819 0.0047
B 0.000563049039866821 0.0047
B 0.000315119210451855 0.0047
B 0.00105402856078238 0.0047
B 0.000370048321621385 0.0047
B 0.000847129138489346 0.0047
B 0.00107717806438269 0.0047
B 0.00170996869747351 0.0047
B 0.00146328471028043 0.0047
B 0.00083525544826804 0.0047
B 0.00121321926550613 0.0047
B 0.00140603380447004 0.0047
B 0.000540481949874795 0.0047
B 0.000972009155214874 0.0047
B 0.0017526863346643 0.0047
B 0.00102901659331252 0.0047
B 0.00147038985232586 0.0047
B 0.000800240026921824 0.0047
B 0.000907178769638075 0.0047
B 0.00104079127467054 0.0047
B 0.000938679876210077 0.0047
B 0.000818760191240156 0.0047
B 0.00156841060994453 0.0047
B 0.00130904535142799 0.0047
B 0.000878836469375064 0.0047
B 0.000653117112894853 0.0047
B 0.000817012467920568 0.0047
B 0.00106514630193917 0.0047
B 0.00137298209396921 0.0047
B 0.000861784228737691 0.0047
B 0.000916397411612263 0.0047
B 0.00057076537001159 0.0047
B 0.00169266577058336 0.0047
B 0.000692443525273416 0.0047
B 0.00152320050489849 0.0047
B 0.000838618143545789 0.0047
B 0.000646613643133411 0.0047
B 0.00140293137936476 0.0047
B 0.00138017093916577 0.0047
B 0.00162314245041008 0.0047
B 0.000745036126133389 0.0047
B 0.000965304832407834 0.0047
B 0.000524737996631242 0.0047
B 0.000768079369846356 0.0047
B 0.00084696716507192 0.0047
B 0.000902840400659822 0.0047
B 0.0014554535817876 0.0047
B 0.000749657309676341 0.0047
B 0.00116919623275341 0.0047
B 0.00152997163304583 0.0047
B 0.00107455295927737 0.0047
B 0.000872332405433894 0.0047
B 0.000478755646164797 0.0047
B 0.00100584646402746 0.0047
B 0.000674003549756611 0.0047
B 0.00092139676138334 0.0047
B 0.00162431734614989 0.0047
B 0.00124268194533506 0.0047
B 0.00102712617837416 0.0047
B 0.00111700316294093 0.0047
B 0.000399774901611215 0.0047
B 0.000682019671361748 0.0047
B 0.00108485300528941 0.0047
B 0.00133866007940564 0.0047
B 0.00070674715395736 0.0047
B 0.00131445898761032 0.0047
B 0.0010283224323104 0.0047
B 0.000931098144632218 0.0047
B 0.000665665573406578 0.0047
B 0.00152976562198187 0.0047
B 0.00111020731120215 0.0047
B 0.00116992000022306 0.0047
B 0.000376700543746207 0.0047
B 0.000857946137796609 0.0047
B 0.00120925584199209 0.0047
B 0.00124056325390338 0.0047
B 0.0017161740945255 0.0047
B 0.00131042317249861 0.0047
B 0.000447974655621368 0.0047
B 0.000816164985271231 0.0047
B 0.00144143864108797 0.0047
B 0.000539356597671828 0.0047
B 0.000823093791769856 0.0047
B 0.000844683768955588 0.0047
B 0.00145428343229755 0.0047
B 0.0017656071203396 0.0047
B 0.000390500661500662 0.0047
B 0.000668496629818022 0.0047
B 0.00124697890845358 0.0047
B 0.00106344205706244 0.0047
B 0.000675269269015728 0.0047
B 0.000766174271764229 0.0047
B 0.00165786318417891 0.0047
B 0.000864632773634106 0.0047
B 0.000808321431186435 0.0047
B 0.000894129386957937 0.0047
B 0.00167101529230211 0.0047
B 0.00133028647846357 0.0047
B 0.000801206889957135 0.0047
B 0.00128090107541474 0.0047
B 0.00135239439191604 0.0047
B 0.000572713398009308 0.0047
B 0.00128010340184692 0.0047
B 0.001538900280405 0.0047
B 0.000991046068955863 0.0047
B 0.00117740474727705 0.0047
B 0.000796482768179371 0.0047
B 0.00138770500524147 0.0047
B 0.000910896473775627 0.0047
B 0.00099426427677425 0.0047
B 0.000312487738626004 0.0047
B 0.000960665142418396 0.0047
B 0.000582607315156201 0.0047
B 0.00161017358423065 0.0047
B 0.00117529649138203 0.0047
B 0.00119227020735532 0.0047
B 0.00129644505150709 0.0047
B 0.000107763643989589 0.0047
B 0.000971510041384725 0.0047
B 0.00125864901809311 0.0047
B 0.000941111966771353 0.0047
B 0.00149343460242879 0.0047
B 0.000463028915456869 0.0047
B 0.00105171848942542 0.0047
B 0.00134651907123135 0.0047
B 0.000495257422043731 0.0047
B 0.00092959250255916 0.0047
B 0.00125176271578394 0.0047
B 0.000560689937862955 0.0047
B 0.000955093280826825 0.0047
B 0.000881970640203404 0.0047
B 0.000627189438860577 0.0047
B 0.000158482460420318 0.0047
B 0.00157527933081526 0.0047
B 0.000476809040367467 0.0047
B 0.000732554640092411 0.0047
B 0.00037128967004638 0.0047
B 0.00138221774072131 0.0047
B 0.000916614564260422 0.0047
B 0.00100190721403308 0.0047
B 0.00100851872369506 0.0047
B 0.00167052704532027 0.0047
B 0.000212883509148056 0.0047
B 0.00130574071475511 0.0047
B 0.00110637230022736 0.0047
B 0.000925472036941155 0.0047
B 0.000707737931276679 0.0047
B 0.000599278949531159 0.0047
B 0.00115394738588747 0.0047
B 0.00114610260990032 0.0047
B 0.00157030490061065 0.0047
B 0.000897608112525224 0.0047
B 0.00084265552207602 0.0047
B 0.00101652398633224 0.0047
B 0.00101007283311165 0.0047
B 6.05259569844664e-05 0.0047
B 0.00163212001297376 0.0047
B 0.000475326015314782 0.0047
B 0.00112402912598015 0.0047
B 0.000394050991470577 0.0047
B 0.00158311664197596 0.0047
B 0.00135064531784466 0.0047
B 0.00164879287665116 0.0047
B 0.00174040225030247 0.0047
B 0.000688129070740069 0.0047
B 0.000601270177596179 0.0047
B 0.0017191267016677 0.0047
B 0.000961387366796317 0.0047
B 0.0007694093879661 0.0047
B 0.00125736019051202 0.0047
B 0.00184543567833708 0.0047
B 0.000677596269181081 0.0047
B 0.00129063682661708 0.0047
B 0.000995143485977698 0.0047
B 0.000819166936837648 0.0047
B 0.00138874691225927 0.0047
B 0.000538165528648113 0.0047
B 0.0003820333795004 0.0047
B 0.00172120495982994 0.0047
B 0.000525341555911864 0.0047
B 0.00110126051711262 0.0047
B 0.00134045507675689 0.0047
B 0.00145518514182331 0.0047
B 0.00145450178114483 0.0047
B 0.000521076191943466 0.0047
B 0.00092279705056884 0.0047
B 0.000659151590672492 0.0047
B 0.000983706071627688 0.0047
B 0.00112635735346104 0.0047
B 0.000762939397716806 0.0047
B 0.000926037821410091 0.0047
B 0.000845235221174187 0.0047
B 0.000991263385804844 0.0047
B 0.000934455489402003 0.0047
B 0.00115454337191053 0.0047
B 0.000604705844163758 0.0047
B 0.00139799942485647 0.0047
B 0.00137881471268872 0.0047
B 0.000951119924575016 0.0047
B 0.00136389804940491 0.0047
B 0.00169407595442165 0.0047
B 0.000811551705454132 0.0047
B 0.00186838443859741 0.0047
B 0.00116523404644476 0.0047
B 0.000892876564789098 0.0047
B 0.000400683723710938 0.0047
B 0.00191680502746049 0.0047
B 0.00148265121719835 0.0047
B 0.00114324098645905 0.0047
B 0.0017805185656922 0.0047
B 0.000323623282068924 0.0047
B 0.000688272054843997 0.0047
B 0.000699825880942972 0.0047
B 0.0014448973582085 0.0047
B 0.0013649934206584 0.0047
B 0.000921575490504268 0.0047
B 0.000566566981604819 0.0047
B 0.000452770059722728 0.0047
B 0.00159243588649308 0.0047
B 0.00097800315280382 0.0047
B 0.0013251746591464 0.0047
B 0.00113859634842816 0.0047
B 0.000674842133645979 0.0047
B 0.00110080668201244 0.0047
B 0.00186262162012 0.0047
B 0.000563511553052187 0.0047
B 0.00232055971182116 0.0047
B 0.00106903511196505 0.0047
B 0.000751908884370253 0.0047
B 0.000515898683972735 0.0047
B 0.00115585807337536 0.0047
B 0.000587710250978358 0.0047
B 0.000618396835554525 0.0047
B 0.000811247791979195 0.0047
B 0.00107948170879926 0.0047
B 0.00073102166428215 0.0047
B 0.000968953493343236 0.0047
B 0.0012465332670783 0.0047
B 0.00120511092583076 0.0047
B 0.00187003064362619 0.0047
B 0.000776859873783328 0.0047
B 0.000949783721869411 0.0047
B 0.000295272519300743 0.0047
B 0.000565701881239043 0.0047
B 0.00074263226741833 0.0047
B 0.000484782396229994 0.0047
B 0.000592581663601041 0.0047
B 0.000546020215423619 0.0047
B 0.00115622669879891 0.0047
B 0.00171925001515478 0.0047
B 0.0015571873572745 0.0047
B 0.00128987715292618 0.0047
B 0.000811534433764148 0.0047
B 0.00121923650576086 0.0047
B 0.00136650832064716 0.0047
B 0.00115277505549788 0.0047
B 0.00094311914014439 0.0047
B 0.00184447794452263 0.0047
B 0.00100658134674201 0.0047
B 0.00100613359246877 0.0047
B 0.00131565606816049 0.0047
B 0.000962165528171186 0.0047
B 0.000577005268087911 0.0047
B 0.000972276504581263 0.0047
B 0.000446968307636898 0.0047
B 0.00121948221217379 0.0047
B 0.00124925978777618 0.0047
B 0.000572796039439591 0.0047
B 0.00218093635279142 0.0047
B 0.000574135157483072 0.0047
B 0.00120482268129594 0.0047
B 0.000935618454076328 0.0047
B 0.00123855253011069 0.0047
B 0.000852739676710643 0.0047
B 0.000517618601797389 0.0047
B 0.000388139092324086 0.0047
B 0.000861049641093851 0.0047
B 0.000663076496408654 0.0047
B 0.00165438668132434 0.0047
B 0.00130102939848482 0.0047
B 0.000874000218542669 0.0047
B 0.00136266587528619 0.0047
B 0.00055390069724034 0.0047
B 0.00120536015564954 0.0047
B 0.000908162572635972 0.0047
B 0.000996183313588749 0.0047
B 0.00010572514431768 0.0047
B 0.00159003998830711 0.0047
B 0.000872872351646032 0.0047
B 0.000434127841085459 0.0047
B 0.000771958003480824 0.0047
B 0.000391667165462352 0.0047
B 0.00111494970881135 0.0047
B 0.000571867963535832 0.0047
B 0.00129931527654894 0.0047
B 0.0010546324909809 0.0047
B 0.00182981215776898 0.0047
B 0.00114561137202456 0.0047
B 0.00165287994438296 0.0047
B 0.00108320158126737 0.0047
B 0.000910290231985061 0.0047
B 0.000770273588905318 0.0047
B 0.00116276136586753 0.0047
B 0.00131348734471362 0.0047
B 0.00120285205799033 0.0047
B 0.00140710100906144 0.0047
B 0.00145928572368456 0.0047
B 0.00169661581876768 0.0047
B 0.00100873977084831 0.0047
B 0.00185310075646347 0.0047
B 0.00127554699782242 0.0047
B 0.00111958198401267 0.0047
B 0.000895354401592853 0.0047
B 0.00115234957854858 0.0047
B 0.000637084661428807 0.0047
B 0.00111074266823504 0.0047
B 0.00100969916345903 0.0047
B 0.000479120812852383 0.0047
B 0.0011290880961993 0.0047
B 0.000551471514288884 0.0047
B 0.000636928196844684 0.0047
B 0.00052460069155687 0.0047
B 0.000494818391388396 0.0047
B 0.00033827611124333 0.0047
B 0.000848173763521829 0.0047
B 0.000477654727177419 0.0047
B 0.00129291489324001 0.0047
B 0.00141968537907673 0.0047
B 0.000709389125292791 0.0047
B 0.00046369026873441 0.0047
B 0.00106027024723328 0.0047
B 0.00104981031983435 0.0047
B 0.00112216746803288 0.0047
B 0.00128338861680701 0.0047
B 0.00151361472429323 0.0047
B 0.000338152801727214 0.0047
B 0.00117345096059178 0.0047
B 0.0010598049090048 0.0047
B 0.00123679269347642 0.0047
B 0.00134263207628488 0.0047
B 0.00111018481474857 0.0047
B 0.000868651960150878 0.0047
B 0.00156619849943811 0.0047
B 0.000795307802449632 0.0047
B 0.000790434865455735 0.0047
B 0.0011796812911657 0.0047
B 0.000902595253692975 0.0047
B 0.000323690275837559 0.0047
B 0.000834243426989566 0.0047
B 0.00158554216036575 0.0047
B 0.00153371351996953 0.0047
B 0.000437245477351419 0.0047
B 0.00077352442160607 0.0047
B 0.000745043913850101 0.0047
B 0.00115466991666195 0.0047
B 0.000742759588637653 0.0047
B 0.00110889036271873 0.0047
B 0.00108140774185112 0.0047
B 0.000853236816067584 0.0047
B 0.00141944822486178 0.0047
B 0.00116009024522211 0.0047
B 0.00115293257111407 0.0047
B 0.00155374657579613 0.0047
B 0.00126733258684223 0.0047
B 0.00115073419849998 0.0047
B 0.000737386308042484 0.0047
B 0.00160484299456252 0.0047
B 0.00107540111670543 0.0047
B 0.000602003887093885 0.0047
B 0.000676029356823498 0.0047
B 0.000744608675941123 0.0047
B 0.00164554512012906 0.0047
B 0.000500400780510603 0.0047
B 0.000912189789209588 0.0047
B 0.000849153066893707 0.0047
B 0.00135876861335806 0.0047
B 0.000649914789836873 0.0047
B 0.000556729979600391 0.0047
B 0.000897416478951566 0.0047
B 0.000741630113350937 0.0047
B 0.00103347415192225 0.0047
B 0.00178455965103841 0.0047
B 0.000654521197208764 0.0047
B 0.00107296806546557 0.0047
B 0.000666310097735913 0.0047
B 0.00151783049397542 0.0047
B 2.48161505716515e-05 0.0047
B 1.4597494213733e-05 0.0047
B 0.000106518632165081 0.0047
B 0.00119145761772368 0.0047
B 0.00100833101398678 0.0047
B 0.00086179469135105 0.0047
B 0.000872592224650087 0.0047
B 0.000566616892455929 0.0047
B 0.00154349460376876 0.0047
B 0.000802004271679307 0.0047
B 0.00120419277424507 0.0047
B 0.000727089359936551 0.0047
B 0.00110158330465742 0.0047
B 0.00130099310802666 0.0047
B 0.000828195851067811 0.0047
B 0.00120680371465252 0.0047
B 0.000652669668769589 0.0047
B 0.0019159368922481 0.0047
B 0.00069422199401616 0.0047
B 0.00064106656520134 0.0047
B 0.00115556316332703 0.0047
B 0.000591224685453299 0.0047
B 0.00123213911220035 0.0047
B 0.00116389558006856 0.0047
B 0.00133748357389288 0.0047
B 0.00103969419410722 0.0047
B 0.000713176801254447 0.0047
B 0.00118718505982121 0.0047
B 0.000145327959827704 0.0047
B 0.00122228868161717 0.0047
B 0.00158417569916496 0.0047
B 0.000834275538951579 0.0047
B 0.00142938360984574 0.0047
B 0.000810745159410265 0.0047
B 0.00100259670804814 0.0047
B 0.0012002711679082 0.0047
B 0.000528841586227429 0.0047
B 0.0012008898736573 0.0047
B 0.00139631440792582 0.0047
B 0.00120854884984458 0.0047
B 0.0017285625427554 0.0047
B 0.00121448543417335 0.0047
B 0.00138743367973209 0.0047
B 0.000775719456293489 0.0047
B 0.00014444396351683 0.0047
B 0.000870575244791028 0.0047
B 0.00108605060156572 0.0047
B 0.000953281401678031 0.0047
B 0.00143812689869449 0.0047
B 0.00119823654254312 0.0047
B 0.000276587785853113 0.0047
B 0.000590859146621174 0.0047
B 0.00103059032670511 0.0047
B 0.00099104237266247 0.0047
B 0.00119787114871406 0.0047
B 0.000534933914116493 0.0047
B 0.00148999010016586 0.0047
B 0.000874933954817644 0.0047
